# Supplementary material for: Global Analysis of Dark- and Heat-Regulated Alternative Splicing in Arabidopsis
Source: Int J Mol Sci. 2023 Mar 10;24(6):5299. doi: 10.3390/ijms24065299 (PMC10049525; doi:10.3390/ijms24065299)
Supplement: Supplementary file 1 [file ijms-24-05299-s001.zip]

Archive with 5 entries (5 files):
- Dataset S1 DEG_DAS lists.xlsx
- Dataset S2 GO charts by ShinyGo.xlsx
- Dataset S3 gene lists of different functional categories.xlsx
- Supplementary Figures.pdf
- Supplementary Tables.pdf
