# Supplementary material for: Global Analysis of Dark- and Heat-Regulated Alternative Splicing in Arabidopsis
Source: Int J Mol Sci. 2023 Mar 10;24(6):5299. doi: 10.3390/ijms24065299 (PMC10049525; doi:10.3390/ijms24065299)
Supplement: Supplementary file 1 [file ijms-24-05299-s001.zip › Dataset S1 DEG_DAS lists.xlsx]

## Sheet: A_DEG Dark vs. Light
gene	control	treat	log2(Fold_change)	p-value	q-value	significant
AT2G41240	14.7368	1.00847	-3.86919	0.000249646	0.00452647	yes
AT5G51720	17.8933	1.07178	-4.06133	4.11735e-05	0.000890892	yes
AT1G72920	22.1529	1.18947	-4.2191	3.93016e-06	0.000104585	yes
AT1G72910	28.7962	1.20079	-4.58383	7.74363e-08	2.73936e-06	yes
AT4G09350	17.022	1.23327	-3.78684	9.36241e-05	0.00186857	yes
AT1G28610	12.0344	1.24053	-3.27814	0.0019531	0.0276661	yes
AT4G13810	14.2051	1.28316	-3.46864	0.000563275	0.00930465	yes
AT2G36885	16.2936	1.28349	-3.66616	0.000159168	0.00301472	yes
AT5G24150	41.9974	1.28893	-5.02606	4.16506e-11	2.19272e-09	yes
AT1G26761	18.827	1.34717	-3.8048	3.86433e-05	0.000842279	yes
AT1G02205	15.1333	1.36461	-3.47117	0.000369888	0.00644449	yes
AT3G01615	11.5238	1.39383	-3.04749	0.00341047	0.0445359	yes
AT1G18265	14.5428	1.4133	-3.36317	0.000573733	0.00945987	yes
AT5G25130	15.7356	1.43602	-3.45388	0.000290904	0.00521094	yes
AT3G05180	12.8703	1.45785	-3.14213	0.00168564	0.0243811	yes
AT3G21670	20.144	1.47361	-3.77292	2.19514e-05	0.000504788	yes
AT4G12830	45.5814	1.50854	-4.91722	7.32831e-12	4.19675e-10	yes
AT3G01440	59.7966	1.56645	-5.25449	2.45499e-15	1.90308e-13	yes
AT1G19670	16.1689	1.64995	-3.29272	0.000321551	0.00570263	yes
AT2G29300	15.2688	1.70761	-3.16054	0.000602902	0.00989811	yes
AT1G69523	15.2892	1.74705	-3.12952	0.000634232	0.0103175	yes
AT1G28230	13.0361	1.77928	-2.87314	0.00250875	0.0343367	yes
AT1G74930	16.295	1.82679	-3.15704	0.000397329	0.00686445	yes
AT4G24350	23.8278	1.83296	-3.7004	4.58728e-06	0.000120041	yes
AT5G04150	15.1405	1.94072	-2.96375	0.000933728	0.0145607	yes
AT5G52310	18.2154	1.9953	-3.19048	0.00016764	0.00316846	yes
AT4G21650	13.0274	2.03058	-2.68158	0.00361093	0.0468562	yes
AT2G30766	17.5449	2.13097	-3.04147	0.000306848	0.00547089	yes
AT5G47240	32.3975	2.15795	-3.90815	5.05728e-08	1.8477e-06	yes
AT5G15970	30.4101	2.15977	-3.8156	1.64359e-07	5.48765e-06	yes
AT2G04790	17.2478	2.17331	-2.98845	0.000388937	0.00674124	yes
AT1G61300	20.7276	2.21167	-3.22835	5.42433e-05	0.00113958	yes
AT1G24148	22.6013	2.21251	-3.35265	1.80892e-05	0.000423995	yes
AT1G20030	15.6711	2.23701	-2.80847	0.00106076	0.0163322	yes
AT5G64170	17.4322	2.24892	-2.95445	0.000391491	0.00677671	yes
AT2G43530	16.1609	2.30157	-2.81182	0.000878517	0.0138125	yes
AT3G46670	13.6175	2.31913	-2.5538	0.00380841	0.0489203	yes
AT3G06880	17.196	2.35627	-2.86749	0.000525165	0.00875078	yes
AT1G60260	16.288	2.39984	-2.7628	0.000938788	0.0146311	yes
AT3G26310	14.8895	2.42841	-2.61621	0.00215343	0.0301525	yes
AT2G35960	27.4134	2.50526	-3.45185	1.74278e-06	4.95312e-05	yes
AT3G03275	48.8097	2.51553	-4.27823	6.11075e-12	3.56825e-10	yes
AT5G20935	14.6968	2.61907	-2.48837	0.00307152	0.0407666	yes
AT5G24120	16.2651	2.68698	-2.59772	0.00140414	0.0207931	yes
AT5G36700	14.6351	2.71716	-2.42926	0.00359223	0.0466588	yes
AT1G78995	32.8716	2.78968	-3.55867	1.14805e-07	3.94138e-06	yes
AT2G44290	22.2961	2.85031	-2.9676	5.8419e-05	0.00121964	yes
AT3G61220	26.0723	2.88951	-3.17362	7.08022e-06	0.000178804	yes
AT1G13609	27.8314	2.89123	-3.26695	2.56517e-06	7.05793e-05	yes
AT4G12320	59.6499	2.89342	-4.36567	2.11398e-14	1.51572e-12	yes
AT2G40100	15.8891	2.90095	-2.45344	0.00227095	0.0315502	yes
AT5G09820	16.5845	2.97324	-2.47973	0.00169894	0.0245469	yes
AT1G07050	59.1326	3.03369	-4.28481	3.6581e-14	2.57453e-12	yes
AT4G04850	22.5965	3.04737	-2.89046	6.56243e-05	0.00135108	yes
AT1G26230	28.3501	3.10141	-3.19236	2.64938e-06	7.27465e-05	yes
AT4G26520	27.7837	3.13547	-3.14749	3.8702e-06	0.000103195	yes
AT5G39210	31.924	3.15155	-3.3405	3.63378e-07	1.15008e-05	yes
AT5G13930	56.2999	3.16532	-4.15271	2.41592e-13	1.56824e-11	yes
AT3G55630	59.9334	3.22875	-4.21431	3.23571e-14	2.29538e-12	yes
AT1G23205	18.6952	3.24416	-2.52675	0.000753389	0.0120723	yes
AT3G10940	36.8195	3.31255	-3.47446	2.75677e-08	1.05324e-06	yes
AT4G00165	46.2346	3.31955	-3.79991	1.14592e-10	5.83743e-09	yes
AT5G45950	20.1973	3.40168	-2.56984	0.000404888	0.00698152	yes
AT5G25120	18.1529	3.44153	-2.39908	0.00128874	0.0192763	yes
AT3G25770	138.284	3.45861	-5.3213	1.88113e-33	3.51811e-31	yes
AT3G21755	28.4427	3.4608	-3.03888	4.35333e-06	0.000114592	yes
AT5G21100	22.6019	3.48112	-2.69882	0.000119519	0.00233315	yes
AT4G30650	25.4751	3.48305	-2.87066	2.4104e-05	0.00054816	yes
AT2G45560	31.769	3.52607	-3.17149	7.19067e-07	2.18283e-05	yes
AT1G16410	31.2813	3.55518	-3.1373	9.94352e-07	2.9417e-05	yes
AT2G23840	29.8434	3.56326	-3.06614	2.28702e-06	6.358e-05	yes
AT1G03310	17.0254	3.66661	-2.21517	0.00303224	0.0403253	yes
AT5G40500	23.0105	3.70865	-2.63333	0.000128951	0.00250265	yes
AT1G19150	77.0028	3.71895	-4.37194	3.7e-18	3.40044e-16	yes
AT1G72520	18.949	3.72925	-2.34517	0.00118471	0.0179512	yes
AT3G57157	22.0859	3.74953	-2.55834	0.000225203	0.00412806	yes
AT4G16146	23.874	3.79951	-2.65155	9.04397e-05	0.00181449	yes
AT4G00163	60.752	3.85379	-3.97858	6.0624e-14	4.13604e-12	yes
AT3G56710	26.7943	3.94029	-2.76556	2.18157e-05	0.000502966	yes
AT3G08770	18.0089	3.9427	-2.19146	0.00246433	0.0338326	yes
AT3G07835	21.4647	3.98085	-2.43082	0.000418913	0.00717707	yes
AT5G27290	21.7536	3.99799	-2.44391	0.000366517	0.00639826	yes
AT1G09500	34.0579	4.04008	-3.07554	4.26961e-07	1.33395e-05	yes
AT2G29320	25.902	4.0663	-2.67127	4.22431e-05	0.000908889	yes
AT4G00490	19.0347	4.08097	-2.22165	0.00168706	0.0243885	yes
AT4G23170	27.2376	4.08258	-2.73805	2.07105e-05	0.000479967	yes
AT5G00880	25.4995	4.12386	-2.6284	5.67556e-05	0.00118769	yes
AT5G02830	23.1528	4.13157	-2.48643	0.000203932	0.00376914	yes
AT3G01060	25.4775	4.17221	-2.61034	6.11418e-05	0.00126366	yes
AT3G53960	19.6543	4.26458	-2.20437	0.00149805	0.0220253	yes
AT1G26225	44.9758	4.30583	-3.38479	1.25482e-09	5.65919e-08	yes
AT5G05250	23.775	4.36529	-2.4453	0.000194357	0.00362222	yes
AT4G01883	18.6653	4.38941	-2.08826	0.00282845	0.0380121	yes
AT4G27820	36.0046	4.4143	-3.02792	2.47963e-07	8.06755e-06	yes
AT1G26770	19.8953	4.42791	-2.16773	0.00157886	0.023099	yes
AT2G03410	32.9648	4.59437	-2.84299	1.75836e-06	4.98681e-05	yes
AT5G23940	20.1177	4.63471	-2.11791	0.00175362	0.0252145	yes
AT5G56850	24.2959	4.65728	-2.38315	0.000208679	0.00385156	yes
AT1G18735	21.4478	4.6573	-2.20326	0.000914184	0.0143144	yes
AT2G03420	32.8491	4.69923	-2.80536	2.1671e-06	6.05611e-05	yes
AT1G70820	182.839	4.70192	-5.28118	1.28818e-43	3.21974e-41	yes
AT3G21560	20.9212	4.70487	-2.15274	0.00125744	0.0188927	yes
AT5G62840	20.075	4.74009	-2.08242	0.00199694	0.0281678	yes
AT5G17345	29.104	4.75888	-2.61252	1.81746e-05	0.000425624	yes
AT2G38790	22.86	4.79866	-2.25212	0.000517076	0.00863752	yes
AT1G73600	30.3984	4.82026	-2.65681	9.75522e-06	0.000239352	yes
AT5G02940	42.1639	4.82953	-3.12605	1.42213e-08	5.62626e-07	yes
AT5G63780	56.1983	4.87378	-3.52741	4.9388e-12	2.90293e-10	yes
AT5G17340	30.1027	5.03231	-2.5806	1.5019e-05	0.000357673	yes
AT4G11280	37.2948	5.092	-2.87267	3.19561e-07	1.01985e-05	yes
AT2G01590	32.9748	5.14163	-2.68107	3.66156e-06	9.87144e-05	yes
AT3G19480	26.2079	5.1569	-2.34543	0.00013694	0.00264046	yes
AT1G06002	26.0715	5.21611	-2.32143	0.000157229	0.00298223	yes
AT1G27480	70.7323	5.22425	-3.75907	1.98647e-15	1.56715e-13	yes
AT5G67370	45.7182	5.22491	-3.12929	3.46688e-09	1.48349e-07	yes
AT5G57030	24.6246	5.28361	-2.2205	0.000356012	0.006223	yes
AT5G05580	86.6026	5.29088	-4.03283	2.2193e-19	2.20643e-17	yes
AT2G46880	30.5349	5.34197	-2.51502	1.75235e-05	0.000411455	yes
AT1G06000	26.8786	5.37918	-2.321	0.000124556	0.00242264	yes
AT5G57170	24.4057	5.43278	-2.16745	0.000466317	0.00786826	yes
AT3G56290	31.6263	5.50547	-2.52218	1.19927e-05	0.000290782	yes
AT3G48320	28.6674	5.56746	-2.36432	6.11209e-05	0.0012642	yes
AT2G16660	22.0549	5.57894	-1.98304	0.00172713	0.0249408	yes
AT5G10470	29.9059	5.59525	-2.41815	3.31006e-05	0.000730398	yes
AT1G05680	37.1293	5.60025	-2.72899	7.00199e-07	2.13282e-05	yes
AT1G03630	68.876	5.60859	-3.61829	1.11957e-14	8.15856e-13	yes
AT3G22150	26.7693	5.62934	-2.24954	0.000173928	0.00327341	yes
AT2G43550	43.3783	5.64585	-2.94171	2.39116e-08	9.22789e-07	yes
AT3G13470	29.1418	5.65176	-2.36632	5.26396e-05	0.00110937	yes
AT3G07925	32.2433	5.79835	-2.47528	1.2352e-05	0.000298144	yes
AT4G12310	32.4884	5.81838	-2.48124	1.11202e-05	0.000270117	yes
AT4G27030	41.7765	5.84744	-2.83681	7.69287e-08	2.72501e-06	yes
AT4G02410	31.9313	5.90918	-2.43394	1.66046e-05	0.000392292	yes
AT2G39850	26.196	5.9126	-2.14748	0.000313954	0.00558642	yes
AT1G04350	30.2274	5.9609	-2.34225	4.27293e-05	0.000918611	yes
AT4G28740	36.6049	5.96632	-2.61712	1.49601e-06	4.32065e-05	yes
AT2G36790	21.6718	5.96985	-1.86005	0.00298	0.0397096	yes
AT4G33660	28.9621	6.0677	-2.25495	9.196e-05	0.0018381	yes
AT3G48200	46.7832	6.08709	-2.94217	6.77598e-09	2.80956e-07	yes
AT3G21760	50.6745	6.1027	-3.05374	7.92256e-10	3.67849e-08	yes
AT1G68050	35.7013	6.14236	-2.53911	3.01891e-06	8.23016e-05	yes
AT3G47430	27.6394	6.15214	-2.16757	0.000195973	0.00364724	yes
AT3G06870	21.6749	6.22984	-1.79876	0.00373996	0.0481799	yes
AT5G25190	61.9062	6.28354	-3.30043	1.83685e-12	1.12413e-10	yes
AT4G37925	109.568	6.30595	-4.11897	2.15627e-24	2.72016e-22	yes
AT4G08870	22.5473	6.36962	-1.82368	0.00282082	0.0379286	yes
AT1G67660	24.5274	6.39669	-1.939	0.00114019	0.0173949	yes
AT3G02830	34.0271	6.40367	-2.40971	9.94385e-06	0.00024331	yes
AT4G23810	30.7331	6.50538	-2.24009	6.02865e-05	0.00124791	yes
AT1G10360	37.5799	6.54638	-2.52119	1.83391e-06	5.16817e-05	yes
AT3G47960	40.5827	6.58057	-2.62458	3.88091e-07	1.22107e-05	yes
AT5G38510	53.408	6.63747	-3.00835	3.76764e-10	1.8188e-08	yes
AT1G65800	37.1926	6.64132	-2.48548	2.52214e-06	6.95383e-05	yes
AT5G14660	27.9003	6.70356	-2.05728	0.000301559	0.00538378	yes
AT1G11210	47.9261	6.7451	-2.8289	9.05096e-09	3.67871e-07	yes
AT2G44230	24.9164	6.79654	-1.87422	0.00136662	0.0203275	yes
AT3G18500	24.7336	6.84833	-1.85265	0.00155812	0.0228581	yes
AT2G29650	43.8793	6.88456	-2.6721	9.78616e-08	3.39897e-06	yes
AT4G14560	24.7854	6.92223	-1.84018	0.00162335	0.0236207	yes
AT4G01950	48.8041	7.10292	-2.78052	9.10964e-09	3.69694e-07	yes
AT5G49030	23.2575	7.12075	-1.70759	0.00384278	0.0492908	yes
AT2G21130	32.4139	7.14421	-2.18177	5.11623e-05	0.0010825	yes
AT5G58260	85.2405	7.16973	-3.57155	1.23395e-17	1.11489e-15	yes
AT2G04039	43.2071	7.20491	-2.58421	2.10441e-07	6.91403e-06	yes
AT3G16250	113.854	7.23156	-3.97673	9.13069e-25	1.17967e-22	yes
AT3G04210	26.355	7.23213	-1.86558	0.00103099	0.0159197	yes
AT5G62140	32.621	7.27229	-2.16532	5.27443e-05	0.0011107	yes
AT1G51700	29.4711	7.34353	-2.00476	0.00026274	0.00474137	yes
AT3G27690	41.0435	7.4182	-2.46801	8.51374e-07	2.54688e-05	yes
AT4G29070	27.2592	7.44859	-1.8717	0.00082122	0.0130497	yes
AT1G49380	31.599	7.46399	-2.08186	0.000105781	0.00208784	yes
AT5G59750	28.8607	7.56874	-1.93098	0.00043326	0.00738973	yes
AT5G47230	37.8663	7.57976	-2.32069	5.26745e-06	0.000135846	yes
AT1G22990	26.5111	7.62204	-1.79835	0.00134618	0.0200794	yes
AT1G55260	25.5833	7.67255	-1.73743	0.00213344	0.0299196	yes
AT1G61190	25.845	7.70017	-1.74692	0.00194126	0.0275568	yes
AT1G22630	45.6269	7.71218	-2.56467	1.09727e-07	3.77677e-06	yes
AT3G21750	33.3515	7.8252	-2.09155	6.45849e-05	0.00133276	yes
AT2G30150	26.1078	7.89583	-1.72532	0.0020263	0.0285218	yes
AT1G15980	214.346	8.01977	-4.74024	2.605e-49	7.25709e-47	yes
AT1G22770	33.6699	8.09322	-2.05668	7.2083e-05	0.00146489	yes
AT4G18810	61.0667	8.20632	-2.89558	5.09816e-11	2.6578e-09	yes
AT5G24770	47.0062	8.24742	-2.51084	1.02121e-07	3.53774e-06	yes
AT4G37310	26.4595	8.30412	-1.67188	0.00240439	0.0330607	yes
AT2G37240	28.1279	8.41897	-1.74029	0.0012641	0.0189714	yes
AT5G18660	61.7015	8.57515	-2.84707	5.99828e-11	3.09091e-09	yes
AT2G29310	43.0616	8.64548	-2.31639	1.23108e-06	3.61406e-05	yes
AT1G74070	52.7939	8.64648	-2.61019	7.93082e-09	3.2531e-07	yes
AT1G01790	32.5888	8.6581	-1.91225	0.000204117	0.00376995	yes
AT1G73540	43.1941	8.72654	-2.30735	1.25898e-06	3.68787e-05	yes
AT3G02870	28.1844	8.72696	-1.69135	0.00157917	0.0230909	yes
AT1G75280	64.1004	8.78024	-2.868	2.14775e-11	1.16985e-09	yes
AT1G32080	122.582	8.78667	-3.80229	8.73146e-26	1.19751e-23	yes
AT4G39710	44.813	8.80056	-2.34825	6.01969e-07	1.84834e-05	yes
AT2G03925	32.2659	8.82551	-1.87026	0.000274924	0.00494123	yes
AT3G23810	36.4952	8.92798	-2.0313	4.16992e-05	0.000900083	yes
AT5G49740	34.9054	8.96483	-1.9611	9.15665e-05	0.0018316	yes
AT1G73750	28.4151	9.03283	-1.65341	0.00181392	0.0259698	yes
AT5G47220	36.4309	9.24914	-1.97777	5.82038e-05	0.0012161	yes
AT2G40840	56.172	9.32398	-2.59083	3.09885e-09	1.34103e-07	yes
AT3G26290	41.4738	9.38967	-2.14305	5.9544e-06	0.000152533	yes
AT2G16365	29.0756	9.39312	-1.63013	0.00179913	0.0258132	yes
AT5G65840	35.079	9.56904	-1.87416	0.000145426	0.00278401	yes
AT5G58140	31.6834	9.69928	-1.70778	0.000739968	0.0118786	yes
AT5G47910	30.4997	9.73435	-1.64764	0.00126851	0.0190269	yes
AT2G33255	27.9741	9.77272	-1.51726	0.00376353	0.0484136	yes
AT2G32100	36.1716	9.95007	-1.86208	0.000123163	0.00239902	yes
AT5G39830	36.812	10.0178	-1.8776	9.75822e-05	0.00193457	yes
AT5G36120	48.9262	10.0371	-2.28526	2.95213e-07	9.48939e-06	yes
AT3G57020	39.8333	10.1494	-1.97258	2.71806e-05	0.000610856	yes
AT5G38980	112.398	10.2923	-3.44898	3.73657e-22	4.28887e-20	yes
AT1G07135	44.3472	10.5772	-2.06788	4.82759e-06	0.000125227	yes
AT3G20100	30.8305	10.6502	-1.53348	0.00216246	0.0302631	yes
AT3G50060	41.6473	10.6821	-1.96302	1.90319e-05	0.000444532	yes
AT4G36530	55.0044	10.7653	-2.35316	3.09079e-08	1.16752e-06	yes
AT2G04145	35.5613	10.7824	-1.72164	0.000322693	0.00571908	yes
AT2G34620	33.4298	10.8515	-1.62324	0.000848758	0.0134156	yes
AT1G65190	36.8929	10.8589	-1.76447	0.000191535	0.00357461	yes
AT4G11175	35.4651	10.9229	-1.69905	0.00037589	0.00653204	yes
AT4G39330	45.8411	10.9258	-2.06891	3.31826e-06	8.98214e-05	yes
AT1G14345	110.21	11.014	-3.32284	4.09247e-21	4.56038e-19	yes
AT4G23180	76.6143	11.0345	-2.7956	5.15576e-13	3.25202e-11	yes
AT4G33470	32.3913	11.1083	-1.54397	0.00157587	0.0230679	yes
AT1G77090	54.2287	11.1341	-2.28407	6.83876e-08	2.43861e-06	yes
AT2G28605	39.8218	11.1545	-1.83593	6.65518e-05	0.00136807	yes
AT3G56400	33.2625	11.1841	-1.57244	0.00116182	0.0176644	yes
AT3G50685	38.216	11.1899	-1.77198	0.000140075	0.00269315	yes
AT5G51190	59.755	11.1959	-2.41609	4.50058e-09	1.89549e-07	yes
AT4G04610	34.0647	11.206	-1.604	0.000845441	0.013379	yes
AT5G42650	32.3858	11.3252	-1.51583	0.00183857	0.0262523	yes
AT1G70580	35.4867	11.3555	-1.64389	0.000519363	0.00867032	yes
AT5G45680	34.3835	11.4086	-1.5916	0.000858475	0.0135372	yes
AT1G12250	42.1888	11.5242	-1.87219	3.14289e-05	0.000696382	yes
AT1G67970	31.9408	11.6367	-1.45671	0.00271501	0.0366534	yes
AT1G64770	64.6739	11.7899	-2.45564	7.20737e-10	3.37573e-08	yes
AT3G52180	42.8829	11.8209	-1.85906	2.96693e-05	0.00066123	yes
AT3G28740	66.1293	11.8807	-2.47667	3.79253e-10	1.82752e-08	yes
AT3G25480	35.8593	11.8873	-1.59293	0.000658804	0.0106782	yes
AT1G09863	41.2071	11.8949	-1.79255	6.67389e-05	0.00137086	yes
AT2G36800	45.7811	11.9208	-1.94128	8.64483e-06	0.000214668	yes
AT1G80840	72.5799	11.9466	-2.60297	1.43225e-11	7.94693e-10	yes
AT1G51110	77.5345	11.9634	-2.69621	1.06612e-12	6.63078e-11	yes
AT4G31390	31.6845	11.9795	-1.40322	0.00375198	0.0483115	yes
AT5G19240	100.249	12.0018	-3.06226	4.8405e-18	4.41824e-16	yes
AT3G19710	34.1205	12.1313	-1.4919	0.0015893	0.0232137	yes
AT1G13090	44.8237	12.1719	-1.8807	1.67186e-05	0.000394635	yes
AT3G24190	32.9173	12.1764	-1.43476	0.0026365	0.0358286	yes
AT1G72930	88.6066	12.1907	-2.86163	3.75071e-15	2.84161e-13	yes
AT2G29360	36.5382	12.2705	-1.57421	0.000656271	0.0106436	yes
AT1G43560	40.1172	12.2939	-1.70628	0.000147936	0.00282601	yes
AT3G24430	33.081	12.3951	-1.41624	0.00284951	0.0382375	yes
AT5G62360	38.3988	12.3964	-1.63114	0.000331995	0.00585292	yes
AT1G29700	50.6675	12.5212	-2.01669	1.54966e-06	4.45636e-05	yes
AT2G01290	40.7701	12.6178	-1.69205	0.000143831	0.00275744	yes
AT2G11810	33.1476	12.6771	-1.38668	0.00332187	0.0436775	yes
AT5G38520	67.6929	12.7227	-2.4116	4.51777e-10	2.15371e-08	yes
AT4G10120	54.1418	12.8074	-2.07976	3.949e-07	1.23813e-05	yes
AT4G39970	48.6988	12.8291	-1.92447	5.10754e-06	0.000131977	yes
AT1G52590	43.7075	12.963	-1.75348	5.31566e-05	0.0011185	yes
AT3G09050	49.9988	12.9707	-1.94664	3.19435e-06	8.67307e-05	yes
AT5G35220	43.3166	13.0374	-1.73226	6.68328e-05	0.00137174	yes
AT3G44260	34.9968	13.043	-1.42395	0.00205561	0.0288584	yes
AT3G04255	86.0368	13.1281	-2.7123	5.19689e-14	3.5821e-12	yes
AT4G09975	50.1426	13.1544	-1.9305	3.52524e-06	9.52313e-05	yes
AT4G34830	40.9336	13.2198	-1.63059	0.000211744	0.00390273	yes
AT4G10300	63.3192	13.2475	-2.25692	7.20957e-09	2.9755e-07	yes
AT1G23740	66.0754	13.2884	-2.31394	1.9181e-09	8.49299e-08	yes
AT4G16400	49.1319	13.349	-1.87993	6.61999e-06	0.000167974	yes
AT5G04950	41.9314	13.3775	-1.64822	0.000156774	0.00297994	yes
AT2G16430	38.5452	13.4237	-1.52177	0.000652288	0.0105854	yes
AT2G21280	39.9451	13.517	-1.56324	0.000395018	0.00682894	yes
AT1G78370	66.5823	13.5575	-2.29605	1.99487e-09	8.8183e-08	yes
AT5G64770	98.47	13.6548	-2.85028	1.32028e-16	1.1281e-14	yes
AT3G09055	52.0538	13.6968	-1.92616	2.38514e-06	6.61704e-05	yes
AT4G39800	34.5655	13.6976	-1.33541	0.00363833	0.0470975	yes
AT1G51100	36.9351	13.7012	-1.4307	0.00148156	0.0218068	yes
AT2G03310	84.1015	13.7165	-2.61622	3.04973e-13	1.95592e-11	yes
AT5G65990	39.676	13.8107	-1.52248	0.000540579	0.00898523	yes
AT4G08815	52.4248	13.8336	-1.92207	2.27376e-06	6.32772e-05	yes
AT1G14150	124.976	13.8551	-3.17317	8.1365e-23	9.54397e-21	yes
AT5G17170	76.0954	13.8884	-2.45393	2.37865e-11	1.28774e-09	yes
AT3G43110	39.1431	14.0177	-1.4815	0.000768907	0.0122768	yes
AT2G30390	68.764	14.0204	-2.29412	1.11172e-09	5.05641e-08	yes
AT4G17090	146.768	14.0965	-3.38013	5.66348e-28	8.75515e-26	yes
AT2G09420	2.59211	14.1352	2.4471	0.00246129	0.0338257	yes
AT5G38990	35.5132	14.1569	-1.32685	0.00336743	0.0440815	yes
AT1G18400	2.99166	14.2344	2.25037	0.00375918	0.0483809	yes
AT2G31790	44.5046	14.2823	-1.63972	0.000104812	0.00207024	yes
AT5G02120	63.9123	14.3276	-2.1573	1.6462e-08	6.47439e-07	yes
AT5G52780	45.7432	14.3481	-1.6727	6.54675e-05	0.00134889	yes
AT3G46970	155.604	14.4084	-3.4329	6.24988e-30	1.03177e-27	yes
AT1G71480	35.9929	14.4601	-1.31563	0.00337598	0.0441502	yes
AT1G67840	36.6727	14.5085	-1.33781	0.00270271	0.0365057	yes
AT2G39800	68.2449	14.5401	-2.23069	2.49168e-09	1.08885e-07	yes
AT4G00370	36.5475	14.5519	-1.32857	0.00290528	0.03883	yes
AT4G32870	3.10107	14.5661	2.23178	0.00353303	0.0459345	yes
AT1G23710	44.7352	14.6744	-1.60811	0.000127034	0.00246904	yes
AT3G26180	47.3102	14.7921	-1.67733	4.73353e-05	0.00100551	yes
AT5G22800	52.873	14.993	-1.81824	5.02523e-06	0.000129976	yes
AT4G28190	1.92524	14.9957	2.96144	0.000587457	0.00966234	yes
AT1G09513	68.1302	15.0582	-2.17774	4.49091e-09	1.8944e-07	yes
AT2G26530	41.0955	15.1362	-1.44098	0.000747025	0.0119775	yes
AT4G16950	40.6646	15.1388	-1.42552	0.000883431	0.0138816	yes
AT5G05740	44.7727	15.1427	-1.56399	0.000174862	0.00328638	yes
AT1G51805	39.8602	15.1686	-1.39387	0.00122349	0.0184448	yes
AT5G20140	67.1788	15.1788	-2.14595	8.02103e-09	3.28506e-07	yes
AT4G17490	96.8014	15.1893	-2.67198	2.4238e-15	1.88436e-13	yes
AT1G75770	3.43623	15.1946	2.14466	0.00361555	0.0468707	yes
AT1G18060	39.8743	15.2864	-1.38321	0.00130926	0.0195505	yes
AT2G37970	63.6079	15.3357	-2.05231	5.09623e-08	1.85939e-06	yes
AT2G40610	62.1759	15.4577	-2.00803	1.11524e-07	3.83367e-06	yes
AT1G75460	135.31	15.4678	-3.12893	2.89159e-24	3.63064e-22	yes
AT2G08470	51.2215	15.6409	-1.71143	1.7294e-05	0.000407139	yes
AT5G24300	49.5679	15.7059	-1.6581	3.65176e-05	0.000799858	yes
AT5G52970	40.0371	15.7199	-1.34874	0.00160408	0.0233912	yes
AT2G22860	1.03884	15.8025	3.92711	8.22644e-05	0.00166044	yes
AT2G29290	50.5154	15.8088	-1.676	2.65174e-05	0.00059796	yes
AT4G36900	2.7876	15.8088	2.50364	0.00118489	0.0179437	yes
AT1G31800	69.7264	15.8733	-2.1351	4.71951e-09	1.98457e-07	yes
AT3G59780	67.5791	15.8755	-2.08978	1.31442e-08	5.2467e-07	yes
AT5G04310	1.90157	15.9227	3.06582	0.000320036	0.00567952	yes
AT1G76600	45.4733	16.0473	-1.50269	0.000246126	0.00447477	yes
AT4G33666	65.6817	16.1693	-2.02224	4.23448e-08	1.56418e-06	yes
AT1G08747	139.017	16.2891	-3.09329	1.24787e-24	1.58919e-22	yes
AT4G02260	45.3048	16.4211	-1.46412	0.000336747	0.00592108	yes
AT4G30660	53.0584	16.4991	-1.68519	1.53509e-05	0.000365253	yes
AT4G28660	118.053	16.5172	-2.8374	1.63515e-19	1.63785e-17	yes
AT5G16400	56.3522	16.5192	-1.77033	3.81801e-06	0.000101905	yes
AT2G23390	39.013	16.5433	-1.23771	0.00372309	0.0480088	yes
AT5G37770	44.2994	16.6156	-1.41475	0.000561304	0.00927783	yes
AT1G66970	54.6384	16.6164	-1.71731	8.60416e-06	0.000213857	yes
AT1G70730	40.6114	16.638	-1.2874	0.00222549	0.0310315	yes
AT3G08635	42.2897	16.643	-1.34539	0.00121159	0.0182963	yes
AT1G64900	72.985	16.6724	-2.13014	2.19266e-09	9.66071e-08	yes
AT3G53800	39.4881	16.6958	-1.24193	0.00342595	0.0446726	yes
AT2G08915	72.8646	16.7121	-2.12432	2.415e-09	1.0588e-07	yes
AT5G43750	165.965	16.7585	-3.30791	7.44341e-31	1.2843e-28	yes
AT4G24780	40.6365	16.7725	-1.27668	0.00238042	0.0328493	yes
AT3G61198	3.22875	16.8877	2.38693	0.00109726	0.0168167	yes
AT1G65230	152.176	16.9064	-3.1701	2.10101e-27	3.10438e-25	yes
AT1G56500	40.529	17.039	-1.25011	0.00286971	0.038393	yes
AT4G24570	134.037	17.0424	-2.97543	5.73901e-23	6.79133e-21	yes
AT1G68660	55.7031	17.0551	-1.70755	7.68536e-06	0.000193174	yes
AT4G27700	93.382	17.0743	-2.45132	1.40366e-13	9.26903e-12	yes
AT4G34290	49.3703	17.2098	-1.52041	0.000115579	0.00226284	yes
AT2G40140	41.4646	17.2362	-1.26643	0.0023004	0.0319097	yes
AT3G06510	62.7183	17.2792	-1.85985	4.37552e-07	1.36386e-05	yes
AT3G18890	89.1562	17.2959	-2.3659	1.52637e-12	9.38417e-11	yes
AT1G52510	47.1326	17.3024	-1.44575	0.00029413	0.00526167	yes
AT2G29450	101.163	17.3573	-2.54306	3.61315e-15	2.74517e-13	yes
AT2G40080	155.52	17.4109	-3.15903	6.96991e-28	1.05911e-25	yes
AT4G37000	73.4571	17.4202	-2.07614	3.62879e-09	1.54536e-07	yes
AT1G33790	1.83898	17.4375	3.24522	0.000113476	0.0022233	yes
AT1G74730	88.5678	17.6024	-2.33101	2.86965e-12	1.72076e-10	yes
AT5G08650	52.5109	17.6587	-1.57224	4.48978e-05	0.000960597	yes
AT1G34760	4.32937	17.7319	2.03412	0.0023355	0.0323463	yes
AT1G70370	67.9263	17.8241	-1.93014	6.77556e-08	2.42578e-06	yes
AT5G57345	57.2044	17.9003	-1.67615	7.77421e-06	0.000194858	yes
AT1G52240	45.1392	17.93	-1.33201	0.00091265	0.0142987	yes
AT2G37040	41.0348	17.9303	-1.19445	0.00389082	0.0497638	yes
AT3G45140	65.6273	18.0393	-1.86315	2.28872e-07	7.48282e-06	yes
AT5G24470	75.3697	18.0456	-2.06234	2.68414e-09	1.16913e-07	yes
AT2G46100	58.2114	18.1148	-1.68413	5.99505e-06	0.000153427	yes
AT1G18730	75.5006	18.1933	-2.05308	2.904e-09	1.26079e-07	yes
AT1G04640	42.6667	18.1935	-1.22968	0.00255315	0.0348374	yes
AT4G26850	65.8453	18.239	-1.85205	2.45968e-07	8.01238e-06	yes
AT1G09253	44.3067	18.3388	-1.27262	0.00155618	0.0228422	yes
AT3G48310	43.2854	18.4075	-1.23359	0.00231232	0.0320419	yes
AT5G62790	54.3935	18.4586	-1.55914	3.68315e-05	0.000806074	yes
AT4G26370	41.987	18.5085	-1.18176	0.00380661	0.0489208	yes
AT3G50560	2.35664	18.5456	2.97628	0.000127369	0.00247376	yes
AT2G03550	55.8242	18.5473	-1.58968	2.20273e-05	0.00050523	yes
AT1G63260	3.32393	18.6292	2.48661	0.000453425	0.00768467	yes
AT3G62550	157.084	18.6587	-3.07361	1.85662e-27	2.75853e-25	yes
AT3G22370	47.3516	18.6715	-1.34258	0.000629679	0.0102559	yes
AT2G34760	4.99928	18.6781	1.90156	0.00274771	0.0370573	yes
AT2G36145	103.174	18.7358	-2.46121	6.54568e-15	4.86272e-13	yes
AT1G62780	88.0414	18.7755	-2.22933	1.29543e-11	7.20272e-10	yes
AT4G17098	43.7736	18.861	-1.21466	0.00249178	0.0341569	yes
AT1G17100	115.194	18.9136	-2.60656	1.64601e-17	1.47721e-15	yes
AT4G16860	50.3168	19.0366	-1.40226	0.000261822	0.004728	yes
AT5G13140	73.4312	19.1209	-1.94124	1.76088e-08	6.90512e-07	yes
AT2G41990	2.72823	19.2943	2.82214	0.000138778	0.00267012	yes
AT3G15110	59.0296	19.4276	-1.60333	1.12291e-05	0.000272515	yes
AT2G37025	2.00947	19.4395	3.2741	4.30613e-05	0.000925005	yes
AT5G37360	82.9573	19.4735	-2.09086	2.97603e-10	1.44974e-08	yes
AT4G17050	55.6319	19.5052	-1.51205	4.60265e-05	0.000982387	yes
AT5G06980	5.72125	19.5085	1.7697	0.00348766	0.045411	yes
AT5G57550	2.20373	19.545	3.14878	5.47976e-05	0.00114852	yes
AT1G79510	69.8794	19.6486	-1.83044	1.34976e-07	4.57515e-06	yes
AT1G03230	48.9859	19.6749	-1.31601	0.000625133	0.0102005	yes
AT3G10060	83.6723	19.7022	-2.0864	2.64842e-10	1.29724e-08	yes
AT2G31010	2.09562	19.7146	3.23382	4.16662e-05	0.000900826	yes
AT4G06665	201.24	19.7696	-3.34756	1.98907e-37	4.12371e-35	yes
AT4G13500	58.1884	19.7878	-1.55612	2.02912e-05	0.000471067	yes
AT1G63970	54.2471	19.7884	-1.45489	9.47824e-05	0.00188887	yes
AT1G16080	54.7036	19.8636	-1.46151	8.35106e-05	0.00168432	yes
AT5G42310	45.2154	20.0224	-1.1752	0.00280134	0.0377236	yes
AT1G07753	5.8517	20.0426	1.77614	0.00299814	0.0399115	yes
AT3G07390	55.3237	20.0804	-1.46211	7.57037e-05	0.00153264	yes
AT4G19170	99.594	20.0974	-2.30905	1.8087e-13	1.18269e-11	yes
AT2G36390	68.6837	20.2033	-1.76538	3.5568e-07	1.12839e-05	yes
AT5G21430	124.909	20.2802	-2.62273	5.60054e-19	5.42684e-17	yes
AT4G13770	55.1564	20.339	-1.43928	9.51932e-05	0.00189564	yes
AT5G17230	62.3778	20.3753	-1.61421	5.6727e-06	0.000145596	yes
AT1G12790	4.41179	20.3912	2.20851	0.00060298	0.0098933	yes
AT1G07993	103.632	20.3961	-2.3451	3.3753e-14	2.38177e-12	yes
AT4G15110	45.0316	20.3984	-1.14248	0.00359898	0.0467239	yes
AT1G27730	74.9089	20.4147	-1.87553	2.78997e-08	1.06441e-06	yes
AT2G26900	62.7068	20.4721	-1.61496	5.31895e-06	0.00013691	yes
AT5G39520	5.65899	20.5667	1.86169	0.00193527	0.027501	yes
AT4G26530	699.118	20.6817	-5.07911	4.15688e-160	4.83355e-157	yes
AT5G23920	90.4267	20.7205	-2.12569	2.92494e-11	1.56763e-09	yes
AT3G02730	186.165	20.7972	-3.16212	4.45322e-33	8.10183e-31	yes
AT3G55250	52.8065	20.8185	-1.34285	0.000305436	0.00544936	yes
AT2G17972	55.7199	20.9323	-1.41246	0.000111612	0.00219159	yes
AT3G19800	67.7926	21.0176	-1.68953	9.74999e-07	2.89405e-05	yes
AT4G21990	58.7653	21.0213	-1.48311	3.70606e-05	0.000810425	yes
AT3G04760	49.593	21.0294	-1.23773	0.00107345	0.0164706	yes
AT4G27280	84.821	21.3586	-1.9896	7.30466e-10	3.40935e-08	yes
AT1G09913	6.6561	21.3866	1.68396	0.00308518	0.0409277	yes
AT3G48420	126.795	21.3948	-2.56717	8.23123e-19	7.862e-17	yes
AT4G15233	2.95813	21.5221	2.86307	5.0663e-05	0.00107364	yes
AT5G52420	55.1083	21.5417	-1.35514	0.000202388	0.00374838	yes
AT1G32220	76.1041	21.5697	-1.81897	4.32771e-08	1.59642e-06	yes
AT1G23090	6.82494	21.636	1.66454	0.00314527	0.0416216	yes
AT2G41230	4.03685	21.6779	2.42493	0.000190628	0.00356017	yes
AT1G50460	5.54815	21.7093	1.96824	0.000967894	0.0150409	yes
AT4G39960	54.199	21.8195	-1.31265	0.000330283	0.00583043	yes
AT4G37220	4.32638	21.8209	2.33448	0.000247977	0.00449926	yes
AT5G13770	51.3756	21.9865	-1.22446	0.000971114	0.0150559	yes
AT5G24314	62.5945	21.9865	-1.50942	1.58493e-05	0.000376109	yes
AT5G62865	6.13329	22.0347	1.84505	0.00142189	0.021021	yes
AT4G27830	59.9685	22.2457	-1.43068	5.12612e-05	0.00108374	yes
AT4G13670	65.4051	22.2669	-1.5545	6.34428e-06	0.000161285	yes
AT5G14450	5.12038	22.2817	2.12154	0.000463738	0.00782967	yes
AT5G02100	5.74846	22.3364	1.95815	0.000849264	0.0134157	yes
AT5G59540	88.2116	22.3708	-1.97935	3.87635e-10	1.86455e-08	yes
AT3G55040	52.481	22.4458	-1.22535	0.000849613	0.0134133	yes
AT4G39730	56.247	22.6588	-1.3117	0.00025683	0.00464728	yes
AT4G34950	60.6548	22.6701	-1.41983	5.16145e-05	0.00109035	yes
AT3G46230	7.66453	22.7475	1.56944	0.00362595	0.0469827	yes
AT4G35320	7.32127	22.7492	1.63565	0.00276689	0.0372973	yes
AT2G21385	50.4897	22.7515	-1.15003	0.00193371	0.0274934	yes
AT4G01410	5.62905	22.7527	2.01508	0.000608056	0.00994609	yes
AT4G15490	63.922	22.9036	-1.48074	1.73245e-05	0.0004075	yes
AT3G51510	55.76	22.9971	-1.27778	0.000368815	0.00642998	yes
AT5G50450	55.2344	23.015	-1.26299	0.000447379	0.00758701	yes
AT4G16890	68.7309	23.1468	-1.57015	3.10339e-06	8.45183e-05	yes
AT4G36220	58.9688	23.1593	-1.34836	0.000129037	0.00250252	yes
AT3G03250	53.7651	23.3835	-1.20118	0.000899268	0.0141056	yes
AT1G55480	169.606	23.3984	-2.85771	1.58358e-27	2.36599e-25	yes
AT4G16410	88.0177	23.4175	-1.91021	1.06718e-09	4.87042e-08	yes
AT5G24160	74.4308	23.4934	-1.66364	3.94112e-07	1.2371e-05	yes
AT1G05140	57.6752	23.5686	-1.29108	0.00025884	0.00467731	yes
AT5G40740	7.80953	23.591	1.59493	0.00274068	0.0369812	yes
AT1G75690	53.8563	23.6109	-1.18966	0.000980599	0.0151854	yes
AT5G07975	7.21768	23.6954	1.715	0.00161563	0.0235468	yes
AT2G40330	4.99383	23.7951	2.25245	0.000177867	0.00333817	yes
AT5G60860	3.91095	23.8243	2.60684	4.75913e-05	0.00101014	yes
AT1G28600	57.1097	23.8432	-1.26016	0.000366853	0.00639995	yes
AT5G19855	54.2275	23.9162	-1.18103	0.00101284	0.0156484	yes
AT3G26570	64.9155	24.0316	-1.43363	2.43786e-05	0.000553465	yes
AT1G53540	6.90935	24.1661	1.80636	0.000983492	0.0152214	yes
AT3G16000	59.0784	24.3066	-1.28128	0.000238567	0.00435215	yes
AT1G20900	5.13449	24.4287	2.25029	0.000147054	0.00281116	yes
AT3G47860	68.6692	24.4785	-1.48815	7.78197e-06	0.00019487	yes
AT4G18240	96.7958	24.4809	-1.98329	5.18896e-11	2.69987e-09	yes
AT5G11330	53.6925	24.7001	-1.1202	0.00177569	0.0254906	yes
AT1G19540	3.03112	24.7108	3.02722	8.29857e-06	0.000206453	yes
AT4G39070	4.56261	24.7113	2.43724	6.47482e-05	0.0013351	yes
AT4G01750	7.6369	24.7138	1.69426	0.00140304	0.0207998	yes
AT1G56300	52.4709	24.7473	-1.08425	0.00267212	0.0362022	yes
AT2G23672	102.113	24.8293	-2.04006	6.2075e-12	3.61685e-10	yes
AT2G08525	79.7013	24.8315	-1.68243	1.20545e-07	4.12785e-06	yes
AT4G27730	1.96092	24.8468	3.66346	1.38621e-06	4.02965e-05	yes
AT1G32160	54.2498	24.9621	-1.11988	0.00168501	0.0243853	yes
AT1G31580	468.078	24.9724	-4.22834	5.1779e-100	3.14722e-97	yes
AT4G08305	80.7922	24.9748	-1.69374	8.53246e-08	3.00253e-06	yes
AT4G04340	66.3492	24.982	-1.40919	2.57075e-05	0.00058314	yes
AT5G08410	101.129	25.0683	-2.01226	1.21884e-11	6.8194e-10	yes
AT1G23400	52.96	25.2082	-1.07101	0.00283763	0.0381163	yes
AT3G14620	76.2813	25.3668	-1.58839	7.1526e-07	2.17374e-05	yes
AT4G36052	7.93216	25.4087	1.67954	0.00128324	0.0192048	yes
AT5G08050	103.558	25.627	-2.0147	6.67111e-12	3.87011e-10	yes
AT1G09907	8.56544	25.7046	1.58543	0.00184607	0.0263453	yes
AT5G67030	108.285	25.7254	-2.07357	8.19324e-13	5.11963e-11	yes
AT3G22210	82.7898	25.7337	-1.68579	6.57955e-08	2.36193e-06	yes
AT2G32480	90.6479	25.9186	-1.80629	2.72592e-09	1.1854e-07	yes
AT5G63800	72.2068	25.9734	-1.4751	5.28587e-06	0.00013619	yes
ATCG00070	8.88363	26.064	1.55284	0.00199436	0.0281611	yes
AT4G04020	105.311	26.0788	-2.0137	4.51451e-12	2.65939e-10	yes
AT2G08060	95.9994	26.0933	-1.87934	3.04017e-10	1.4783e-08	yes
AT5G01040	8.31529	26.1373	1.65227	0.00123923	0.01864	yes
AT1G45474	77.6351	26.2048	-1.56688	7.46606e-07	2.25618e-05	yes
AT5G35790	57.3084	26.2675	-1.12547	0.0011867	0.0179611	yes
AT4G21400	2.80967	26.3255	3.22799	2.22357e-06	6.20097e-05	yes
AT2G48030	7.16432	26.3394	1.87832	0.000418245	0.00717022	yes
AT5G46580	61.3423	26.4394	-1.21419	0.00034484	0.00605144	yes
AT1G04437	6.75081	26.4492	1.97009	0.000268114	0.00483509	yes
AT1G03210	6.72398	26.5321	1.98035	0.00025034	0.00453597	yes
AT4G25110	4.91577	26.648	2.43854	3.33034e-05	0.000734268	yes
AT2G04125	9.57655	26.7244	1.48058	0.00246371	0.0338415	yes
AT1G07280	57.2348	26.9013	-1.08922	0.00163786	0.023793	yes
AT5G63375	9.9761	26.9217	1.43222	0.00299232	0.0398539	yes
AT4G21534	7.31683	27.0719	1.8875	0.000332943	0.0058619	yes
AT2G39470	108.093	27.0888	-1.9965	3.17419e-12	1.89488e-10	yes
AT5G58575	8.61101	27.1209	1.65515	0.000988501	0.01529	yes
AT5G55220	77.4059	27.1274	-1.5127	1.52188e-06	4.38591e-05	yes
AT2G34860	73.6206	27.3097	-1.43069	7.21534e-06	0.000181873	yes
AT2G09895	60.1774	27.3824	-1.13597	0.000811073	0.0128962	yes
AT4G20070	9.92598	27.3919	1.46447	0.0023514	0.0324824	yes
AT2G28120	9.49227	27.4922	1.5342	0.00164291	0.0238535	yes
AT3G50770	4.98142	27.533	2.46653	2.19073e-05	0.000504642	yes
AT1G12800	92.8904	27.5726	-1.75229	3.89184e-09	1.65212e-07	yes
AT5G01590	78.1413	27.6258	-1.50007	1.59046e-06	4.56878e-05	yes
AT1G04467	107.555	27.6705	-1.95865	6.83221e-12	3.94645e-10	yes
AT3G10410	56.0705	27.8213	-1.01105	0.0035163	0.0457392	yes
AT2G43100	68.2526	27.9554	-1.28776	7.31515e-05	0.00148434	yes
AT1G21050	9.75657	27.9585	1.51884	0.00161805	0.0235692	yes
AT3G51820	82.8959	28.0073	-1.5655	3.21661e-07	1.02533e-05	yes
AT2G30990	9.92959	28.0715	1.4993	0.00174462	0.0251255	yes
AT2G03390	57.0174	28.1137	-1.02013	0.00301064	0.040058	yes
AT3G14210	104.041	28.1267	-1.88713	4.88511e-11	2.5567e-09	yes
AT2G07015	79.431	28.1401	-1.49707	1.35585e-06	3.94999e-05	yes
AT4G14540	58.94	28.193	-1.06391	0.00174517	0.0251199	yes
AT1G52870	58.8373	28.2212	-1.05995	0.00182383	0.0260838	yes
AT4G04330	133.36	28.2857	-2.23718	6.8217e-17	5.90419e-15	yes
AT3G17170	74.4105	28.3663	-1.39133	1.02743e-05	0.000250479	yes
AT1G08650	118.162	28.6159	-2.04588	1.26587e-13	8.40057e-12	yes
AT1G20880	11.2815	28.6256	1.34335	0.00345728	0.0450592	yes
AT2G24820	102.737	28.7013	-1.83976	1.40098e-10	7.04282e-09	yes
AT5G61520	10.7654	28.7751	1.41842	0.00230387	0.0319413	yes
AT3G62750	80.5934	28.8063	-1.48428	1.33903e-06	3.90523e-05	yes
AT5G05450	11.2789	28.8369	1.35429	0.00315888	0.041781	yes
AT1G68830	70.2551	28.8558	-1.28374	5.99139e-05	0.00124405	yes
AT2G42040	8.03309	28.9075	1.84742	0.000255172	0.00462039	yes
AT4G17100	68.5476	29.0184	-1.24014	0.000117443	0.0022943	yes
AT3G51420	63.9047	29.2228	-1.12883	0.000598254	0.00982782	yes
AT2G08965	102.68	29.2705	-1.81063	2.28657e-10	1.12206e-08	yes
AT5G52250	8.78786	29.2745	1.73606	0.000410477	0.00705514	yes
AT5G08980	4.9515	29.2889	2.56442	7.79825e-06	0.000195095	yes
AT4G07975	62.1991	29.3206	-1.08498	0.00106924	0.0164155	yes
AT3G48730	67.1714	29.3217	-1.19588	0.000217852	0.00400153	yes
AT5G47640	98.7898	29.4288	-1.74713	1.36366e-09	6.10884e-08	yes
AT5G46330	7.90404	29.452	1.8977	0.000172957	0.00325972	yes
AT1G49750	84.1819	29.4597	-1.51477	5.1733e-07	1.59948e-05	yes
AT3G04870	67.1444	29.4597	-1.18852	0.000235729	0.00430625	yes
AT4G16370	68.3678	29.5921	-1.20811	0.000168261	0.00317794	yes
AT1G54350	64.1136	29.6507	-1.11256	0.000686127	0.0110741	yes
AT5G13730	90.0982	29.6608	-1.60294	5.78863e-08	2.0836e-06	yes
AT1G77640	3.57882	29.8152	3.05849	8.7022e-07	2.59745e-05	yes
AT5G51820	111.972	29.8576	-1.90697	6.37795e-12	3.70808e-10	yes
AT2G41231	5.75061	29.9835	2.38238	1.39299e-05	0.000332922	yes
AT5G35735	132.268	30.1045	-2.13541	7.17496e-16	5.77973e-14	yes
AT2G05310	118.279	30.2789	-1.96581	5.46152e-13	3.43677e-11	yes
AT2G42600	146.303	30.3777	-2.26788	1.12017e-18	1.06612e-16	yes
AT1G35670	8.70384	30.3793	1.80336	0.00022372	0.00410369	yes
AT2G04842	75.7701	30.3877	-1.31814	2.04657e-05	0.000474704	yes
AT1G08540	73.6613	30.4318	-1.27533	4.37165e-05	0.000938326	yes
AT2G21530	157.126	30.535	-2.36338	6.44145e-21	7.06025e-19	yes
AT1G44920	62.0679	30.5628	-1.02207	0.00193191	0.0274825	yes
AT1G73380	9.95609	30.6162	1.62064	0.000560784	0.00927496	yes
AT5G25630	71.11	30.7252	-1.21063	0.000121074	0.00236006	yes
AT1G17710	63.0313	30.7367	-1.03611	0.00156403	0.0229323	yes
AT2G36990	63.4737	30.7924	-1.04358	0.00140376	0.020799	yes
AT5G13330	9.98595	30.855	1.62753	0.00051399	0.00859672	yes
AT2G47180	11.4361	30.9232	1.43509	0.00144241	0.0213009	yes
AT3G54900	75.1783	30.9475	-1.28049	3.43287e-05	0.000755006	yes
AT1G28660	6.96676	30.9495	2.15136	3.17192e-05	0.000701653	yes
AT2G42170	6.10569	30.9794	2.34308	1.2128e-05	0.000293531	yes
AT5G60850	11.7964	31.0311	1.39537	0.00175732	0.025254	yes
AT3G55980	113.415	31.0872	-1.86722	9.57791e-12	5.42694e-10	yes
AT4G07895	2.5364	31.1202	3.617	7.53727e-08	2.67698e-06	yes
AT3G13310	12.7247	31.1266	1.29051	0.00306228	0.0406844	yes
AT4G11570	68.6849	31.1838	-1.1392	0.000334928	0.00589297	yes
AT1G21500	112.791	31.3211	-1.84845	1.52858e-11	8.44635e-10	yes
AT3G47675	12.9062	31.3217	1.2791	0.00316251	0.0417876	yes
AT1G29355	11.8323	31.348	1.40564	0.00157283	0.023036	yes
AT2G40420	9.75178	31.3967	1.68687	0.000331252	0.00584367	yes
AT5G66920	11.3687	31.4117	1.46623	0.00111347	0.0170164	yes
AT5G25610	114.872	31.4656	-1.86818	6.94135e-12	4.00085e-10	yes
AT2G42690	91.959	31.5107	-1.54515	9.9156e-08	3.43946e-06	yes
AT1G09420	8.82214	31.5905	1.84029	0.000137056	0.00264081	yes
AT3G07365	10.5245	31.5967	1.58602	0.0005537	0.00916346	yes
AT2G36140	164.112	31.6087	-2.37629	6.51123e-22	7.34753e-20	yes
AT3G56010	74.2323	31.624	-1.23103	6.80014e-05	0.00139145	yes
AT4G17600	110.138	31.7125	-1.79618	6.62032e-11	3.39835e-09	yes
AT4G10030	11.257	31.791	1.4978	0.000870952	0.0137016	yes
AT2G09395	99.7585	31.9642	-1.64198	6.09993e-09	2.53712e-07	yes
AT3G03490	11.5431	32.008	1.47141	0.000969805	0.0150444	yes
AT2G43560	82.9055	32.1324	-1.36744	4.40002e-06	0.000115707	yes
AT1G51850	11.9097	32.1759	1.43385	0.00116253	0.0176652	yes
AT3G09005	13.0327	32.2165	1.30567	0.00237729	0.032823	yes
AT3G29320	97.4516	32.2682	-1.59457	1.91248e-08	7.45587e-07	yes
AT4G02130	9.02636	32.3563	1.84183	0.000112714	0.00221161	yes
AT4G31000	5.50628	32.503	2.56143	2.5182e-06	6.95013e-05	yes
AT1G06237	12.7373	32.5108	1.35186	0.0017469	0.0251313	yes
AT2G01080	8.6634	32.5281	1.90868	7.45217e-05	0.00150985	yes
AT2G21970	94.7517	32.5753	-1.54037	6.82943e-08	2.43854e-06	yes
AT2G43430	10.9458	32.7018	1.579	0.000460905	0.00780154	yes
AT3G27925	88.2845	32.8043	-1.42827	9.23707e-07	2.7479e-05	yes
AT2G44080	11.7149	32.8597	1.48797	0.000754052	0.0120757	yes
AT1G08550	102.881	32.9816	-1.64124	3.58536e-09	1.53174e-07	yes
AT1G64680	154.432	33.0261	-2.22529	3.39931e-19	3.35465e-17	yes
AT2G28450	11.9741	33.1861	1.47067	0.00078474	0.0124998	yes
AT4G02530	125.738	33.253	-1.91886	2.61288e-13	1.6879e-11	yes
AT5G17870	101.751	33.2593	-1.61321	6.89209e-09	2.85328e-07	yes
AT1G73830	13.9008	33.2736	1.25921	0.00263534	0.035831	yes
AT1G78895	9.07067	33.3835	1.87985	7.05984e-05	0.00143909	yes
AT4G37530	8.13617	33.4917	2.04138	2.75874e-05	0.000619478	yes
AT5G53450	93.8838	33.5516	-1.48449	1.80989e-07	5.99056e-06	yes
AT1G72410	14.4093	33.5589	1.2197	0.00317633	0.0419288	yes
AT2G21140	71.3713	33.5594	-1.08863	0.000439912	0.00748411	yes
AT1G25230	13.7527	33.5659	1.28728	0.00214306	0.0300389	yes
AT2G17440	13.9726	33.6196	1.2667	0.0023965	0.0330202	yes
AT1G35350	10.4212	33.6277	1.69013	0.000199452	0.00369912	yes
AT5G12050	11.7396	33.6478	1.51913	0.000542107	0.00899945	yes
AT2G25770	1.08893	33.6571	4.94993	1.47619e-09	6.60189e-08	yes
AT4G39660	14.3653	33.6659	1.2287	0.0029691	0.0396038	yes
AT1G61900	11.9524	33.669	1.49412	0.000625687	0.0102033	yes
AT2G33570	8.62041	33.6693	1.9656	4.02805e-05	0.000875823	yes
AT5G06595	6.88767	33.6884	2.29016	6.6888e-06	0.000169559	yes
AT5G61820	78.892	33.7024	-1.22703	4.22048e-05	0.00090953	yes
AT4G27750	14.9438	33.939	1.1834	0.00371885	0.0479773	yes
AT3G55330	127.612	33.9775	-1.90911	2.12056e-13	1.37986e-11	yes
AT4G11830	14.2628	34.0599	1.25581	0.0023923	0.0329963	yes
AT5G57040	111.272	34.2029	-1.70189	2.83358e-10	1.3854e-08	yes
AT5G15845	7.09776	34.2223	2.2695	6.32589e-06	0.00016097	yes
AT5G51150	14.8464	34.2645	1.2066	0.00310382	0.0411136	yes
AT2G14900	3.0606	34.3546	3.48862	2.46064e-08	9.45509e-07	yes
AT5G66400	84.8389	34.3641	-1.30383	7.92832e-06	0.000197979	yes
AT5G07015	108.332	34.458	-1.65255	1.14266e-09	5.17956e-08	yes
AT2G04030	101.892	34.5426	-1.56059	1.58617e-08	6.24751e-07	yes
AT5G47590	2.0503	34.5828	4.07615	3.89264e-09	1.64984e-07	yes
AT1G70890	113.095	34.5993	-1.70872	1.79345e-10	8.83318e-09	yes
AT3G55560	14.4843	34.6159	1.25695	0.00218863	0.0305654	yes
AT5G64310	112.011	34.6513	-1.69266	2.92049e-10	1.42528e-08	yes
AT2G36900	9.18457	34.686	1.91707	4.09443e-05	0.00088737	yes
AT3G11660	117.735	34.6956	-1.76271	2.76525e-11	1.48801e-09	yes
AT2G48020	12.1735	34.8125	1.51586	0.000442886	0.00752512	yes
AT4G08930	10.6287	34.8717	1.7141	0.000131444	0.00254735	yes
AT5G49910	106.214	34.8757	-1.60668	3.61348e-09	1.54129e-07	yes
AT2G28720	72.4587	34.9036	-1.05378	0.000577661	0.00951878	yes
AT2G15240	14.156	34.9175	1.30254	0.00158941	0.0232026	yes
AT1G50040	3.77422	34.9177	3.20971	5.42802e-08	1.96437e-06	yes
AT5G01220	199.246	34.9631	-2.51064	6.01911e-28	9.25145e-26	yes
AT4G05690	90.2111	35.0719	-1.36299	1.77998e-06	5.03745e-05	yes
AT1G11380	10.9244	35.089	1.68347	0.000150881	0.00287406	yes
AT5G49730	84.7691	35.2365	-1.26647	1.30719e-05	0.000314102	yes
AT3G03025	82.6763	35.2563	-1.22959	2.6748e-05	0.000602144	yes
AT5G53970	15.9264	35.258	1.14653	0.00387834	0.0496754	yes
AT1G72900	82.4864	35.3043	-1.22431	2.92124e-05	0.000652135	yes
AT2G23670	145.437	35.3695	-2.03981	2.3241e-16	1.96075e-14	yes
AT5G22880	77.2883	35.5591	-1.12003	0.000177316	0.00333015	yes
AT3G56650	78.161	35.6696	-1.13175	0.000142072	0.00272957	yes
AT2G28200	7.33572	35.6949	2.28271	3.71312e-06	0.000100004	yes
AT3G15060	14.4827	35.824	1.3066	0.00134681	0.0200775	yes
AT4G17070	8.68983	35.8777	2.04569	1.39322e-05	0.000332681	yes
AT4G34190	99.7266	35.9203	-1.47318	9.01938e-08	3.15313e-06	yes
AT4G11600	115.857	35.9239	-1.68933	1.54511e-10	7.66651e-09	yes
AT5G46410	12.2932	35.9264	1.54718	0.000294673	0.00526787	yes
AT5G57940	14.7218	35.9327	1.28734	0.0014925	0.0219557	yes
AT3G56040	90.0825	36.0038	-1.3231	3.17682e-06	8.63423e-05	yes
AT1G33250	16.4045	36.1554	1.14012	0.00358946	0.0466455	yes
AT1G14290	6.92139	36.1617	2.38533	1.79725e-06	5.07558e-05	yes
AT1G48430	16.4546	36.2092	1.13787	0.00361432	0.0468775	yes
AT1G13390	15.6812	36.2272	1.20804	0.00233862	0.0323728	yes
AT1G09460	11.9505	36.2456	1.60074	0.000197521	0.00367096	yes
AT5G18500	13.5017	36.2756	1.42586	0.000592557	0.00974023	yes
AT5G62930	13.4194	36.3081	1.43598	0.000552706	0.00915834	yes
AT1G72416	9.70767	36.3327	1.90407	2.91265e-05	0.000651303	yes
AT5G48430	6.70807	36.4342	2.44132	1.20278e-06	3.53485e-05	yes
AT1G69830	89.0273	36.5756	-1.28337	6.28525e-06	0.000160088	yes
AT3G58670	16.0425	36.5891	1.18952	0.00249638	0.0341849	yes
AT2G38870	75.7223	36.6541	-1.04674	0.000469108	0.00790536	yes
AT4G22890	214.269	36.7303	-2.54438	2.2405e-30	3.76855e-28	yes
AT1G64950	82.8412	36.754	-1.17245	5.40351e-05	0.0011361	yes
AT2G25800	16.7355	36.8118	1.13726	0.0033578	0.043977	yes
AT3G27820	102.76	36.859	-1.47919	5.221e-08	1.90232e-06	yes
AT1G14510	16.538	36.9102	1.15824	0.00290789	0.0388455	yes
AT4G31420	16.8711	36.9929	1.1327	0.00337555	0.0441662	yes
AT5G23240	180.651	37.0035	-2.28747	6.37855e-23	7.51489e-21	yes
AT2G01110	92.1262	37.1143	-1.31163	2.89677e-06	7.90523e-05	yes
AT3G17090	16.4476	37.1832	1.17678	0.00249525	0.034187	yes
AT5G43450	88.57	37.1886	-1.25196	1.02e-05	0.000248895	yes
AT1G80160	6.10551	37.2159	2.60773	3.69147e-07	1.16696e-05	yes
AT3G15820	10.4632	37.296	1.8337	3.56677e-05	0.000782524	yes
AT1G76410	15.4165	37.4537	1.28064	0.00123649	0.0186093	yes
AT1G74456	16.3263	37.6671	1.20611	0.0019372	0.0275138	yes
AT5G44585	7.02522	37.6881	2.42349	8.74102e-07	2.60613e-05	yes
AT2G31040	145.516	37.7746	-1.94569	1.95797e-15	1.54923e-13	yes
AT2G29020	13.9691	37.8282	1.43722	0.000419421	0.00718117	yes
AT3G54110	17.345	37.8505	1.12579	0.00316237	0.0418064	yes
AT4G36500	76.4744	37.8729	-1.01381	0.000633567	0.0103129	yes
AT5G06370	17.826	37.9756	1.09109	0.00388402	0.0497006	yes
AT1G75760	11.2426	38.1554	1.76291	4.60268e-05	0.000981611	yes
AT5G23235	188.538	38.4271	-2.29466	6.10993e-24	7.53014e-22	yes
AT5G06505	80.948	38.4276	-1.07485	0.000214049	0.0039398	yes
AT5G16010	91.5346	38.9676	-1.23204	9.59113e-06	0.000235542	yes
AT3G17930	161.925	38.982	-2.05444	3.35773e-18	3.09652e-16	yes
AT1G04420	78.8406	39.0515	-1.01356	0.000523317	0.00872543	yes
AT3G48380	10.8008	39.079	1.85526	2.01101e-05	0.000467267	yes
AT1G70830	97.3102	39.2091	-1.3114	1.53105e-06	4.40758e-05	yes
AT3G25760	85.304	39.4849	-1.11131	9.13965e-05	0.00182957	yes
AT5G66160	17.6452	39.5036	1.1627	0.00200827	0.0283128	yes
AT4G38260	17.0836	39.6669	1.21532	0.00137955	0.0204743	yes
AT5G23060	153.183	39.7217	-1.94726	3.48736e-16	2.91456e-14	yes
AT4G24930	160.144	39.833	-2.00733	1.66241e-17	1.48694e-15	yes
AT4G28040	15.6744	39.8571	1.34643	0.000548611	0.00910176	yes
AT4G25690	16.9726	40.0292	1.23785	0.0011247	0.0171782	yes
AT3G19850	13.7555	40.1347	1.54484	0.000132329	0.00256265	yes
AT1G02640	11.5803	40.1459	1.79358	2.36273e-05	0.000538235	yes
AT2G42280	14.4741	40.2099	1.47408	0.000213499	0.00393238	yes
AT1G34300	15.3798	40.2564	1.38819	0.000384998	0.00668163	yes
AT3G61870	185.377	40.3647	-2.19929	2.09467e-22	2.42511e-20	yes
AT3G22290	16.596	40.3942	1.28331	0.000779818	0.0124362	yes
AT4G09160	12.9041	40.463	1.64877	6.00221e-05	0.00124437	yes
AT5G03120	4.32154	40.6063	3.23209	4.10054e-09	1.7352e-07	yes
AT4G36808	85.3677	40.6758	-1.06952	0.000153704	0.00292366	yes
AT2G47390	95.5045	40.6883	-1.23096	6.24799e-06	0.000159443	yes
AT2G02080	16.4434	40.7762	1.31022	0.000610012	0.00997199	yes
AT5G08770	16.44	40.78	1.31066	0.000607785	0.00994773	yes
AT5G05200	117.307	40.8082	-1.52336	2.64913e-09	1.15576e-07	yes
AT2G09370	17.2169	40.8157	1.2453	0.000954074	0.014852	yes
AT1G09421	12.3087	40.834	1.73009	3.13527e-05	0.000695271	yes
AT4G36410	15.7002	40.8516	1.37961	0.000370188	0.00644552	yes
AT3G63390	18.7198	40.8698	1.12647	0.00215243	0.0301543	yes
AT2G26210	18.5821	40.9409	1.13963	0.00194897	0.0276222	yes
AT1G13700	19.0989	40.9824	1.10152	0.00251787	0.0344087	yes
AT1G75240	17.8904	41.1001	1.19996	0.00125696	0.0188961	yes
AT1G05560	144.726	41.1404	-1.8147	4.69194e-14	3.25502e-12	yes
AT1G05562	144.726	41.1404	-1.8147	4.69194e-14	3.25502e-12	yes
AT2G47590	163.888	41.1846	-1.99253	1.0298e-17	9.33593e-16	yes
AT5G44650	108.429	41.1846	-1.39657	9.22704e-08	3.21312e-06	yes
AT3G21350	20.1754	41.2819	1.03291	0.00387933	0.0496643	yes
AT3G18080	222.705	41.4499	-2.42569	7.42469e-30	1.2182e-27	yes
AT5G37715	16.7624	41.4569	1.30639	0.00056421	0.0093086	yes
AT5G26570	96.4868	41.5192	-1.21655	6.91879e-06	0.000175058	yes
AT5G43100	20.0381	41.5251	1.05124	0.00333154	0.0437402	yes
AT4G33565	16.6658	41.5506	1.31798	0.00051203	0.00856929	yes
AT3G01505	152.681	41.5533	-1.87748	2.09569e-15	1.63881e-13	yes
AT1G12110	13.0743	41.5768	1.66905	4.10836e-05	0.000889668	yes
AT3G57800	15.479	41.611	1.42665	0.000232862	0.00425969	yes
AT1G10760	179.793	41.6561	-2.10974	1.04991e-20	1.13679e-18	yes
AT5G43440	92.3771	41.8143	-1.14354	3.00333e-05	0.000668229	yes
AT3G42790	20.3884	42.0146	1.04314	0.00333234	0.0437292	yes
AT5G01740	3.93284	42.0639	3.41894	9.21146e-10	4.26213e-08	yes
AT4G32650	13.1099	42.0843	1.68263	3.34194e-05	0.000735611	yes
AT1G30200	17.9188	42.1768	1.23498	0.000844301	0.0133688	yes
AT5G12370	20.128	42.276	1.07063	0.00267158	0.0362133	yes
AT3G18490	87.855	42.3014	-1.05442	0.000149428	0.00284839	yes
AT5G67488	14.9723	42.4045	1.50192	0.000116966	0.00228665	yes
AT4G02920	107.465	42.4772	-1.3391	2.75952e-07	8.95638e-06	yes
AT5G58070	118.353	42.4922	-1.47782	5.28896e-09	2.21705e-07	yes
AT2G28000	92.574	42.5461	-1.12158	3.98555e-05	0.000867992	yes
AT1G26210	15.8207	42.5655	1.42787	0.000195592	0.00364269	yes
AT1G76020	13.6976	42.652	1.63869	4.08285e-05	0.000885577	yes
AT1G15880	18.9364	42.7002	1.17308	0.00122536	0.0184625	yes
AT1G24170	19.5996	42.7154	1.12394	0.00173879	0.0250821	yes
AT1G08645	174.126	42.9393	-2.01976	4.80008e-19	4.70232e-17	yes
AT4G21210	131.343	43.1069	-1.60735	5.23142e-11	2.71142e-09	yes
AT5G14390	20.8216	43.2554	1.0548	0.00266791	0.0361818	yes
AT4G17560	109.178	43.3106	-1.33389	2.42417e-07	7.916e-06	yes
AT5G35200	18.2976	43.3222	1.24346	0.000673966	0.0109041	yes
AT1G69220	15.5328	43.3955	1.48223	0.00011279	0.00221147	yes
AT1G53730	13.456	43.4784	1.69205	2.3079e-05	0.000527543	yes
AT1G67580	21.1047	43.498	1.04338	0.00281554	0.0378958	yes
AT1G68440	19.8123	43.5408	1.13597	0.00143729	0.021237	yes
AT5G16710	99.5482	43.7198	-1.18711	7.71036e-06	0.000193621	yes
AT1G52220	94.992	43.7425	-1.11877	3.28733e-05	0.000725981	yes
AT1G23960	18.5339	43.8737	1.24319	0.000623923	0.0101869	yes
AT3G09735	16.7864	44.0573	1.39209	0.000198087	0.00367637	yes
AT4G21870	20.6249	44.0763	1.09561	0.0018056	0.0258783	yes
AT3G48780	14.4047	44.1018	1.6143	3.63487e-05	0.000796812	yes
AT5G35170	140.262	44.1263	-1.66841	3.00441e-12	1.79754e-10	yes
AT3G62150	9.42155	44.164	2.22883	3.86405e-07	1.2172e-05	yes
AT1G27980	12.605	44.3685	1.81554	7.47238e-06	0.000188174	yes
AT1G51800	20.9971	44.3739	1.07952	0.0019605	0.0277417	yes
AT3G47650	118.364	44.4351	-1.41346	1.75177e-08	6.87949e-07	yes
AT2G44500	19.9044	44.4756	1.15992	0.00106866	0.0164161	yes
AT2G47420	17.6449	44.4993	1.33453	0.000285396	0.00512258	yes
AT4G36810	93.6962	44.5966	-1.07106	7.17633e-05	0.0014595	yes
AT5G63310	92.4147	44.6188	-1.05047	0.00010604	0.0020914	yes
AT3G16950	15.0797	44.6578	1.56631	4.69425e-05	0.000998752	yes
AT5G47180	10.8643	44.7295	2.04163	1.26296e-06	3.69547e-05	yes
AT3G03020	14.2331	44.7602	1.65297	2.36095e-05	0.000538288	yes
AT5G28920	19.8514	44.7639	1.1731	0.000932427	0.0145489	yes
AT3G44300	12.0454	44.7655	1.89391	3.76063e-06	0.000100978	yes
AT3G12600	22.084	44.8104	1.02083	0.00286569	0.0383584	yes
AT1G10865	18.4826	44.8666	1.27948	0.000410481	0.00705068	yes
AT2G18290	21.7178	44.8809	1.04722	0.00234386	0.0324117	yes
AT1G05840	12.6807	44.9296	1.82503	6.0872e-06	0.000155488	yes
AT4G19190	22.2253	45.1776	1.0234	0.00270211	0.0365346	yes
AT1G72790	13.3957	45.3857	1.76047	8.98608e-06	0.000221497	yes
AT1G59710	12.4989	45.6096	1.86754	3.73146e-06	0.000100296	yes
AT5G49400	21.2427	45.7595	1.1071	0.00135241	0.0201498	yes
AT4G26400	14.9659	45.7743	1.61286	2.61595e-05	0.000591886	yes
AT3G46510	22.1454	45.7829	1.0478	0.00210846	0.0295849	yes
AT3G18230	20.6102	45.8898	1.15481	0.000924787	0.0144381	yes
AT1G54520	94.862	45.9019	-1.04728	8.97356e-05	0.00180307	yes
AT1G49032	13.0374	46.0641	1.82099	4.79664e-06	0.000124666	yes
AT3G05760	22.6835	46.1588	1.02497	0.00239992	0.0330502	yes
AT3G19990	22.4277	46.2769	1.04501	0.00203699	0.028627	yes
AT3G15480	22.0391	46.3686	1.07308	0.001629	0.02369	yes
AT3G54366	20.9589	46.4872	1.14927	0.000893808	0.0140364	yes
AT1G64640	21.8609	46.5003	1.08888	0.00142151	0.021027	yes
AT2G22125	18.8062	46.6692	1.31126	0.000243926	0.00444081	yes
AT3G60130	10.806	46.7203	2.11221	4.28229e-07	1.33635e-05	yes
AT2G34300	6.45758	46.742	2.85565	2.44864e-09	1.07179e-07	yes
AT5G47680	22.0757	46.8333	1.08507	0.00140716	0.0208263	yes
AT5G14440	22.0355	46.8662	1.08872	0.00136284	0.0202826	yes
AT5G28300	18.4975	46.9052	1.34242	0.000183363	0.00343167	yes
AT5G41260	20.4878	47.0347	1.19896	0.000563609	0.00930442	yes
AT5G53550	15.3598	47.1152	1.61703	1.92664e-05	0.000449615	yes
AT3G57330	21.423	47.3431	1.14399	0.000835111	0.013239	yes
AT5G01545	100.079	47.426	-1.07739	3.71258e-05	0.000811187	yes
AT2G03895	110.471	47.4355	-1.21963	1.4264e-06	4.12853e-05	yes
AT5G64100	21.4147	47.4455	1.14767	0.000800749	0.0127396	yes
AT2G43535	101.832	47.6257	-1.09638	2.39343e-05	0.000544766	yes
AT4G34260	16.1831	47.6475	1.55792	2.80386e-05	0.000628553	yes
AT1G55810	15.5318	47.8728	1.62398	1.55998e-05	0.000370517	yes
AT5G23210	23.3567	48.0237	1.03991	0.00174339	0.0251213	yes
AT5G03540	20.5535	48.0391	1.22482	0.000399137	0.00689123	yes
AT3G01850	20.7334	48.0875	1.21371	0.000433743	0.00739326	yes
AT5G38430	646.971	48.187	-3.74698	3.15362e-127	2.55577e-124	yes
AT2G06950	3.87469	48.2012	3.63691	2.00011e-11	1.09388e-09	yes
AT4G26610	20.4623	48.253	1.23765	0.000349029	0.00611292	yes
AT2G15970	158.62	48.4229	-1.71181	3.91693e-14	2.74946e-12	yes
AT3G44890	107.52	48.4357	-1.15046	6.01809e-06	0.00015387	yes
AT5G55710	103.41	48.5291	-1.09145	2.22979e-05	0.000510998	yes
AT1G53400	18.7087	48.6849	1.37977	0.000101404	0.00200737	yes
AT1G18270	14.6183	48.7136	1.73655	5.14737e-06	0.000132878	yes
AT3G09300	22.0569	48.8483	1.14708	0.000672796	0.0108918	yes
AT4G36720	16.4548	48.9092	1.5716	1.95812e-05	0.000456166	yes
AT3G54880	19.3066	48.9352	1.34178	0.000133621	0.00258393	yes
AT1G10020	14.7349	49.2131	1.7398	4.48179e-06	0.000117626	yes
AT3G14010	23.2332	49.2694	1.0845	0.00106085	0.0163242	yes
AT1G05810	6.6245	49.2771	2.89503	7.05418e-10	3.30977e-08	yes
AT5G26740	10.6924	49.4349	2.20894	9.20897e-08	3.21101e-06	yes
AT5G20520	20.976	49.443	1.23703	0.000296448	0.00529606	yes
AT2G46900	14.8725	49.5358	1.73583	4.3124e-06	0.000113851	yes
AT1G78240	21.1733	49.541	1.22638	0.000319513	0.00567402	yes
AT5G57930	118.84	49.6552	-1.25901	2.80975e-07	9.09733e-06	yes
AT3G14340	23.7546	49.6705	1.06418	0.00119365	0.018056	yes
AT1G76920	23.4329	49.9669	1.09243	0.000915841	0.0143152	yes
AT5G13010	21.0728	50.0633	1.24837	0.000246807	0.00448411	yes
AT3G07870	22.6094	50.4144	1.15691	0.000507727	0.00851327	yes
AT2G23310	22.2551	50.4925	1.18194	0.000407304	0.00700961	yes
AT1G17220	162.144	50.5139	-1.68253	4.36415e-14	3.04739e-12	yes
AT1G07877	19.5093	50.6009	1.375	7.71323e-05	0.0015592	yes
AT2G09350	17.567	50.6844	1.52867	2.00873e-05	0.000467143	yes
AT1G06700	24.4401	50.8451	1.05686	0.00110889	0.016956	yes
AT3G23400	127.856	51.02	-1.32539	2.72013e-08	1.04222e-06	yes
AT4G26130	124.392	51.026	-1.28559	8.96382e-08	3.14192e-06	yes
AT5G67490	18.3196	51.0407	1.47826	2.91798e-05	0.000651951	yes
AT1G19380	8.88846	51.2984	2.52891	4.28715e-09	1.8113e-07	yes
AT3G23760	23.7275	51.4089	1.11546	0.000635495	0.0103317	yes
AT5G01095	19.8748	51.4927	1.37343	6.76072e-05	0.00138445	yes
AT4G20380	20.8806	51.5452	1.30368	0.000123427	0.00240242	yes
AT5G51400	24.7146	51.6435	1.06322	0.000960446	0.0149425	yes
AT1G12580	23.2527	51.7284	1.15356	0.000441372	0.00750416	yes
AT3G48680	24.2856	51.863	1.0946	0.000718124	0.0115626	yes
AT1G24180	23.7465	52.0389	1.13187	0.000511221	0.00856111	yes
AT2G15090	125.199	52.2729	-1.26009	1.32637e-07	4.50731e-06	yes
AT1G12360	25.6254	52.3175	1.02972	0.00118153	0.0179132	yes
AT2G42780	23.5635	52.4003	1.15302	0.000406926	0.00701213	yes
AT3G54690	21.9072	52.4832	1.26045	0.000156991	0.00298194	yes
AT5G01350	25.52	52.5412	1.04182	0.00104055	0.016058	yes
AT4G30280	24.2614	52.5584	1.11526	0.000553342	0.0091632	yes
AT1G48030	156.027	52.5681	-1.56954	2.13775e-12	1.30233e-10	yes
AT3G19910	19.3049	52.6012	1.44613	2.94113e-05	0.000656027	yes
AT1G70310	23.8461	52.6488	1.14265	0.000431499	0.0073691	yes
AT4G34150	172.473	52.6898	-1.71077	3.18094e-15	2.43757e-13	yes
AT1G79600	106.775	52.8016	-1.01592	5.23327e-05	0.00110465	yes
AT2G19270	25.0665	52.8889	1.0772	0.000738961	0.0118695	yes
AT5G07020	216.028	52.8922	-2.03009	2.13302e-23	2.58124e-21	yes
AT1G71080	25.8461	52.9535	1.03478	0.00105588	0.0162664	yes
AT2G04690	25.5751	52.9932	1.05107	0.000914357	0.0143003	yes
AT5G64290	109.411	53.0444	-1.04449	2.70986e-05	0.000609524	yes
AT1G15180	22.9405	53.0589	1.2097	0.000226884	0.00415601	yes
AT1G64040	20.681	53.0879	1.36008	5.88178e-05	0.00122701	yes
AT1G33520	25.901	53.162	1.03739	0.00100923	0.0156016	yes
AT1G78265	16.1764	53.2209	1.71811	2.23184e-06	6.21753e-05	yes
AT5G52882	14.5399	53.3447	1.87533	5.27238e-07	1.62823e-05	yes
AT1G09570	20.8831	53.3757	1.35385	5.94255e-05	0.00123487	yes
AT2G17520	18.7976	53.4351	1.50724	1.45599e-05	0.00034705	yes
AT1G73260	21.7667	53.6059	1.30027	9.31539e-05	0.00186057	yes
AT1G29970	24.8647	53.6192	1.10865	0.00051543	0.00861542	yes
AT3G52560	26.8883	53.9356	1.00426	0.00123518	0.0186	yes
AT1G76080	208.404	53.9596	-1.94943	1.73558e-21	1.95027e-19	yes
AT5G45550	18.4453	53.9731	1.54899	8.97263e-06	0.000221369	yes
AT2G01020	13.5084	54.0008	1.99913	1.47907e-07	4.95694e-06	yes
AT4G22750	24.195	54.0251	1.15892	0.000313759	0.00558666	yes
AT3G51910	13.5517	54.155	1.99862	1.42649e-07	4.79875e-06	yes
AT2G25510	143.983	54.2131	-1.40919	5.65072e-10	2.66061e-08	yes
AT1G64740	25.7581	54.428	1.07932	0.000606785	0.00993746	yes
AT3G58750	26.0158	54.4446	1.0654	0.000685045	0.0110633	yes
AT1G57990	109.788	54.5066	-1.01022	4.4826e-05	0.000959828	yes
AT1G78270	16.6857	54.5933	1.71012	1.77973e-06	5.04206e-05	yes
AT1G09193	268.065	54.6012	-2.29558	2.33144e-33	4.33001e-31	yes
AT4G21410	6.68754	54.6134	3.02971	3.37997e-11	1.78998e-09	yes
AT1G16720	170.721	54.6543	-1.64323	2.73282e-14	1.94897e-12	yes
AT3G58490	13.8038	54.7779	1.98853	1.32537e-07	4.50962e-06	yes
AT1G36060	8.71237	54.8024	2.6531	4.80584e-10	2.2829e-08	yes
AT5G18310	24.805	54.8084	1.14377	0.00032547	0.00575305	yes
AT1G10960	394.414	54.885	-2.84523	1.86993e-61	6.174e-59	yes
AT1G06460	189.06	54.9443	-1.7828	1.76768e-17	1.57583e-15	yes
AT4G24805	25.6881	55.1037	1.10105	0.000461551	0.00780754	yes
AT5G08425	6.48357	55.2714	3.09167	1.69968e-11	9.3724e-10	yes
AT5G49700	11.3283	55.3628	2.28898	7.86232e-09	3.22995e-07	yes
AT1G07240	24.6099	55.3968	1.17056	0.000236494	0.00431727	yes
AT1G49050	21.359	55.4454	1.37622	3.4625e-05	0.000760897	yes
AT5G01240	27.0419	55.4784	1.03673	0.000787396	0.0125346	yes
AT5G04140	373.783	55.6455	-2.74787	2.96868e-56	8.92073e-54	yes
AT4G31080	23.2012	55.6737	1.2628	9.68939e-05	0.00192378	yes
AT5G19540	160.042	55.6797	-1.52323	3.60782e-12	2.13941e-10	yes
AT3G10030	19.3866	55.7315	1.52343	8.17613e-06	0.000203786	yes
AT4G37410	121.024	56.0805	-1.10972	3.24999e-06	8.81518e-05	yes
AT3G02140	15.3678	56.1005	1.86811	2.8771e-07	9.29289e-06	yes
AT3G06085	24.529	56.1113	1.1938	0.000173611	0.00326976	yes
AT3G47070	309.361	56.2012	-2.46062	1.71251e-41	3.91448e-39	yes
AT3G56880	127.195	56.2208	-1.17786	5.09492e-07	1.57889e-05	yes
AT5G63030	22.4478	56.4634	1.33074	4.53129e-05	0.000968703	yes
AT1G55510	13.1779	56.5099	2.10038	2.99666e-08	1.13678e-06	yes
AT1G09340	308.827	56.5226	-2.4499	3.23521e-41	7.33242e-39	yes
AT2G26430	21.5994	56.5389	1.38825	2.58234e-05	0.000585271	yes
AT3G52140	26.4147	56.5959	1.09936	0.000392418	0.00678837	yes
AT3G14350	24.7113	56.7316	1.19898	0.000152202	0.00289714	yes
AT3G11100	23.3794	56.8839	1.28278	6.72183e-05	0.00137754	yes
AT1G61620	26.712	56.9311	1.09173	0.000404757	0.00698375	yes
AT1G60730	16.9687	57.239	1.75412	6.538e-07	1.99603e-05	yes
AT1G01320	135.791	57.2577	-1.24585	5.27309e-08	1.91348e-06	yes
AT3G20410	27.2039	57.4063	1.07739	0.000437511	0.00745273	yes
AT1G04097	28.5206	57.6404	1.01508	0.0007592	0.0121363	yes
AT5G22080	25.7822	57.8471	1.16587	0.000179928	0.00337448	yes
AT2G46260	19.7172	58.0359	1.55749	3.79813e-06	0.000101577	yes
AT1G12910	27.6438	58.1943	1.07392	0.00041281	0.00708613	yes
AT5G58220	28.2288	58.5364	1.05217	0.000487526	0.00818994	yes
AT4G27520	168.411	58.5872	-1.52333	9.91877e-13	6.18339e-11	yes
AT3G57550	18.6807	58.8035	1.65435	1.24393e-06	3.64778e-05	yes
AT5G05750	23.1807	58.9695	1.34705	2.61144e-05	0.000591365	yes
AT5G27860	27.1246	58.9922	1.12092	0.000239932	0.00437406	yes
AT1G55490	168.503	59.0102	-1.51374	1.26153e-12	7.7738e-11	yes
AT4G13250	211.321	59.4308	-1.83016	4.84447e-20	5.06096e-18	yes
AT3G26210	24.8669	59.6617	1.26258	5.46145e-05	0.00114648	yes
AT2G17740	22.4246	59.6632	1.41176	1.21827e-05	0.000294587	yes
AT3G60250	16.748	59.6789	1.83323	1.70965e-07	5.68693e-06	yes
AT5G67380	24.7135	59.7655	1.27401	4.79894e-05	0.00101779	yes
AT4G37409	127.684	59.818	-1.09393	2.34181e-06	6.50357e-05	yes
AT3G55800	262.241	59.8828	-2.13068	7.98819e-30	1.30266e-27	yes
AT5G06140	26.8477	59.9556	1.15909	0.000146607	0.00280462	yes
AT1G22740	7.90696	60.032	2.92454	8.07151e-12	4.60265e-10	yes
AT5G24030	26.0628	60.0863	1.20504	9.13732e-05	0.00183048	yes
AT5G15780	154.285	60.1519	-1.35892	4.60124e-10	2.1896e-08	yes
AT2G45000	22.3287	60.3049	1.43337	8.76868e-06	0.000217138	yes
AT2G47960	24.9218	60.4971	1.27946	4.08183e-05	0.000886075	yes
AT5G21105	28.9215	60.5129	1.0651	0.00034495	0.00604941	yes
AT5G58720	25.1265	60.579	1.26961	4.45693e-05	0.000955863	yes
AT3G25500	17.0505	60.5946	1.82937	1.43139e-07	4.80917e-06	yes
AT1G06573	21.7076	60.7198	1.48397	4.8477e-06	0.000125627	yes
AT5G17900	28.937	60.7231	1.06933	0.000323163	0.00572363	yes
AT4G05060	28.3745	61.0568	1.10556	0.000217423	0.00399639	yes
AT3G50000	24.4964	61.1905	1.32074	2.41359e-05	0.00054842	yes
AT1G24530	23.0659	61.1921	1.40758	9.84022e-06	0.000240995	yes
AT4G01250	30.0677	61.3595	1.02907	0.000446845	0.00758276	yes
AT5G32450	24.278	61.4606	1.34001	1.8972e-05	0.000443521	yes
AT2G17880	22.1296	61.6605	1.47837	4.34142e-06	0.000114391	yes
AT4G35790	23.7413	61.7499	1.37904	1.20774e-05	0.000292571	yes
AT3G12345	194.385	61.9195	-1.65045	3.70753e-16	3.07932e-14	yes
AT5G66030	28.5369	62.0217	1.11994	0.000167601	0.00316996	yes
AT5G21930	28.1271	62.048	1.14143	0.000134375	0.00259475	yes
AT1G15380	21.0373	62.0547	1.56059	1.70091e-06	4.85994e-05	yes
AT1G76460	23.4455	62.2854	1.40958	8.02615e-06	0.000200234	yes
AT2G34750	22.2527	62.3125	1.48554	3.5819e-06	9.66644e-05	yes
AT3G45290	7.14922	62.3664	3.12491	6.8465e-13	4.29819e-11	yes
AT1G14870	30.9504	62.4957	1.0138	0.000460317	0.00779653	yes
AT3G19170	147.23	62.6085	-1.23364	1.91131e-08	7.4622e-07	yes
AT1G20090	20.4984	62.8859	1.61723	7.92075e-07	2.37747e-05	yes
AT1G73010	140.624	62.9841	-1.15879	1.90871e-07	6.30984e-06	yes
AT3G61210	28.9748	62.9917	1.12036	0.000148356	0.002832	yes
AT4G33030	133.544	63.3774	-1.07528	1.96947e-06	5.51533e-05	yes
AT4G30550	28.0896	63.8917	1.18559	6.71998e-05	0.00137821	yes
AT4G33010	899.485	63.9399	-3.81431	2.25937e-178	3.55439e-175	yes
AT5G14240	23.1005	64.014	1.47047	3.10737e-06	8.45407e-05	yes
AT2G44410	22.9794	64.0984	1.47995	2.7616e-06	7.56723e-05	yes
AT3G01970	27.4014	64.2674	1.22984	3.99691e-05	0.000869759	yes
AT5G19330	31.8304	64.3244	1.01496	0.000375328	0.00652652	yes
AT5G46840	20.1741	64.4198	1.675	3.09735e-07	9.89673e-06	yes
AT4G00300	31.6598	64.6253	1.02945	0.000313384	0.0055837	yes
AT3G55610	30.251	64.6518	1.09571	0.000157109	0.00298205	yes
AT2G07180	24.9158	64.6695	1.37602	7.76951e-06	0.000194923	yes
AT1G63800	31.0048	64.7033	1.06135	0.000223441	0.00410137	yes
AT4G38932	31.3218	64.8919	1.05087	0.000243948	0.00443819	yes
AT5G01010	28.9896	65.0455	1.16592	7.12717e-05	0.0014506	yes
AT1G48350	133.95	65.6984	-1.02776	4.7048e-06	0.000122637	yes
AT1G52200	26.1364	65.9185	1.33463	1.00462e-05	0.000245366	yes
AT3G15190	148.668	66.083	-1.16975	6.72931e-08	2.41245e-06	yes
AT2G27385	154.819	66.1584	-1.22658	9.74506e-09	3.94284e-07	yes
AT5G07220	27.2107	66.2913	1.28464	1.65112e-05	0.000390776	yes
AT5G28500	271.5	66.3097	-2.03366	4.73e-29	7.5748e-27	yes
AT3G02070	18.7151	66.3734	1.82641	3.7861e-08	1.41221e-06	yes
AT1G71410	19.1438	66.4526	1.79545	5.24466e-08	1.90834e-06	yes
AT5G43190	30.4254	66.4804	1.12765	8.9841e-05	0.00180383	yes
AT3G26060	309.508	66.6486	-2.21533	1.24599e-36	2.52445e-34	yes
AT5G19250	160.354	66.7399	-1.26464	2.12286e-09	9.36859e-08	yes
AT4G28880	32.8938	66.751	1.02098	0.000272927	0.00491195	yes
AT5G06290	151.343	66.8064	-1.17976	4.10216e-08	1.52161e-06	yes
AT1G14280	15.0449	66.811	2.15081	9.81656e-10	4.50316e-08	yes
AT1G72755	29.3428	66.8267	1.18742	4.48061e-05	0.000960171	yes
AT1G32790	30.3128	67.0913	1.1462	6.80841e-05	0.00139208	yes
AT3G04790	252.188	67.1813	-1.90837	5.87333e-25	7.69983e-23	yes
AT2G02180	27.8371	67.7091	1.28234	1.37624e-05	0.000329215	yes
AT1G60140	25.405	67.9522	1.41941	2.78211e-06	7.61563e-05	yes
AT4G09010	191.127	68.2809	-1.48498	9.5358e-14	6.39161e-12	yes
AT5G48300	241.543	68.3028	-1.82227	1.50308e-22	1.74775e-20	yes
AT5G19221	151.33	68.4657	-1.14424	9.07437e-08	3.16821e-06	yes
AT2G29630	285.303	68.469	-2.05897	6.25205e-31	1.08575e-28	yes
AT5G15850	14.1629	68.5978	2.27605	1.52008e-10	7.55632e-09	yes
AT4G32040	33.9673	69.118	1.02492	0.000203508	0.00376391	yes
AT1G15750	26.2291	69.2276	1.40018	2.80898e-06	7.67347e-05	yes
AT2G42890	16.1428	69.2889	2.10174	8.31799e-10	3.8554e-08	yes
AT1G54780	340.29	69.3591	-2.29461	7.27628e-42	1.70699e-39	yes
AT2G34070	16.1301	69.4341	2.10589	7.62605e-10	3.54697e-08	yes
AT3G57410	24.9314	69.5321	1.47972	1.05053e-06	3.10103e-05	yes
AT1G75220	27.3028	69.596	1.34995	4.75602e-06	0.000123851	yes
AT2G45470	160.468	69.8811	-1.19931	1.0108e-08	4.06509e-07	yes
AT3G52240	30.763	69.8957	1.18401	3.11435e-05	0.000691204	yes
AT4G29900	25.6023	69.9543	1.45014	1.38206e-06	4.02195e-05	yes
AT3G09922	146.81	70.0141	-1.06823	7.10253e-07	2.16098e-05	yes
AT2G45980	27.372	70.0284	1.35524	4.17635e-06	0.000110586	yes
AT2G38470	267.264	70.0408	-1.932	8.79149e-27	1.25064e-24	yes
AT5G56750	17.3046	70.1963	2.02024	1.63114e-09	7.27055e-08	yes
AT4G37610	147.34	70.2402	-1.06878	6.70568e-07	2.04489e-05	yes
AT3G14067	152.908	70.4207	-1.11859	1.37909e-07	4.65098e-06	yes
AT1G44575	596.736	70.4947	-3.08151	1.20192e-99	7.14313e-97	yes
AT1G54630	25.4361	70.5115	1.47098	9.79213e-07	2.90333e-05	yes
AT5G04905	31.7981	70.5673	1.15006	4.22059e-05	0.00090882	yes
AT5G59950	34.6759	70.8416	1.03066	0.000158896	0.00301171	yes
AT4G38495	31.9963	70.8581	1.14703	4.2145e-05	0.000908973	yes
AT5G15410	17.5725	70.889	2.01224	1.48822e-09	6.64456e-08	yes
AT4G35230	33.6294	71.1879	1.08191	8.55816e-05	0.00172349	yes
AT2G47930	34.7024	71.3845	1.04058	0.000134012	0.00258962	yes
AT1G71030	145.782	71.4048	-1.02972	1.72246e-06	4.90579e-05	yes
AT1G04237	27.4853	71.5367	1.38002	2.44485e-06	6.76165e-05	yes
AT2G44790	21.0535	71.7918	1.76976	2.095e-08	8.13189e-07	yes
AT4G09375	15.1498	71.8382	2.24546	7.94966e-11	4.06512e-09	yes
AT2G11215	22.9194	71.8831	1.64908	8.8365e-08	3.10136e-06	yes
AT3G23750	26.825	71.9769	1.42395	1.3378e-06	3.9059e-05	yes
AT2G34690	22.1871	72.1919	1.70212	4.3492e-08	1.60214e-06	yes
AT1G15350	19.8897	72.6151	1.86825	5.27464e-09	2.21452e-07	yes
AT1G16240	31.4873	72.6743	1.20668	1.65384e-05	0.000391073	yes
AT1G70760	358.469	72.7124	-2.30158	3.60077e-44	9.25951e-42	yes
AT1G10840	31.2907	72.9371	1.22092	1.34576e-05	0.000322788	yes
AT3G25860	27.581	73.0385	1.40498	1.41204e-06	4.0914e-05	yes
AT2G23070	30.5775	73.1652	1.25869	8.26396e-06	0.000205783	yes
AT5G16970	147.942	73.1738	-1.01563	1.93443e-06	5.43428e-05	yes
AT5G13630	241.59	73.3722	-1.71925	7.6029e-21	8.29926e-19	yes
AT5G58650	31.4616	73.3766	1.22173	1.25526e-05	0.000302712	yes
AT5G02790	159.814	73.5987	-1.11864	7.20942e-08	2.56395e-06	yes
AT4G22690	169.759	73.6661	-1.20442	3.34462e-09	1.43808e-07	yes
AT5G10960	33.2067	73.7619	1.1514	2.78474e-05	0.00062479	yes
AT3G11800	34.2524	73.8093	1.1076	4.67287e-05	0.000994994	yes
AT3G05020	23.4884	73.8209	1.65208	5.71657e-08	2.06043e-06	yes
AT3G54050	420.19	74.0061	-2.50533	6.76314e-57	2.05538e-54	yes
AT3G62410	727.965	74.1926	-3.29452	7.86331e-129	6.57176e-126	yes
AT1G36050	18.7971	74.646	1.98955	7.26731e-10	3.39785e-08	yes
AT1G34430	36.6024	74.6939	1.02905	0.000107305	0.00211168	yes
AT1G43670	176.92	74.7576	-1.2428	5.68448e-10	2.67181e-08	yes
AT3G62030	277.555	74.7701	-1.89224	5.34756e-27	7.68898e-25	yes
AT2G21330	202.752	75.083	-1.43316	8.82528e-14	5.94517e-12	yes
AT5G28919	33.9923	75.4327	1.14998	2.29904e-05	0.000525967	yes
AT5G03730	24.0637	75.4797	1.64923	4.21308e-08	1.55843e-06	yes
AT1G12920	34.1049	75.5447	1.14735	2.34149e-05	0.000534764	yes
AT3G09740	31.7357	75.5858	1.25201	6.37028e-06	0.000161792	yes
AT1G03580	5.91404	75.8067	3.68011	3.04972e-17	2.66541e-15	yes
AT5G60340	32.8928	76.0087	1.20839	1.03622e-05	0.000252392	yes
AT3G46600	158.93	76.6021	-1.05294	3.50375e-07	1.11288e-05	yes
AT1G04040	29.1684	76.9103	1.39877	8.06119e-07	2.41691e-05	yes
AT5G56100	24.8006	77.1631	1.63754	3.47193e-08	1.30047e-06	yes
AT5G03520	29.4949	77.2342	1.38878	8.69953e-07	2.59956e-05	yes
AT5G57565	9.90895	77.5222	2.9678	5.1431e-15	3.86368e-13	yes
AT4G28080	169.752	77.5384	-1.13045	2.12517e-08	8.23704e-07	yes
AT1G62750	273.17	77.7896	-1.81215	4.21678e-25	5.58285e-23	yes
AT5G46890	38.8572	77.8168	1.0019	0.000107261	0.00211235	yes
AT1G70660	31.0386	78.2541	1.3341	1.50675e-06	4.34699e-05	yes
AT1G13450	30.3753	78.7616	1.37459	8.18142e-07	2.45021e-05	yes
AT4G00895	219.885	78.8271	-1.47998	1.62898e-15	1.30046e-13	yes
AT2G40940	29.9365	79	1.39995	5.63078e-07	1.73291e-05	yes
AT5G57120	37.3129	79.1264	1.08449	3.3403e-05	0.000735856	yes
AT3G07105	8.25369	79.1688	3.26182	1.69392e-16	1.43361e-14	yes
AT1G22400	19.5259	79.2341	2.02073	1.47139e-10	7.3279e-09	yes
AT1G20970	19.5186	79.6521	2.02887	1.18544e-10	6.01585e-09	yes
AT1G10590	36.4592	79.7623	1.12942	1.74676e-05	0.000410504	yes
AT1G05890	32.2666	80.5082	1.31909	1.30284e-06	3.80799e-05	yes
AT1G55450	173.473	80.6593	-1.1048	2.83993e-08	1.08193e-06	yes
AT1G78150	37.3269	80.6987	1.11233	1.94687e-05	0.000453941	yes
AT3G07460	29.2749	80.928	1.46698	1.65059e-07	5.50416e-06	yes
AT4G17730	25.8055	81.0901	1.65185	1.28631e-08	5.14985e-07	yes
AT2G36930	38.2864	81.1988	1.08463	2.63017e-05	0.0005946	yes
AT1G54500	251.225	82.0228	-1.61488	8.14065e-20	8.43851e-18	yes
AT4G01330	35.2979	82.2763	1.2209	3.78671e-06	0.000101475	yes
AT3G04550	363.262	82.9103	-2.13139	1.11901e-40	2.49391e-38	yes
AT1G52740	37.6432	83.1034	1.14252	9.7734e-06	0.000239578	yes
AT2G05070	427.947	83.3253	-2.36061	5.15435e-54	1.49835e-51	yes
AT5G28770	41.5126	83.3705	1.00599	5.77231e-05	0.00120699	yes
AT4G27800	173.093	83.4481	-1.0526	1.06774e-07	3.67985e-06	yes
AT1G73655	172.303	83.6153	-1.04311	1.43733e-07	4.82308e-06	yes
AT3G01560	31.9861	83.8832	1.39093	2.86586e-07	9.26778e-06	yes
AT3G56130	41.9212	84.0527	1.00361	5.5528e-05	0.00116291	yes
AT3G52380	171.944	84.1076	-1.03163	1.95359e-07	6.45023e-06	yes
AT1G04300	37.0298	84.8205	1.19573	3.80343e-06	0.000101617	yes
AT1G35580	34.9189	84.8278	1.28053	1.16617e-06	3.4348e-05	yes
AT1G69850	42.3186	84.8554	1.00371	5.10934e-05	0.0010819	yes
AT2G44993	31.9539	85.2207	1.41521	1.6315e-07	5.45412e-06	yes
AT1G76990	18.8101	85.3628	2.1821	3.19538e-12	1.90328e-10	yes
AT5G22000	37.7439	85.5688	1.18084	4.2417e-06	0.000112206	yes
AT1G16880	243.064	85.6004	-1.50565	2.06336e-17	1.81522e-15	yes
AT5G55930	9.72081	85.6047	3.13854	3.42871e-17	2.97719e-15	yes
AT3G15840	317.629	86.0107	-1.88476	1.70163e-30	2.89863e-28	yes
AT5G03615	17.113	86.056	2.33019	3.60796e-13	2.29195e-11	yes
AT3G18820	37.9656	86.0798	1.18098	3.9632e-06	0.00010536	yes
AT2G05100	543.533	86.2092	-2.65645	4.72761e-78	2.14297e-75	yes
AT1G26580	38.9487	86.2302	1.14662	6.28228e-06	0.000160165	yes
AT1G23020	37.4344	86.4948	1.20825	2.55823e-06	7.04606e-05	yes
AT5G54380	38.004	86.5046	1.18663	3.46563e-06	9.37158e-05	yes
AT1G74670	181.225	86.5502	-1.06617	3.79952e-08	1.41524e-06	yes
AT1G02840	38.5692	86.5978	1.16688	4.51969e-06	0.000118388	yes
AT1G01490	37.6241	86.9294	1.20819	2.4165e-06	6.69708e-05	yes
AT5G11090	42.406	86.9762	1.03635	2.64057e-05	0.000595944	yes
AT1G19740	197.16	87.1805	-1.17729	4.07855e-10	1.95478e-08	yes
AT1G58180	39.1185	87.3155	1.15839	4.65303e-06	0.000121405	yes
AT3G16857	38.2195	87.5166	1.19525	2.68785e-06	7.37271e-05	yes
AT1G09750	189.408	87.606	-1.1124	5.37675e-09	2.24681e-07	yes
AT3G50830	39.117	87.6274	1.16359	4.15655e-06	0.000110171	yes
AT1G71500	251.442	87.9178	-1.516	3.9e-18	3.57197e-16	yes
AT4G29950	37.2683	88.3992	1.24609	1.14816e-06	3.38549e-05	yes
AT3G01485	390.571	88.6249	-2.1398	7.99039e-44	2.03519e-41	yes
AT4G07855	41.4466	88.8281	1.09976	8.88515e-06	0.000219616	yes
AT1G57680	35.3543	89.7377	1.34383	2.2385e-07	7.33658e-06	yes
AT4G29060	250.345	89.7615	-1.47975	1.90013e-17	1.67713e-15	yes
AT1G50320	194.105	89.9247	-1.11005	3.72076e-09	1.582e-07	yes
AT2G27680	189.956	90.1159	-1.07581	1.38245e-08	5.47735e-07	yes
AT3G04880	41.8453	90.1891	1.10789	6.74777e-06	0.000170892	yes
AT4G37450	30.9087	90.2561	1.54601	9.76412e-09	3.94458e-07	yes
AT1G19530	11.376	90.2923	2.98861	2.44218e-17	2.14143e-15	yes
AT3G27160	184.229	90.4072	-1.02699	8.09871e-08	2.85365e-06	yes
AT3G13200	43.6942	90.673	1.05323	1.39953e-05	0.000333889	yes
AT1G04430	18.6507	90.9328	2.28557	1.46472e-13	9.64837e-12	yes
AT5G58330	232.33	90.9956	-1.3523	2.58384e-14	1.84766e-12	yes
AT5G16470	40.2937	91.1189	1.17719	2.18963e-06	6.11267e-05	yes
AT1G79700	30.6809	91.2555	1.57257	5.38973e-09	2.24872e-07	yes
AT3G23730	22.892	91.7594	2.00301	6.9496e-12	3.99699e-10	yes
AT2G35370	356.213	92.4609	-1.94582	1.78043e-35	3.55343e-33	yes
AT1G71730	37.0226	92.9558	1.32814	1.73372e-07	5.75267e-06	yes
AT1G21910	39.242	93.09	1.24623	5.9696e-07	1.83507e-05	yes
AT5G19220	206.663	93.1942	-1.14897	3.66116e-10	1.7706e-08	yes
AT5G44260	33.1976	93.2972	1.49076	1.31091e-08	5.24049e-07	yes
AT3G60030	28.7194	93.6036	1.70454	4.33475e-10	2.07015e-08	yes
AT1G12900	312.665	93.6477	-1.7393	6.1956e-27	8.8607e-25	yes
AT1G72070	39.4118	93.9667	1.25352	4.72363e-07	1.46553e-05	yes
AT5G32440	38.6127	94.0567	1.28446	2.89114e-07	9.31575e-06	yes
AT2G23130	27.9621	94.2924	1.75367	1.72668e-10	8.51999e-09	yes
AT3G16850	40.9467	94.438	1.20562	9.25935e-07	2.75147e-05	yes
AT2G43400	26.7489	94.5192	1.82113	5.68686e-11	2.94177e-09	yes
AT3G11780	28.0782	94.7293	1.75436	1.55064e-10	7.6797e-09	yes
AT3G01525	44.2518	94.8507	1.09992	4.40465e-06	0.000115715	yes
AT3G15356	41.7942	95.3853	1.19047	1.033e-06	3.05266e-05	yes
AT5G52240	43.0775	95.4676	1.14808	1.96504e-06	5.5087e-05	yes
AT1G33050	24.9397	95.6579	1.93944	6.75882e-12	3.91251e-10	yes
AT4G23820	33.9264	95.7594	1.49701	7.64697e-09	3.15116e-07	yes
AT2G03890	34.293	95.8755	1.48325	9.34039e-09	3.78484e-07	yes
AT2G22980	45.442	96.2275	1.08242	4.9048e-06	0.000126984	yes
AT1G45688	36.1487	96.5272	1.41699	2.42345e-08	9.32557e-07	yes
AT1G76890	39.0696	96.6796	1.30717	1.37694e-07	4.64961e-06	yes
AT2G38400	33.3277	96.6978	1.53676	3.39458e-09	1.45488e-07	yes
AT1G27300	39.027	96.7452	1.30972	1.30912e-07	4.46002e-06	yes
AT1G64660	36.986	96.9806	1.39072	3.43643e-08	1.29078e-06	yes
AT1G74910	45.1263	97.5648	1.11239	2.64916e-06	7.28151e-05	yes
AT2G20120	18.5533	97.6729	2.39629	3.6069e-15	2.74823e-13	yes
AT2G46490	44.0194	98.2968	1.15901	1.16628e-06	3.43135e-05	yes
AT4G18480	225.841	98.3941	-1.19866	1.09422e-11	6.13499e-10	yes
AT1G12080	30.1092	98.7335	1.71333	1.25677e-10	6.34169e-09	yes
AT5G21160	47.0724	98.895	1.07101	4.33406e-06	0.00011431	yes
AT4G26690	38.1419	99.2542	1.37975	2.8507e-08	1.08448e-06	yes
AT1G07040	39.3642	99.2872	1.33472	5.95142e-08	2.13931e-06	yes
AT3G16570	25.8978	99.5946	1.94324	2.36405e-12	1.43366e-10	yes
AT1G06400	43.889	99.7973	1.18514	6.34708e-07	1.93996e-05	yes
AT5G02155	43.6768	100.079	1.19621	5.11528e-07	1.58337e-05	yes
AT1G65845	42.2603	100.191	1.24538	2.26043e-07	7.39937e-06	yes
AT3G06080	43.1793	100.764	1.22257	3.03785e-07	9.72984e-06	yes
AT4G25500	37.9248	100.837	1.41081	1.31472e-08	5.24008e-07	yes
AT5G56140	18.2287	101.118	2.47175	3.82999e-16	3.17118e-14	yes
AT1G01540	45.6589	101.43	1.15151	8.91166e-07	2.65405e-05	yes
AT5G64740	33.9017	102.038	1.58967	5.1063e-10	2.41704e-08	yes
AT1G72750	48.1525	102.884	1.09534	1.87185e-06	5.26955e-05	yes
AT1G04157	23.8044	102.976	2.11301	5.99991e-14	4.1144e-12	yes
AT4G18010	44.9092	103.108	1.19908	3.2827e-07	1.04515e-05	yes
AT4G22467	49.9672	103.142	1.04558	4.07756e-06	0.000108185	yes
AT5G09440	38.0278	103.208	1.44042	5.34503e-09	2.23705e-07	yes
AT2G03640	27.6918	103.236	1.89842	2.01896e-12	1.23277e-10	yes
AT3G11450	50.638	103.709	1.03424	4.60966e-06	0.000120391	yes
AT5G28050	41.7079	103.913	1.31699	3.98254e-08	1.48135e-06	yes
AT5G30510	213.555	104.933	-1.02515	8.06849e-09	3.29945e-07	yes
AT1G32470	327.932	105.027	-1.64264	5.32681e-26	7.34332e-24	yes
AT5G05100	42.3355	105.38	1.31566	3.27226e-08	1.23258e-06	yes
AT5G49440	29.3101	105.45	1.84709	2.86723e-12	1.72317e-10	yes
AT1G78380	233.952	105.922	-1.14321	3.13304e-11	1.67246e-09	yes
AT4G15610	33.2957	108.4	1.70295	1.91259e-11	1.05248e-09	yes
AT1G13930	982.671	108.475	-3.17934	1.01094e-167	1.28745e-164	yes
AT3G03470	53.8209	108.774	1.01509	3.73009e-06	0.00010036	yes
AT4G27000	47.6088	108.907	1.1938	1.68649e-07	5.61686e-06	yes
AT2G14170	39.3533	109.143	1.47167	1.10721e-09	5.0445e-08	yes
AT5G13650	302.24	109.6	-1.46345	2.0811e-20	2.22627e-18	yes
AT1G06083	45.2876	109.719	1.27663	3.45884e-08	1.29738e-06	yes
AT4G22470	53.6523	109.745	1.03245	2.51337e-06	6.94397e-05	yes
AT5G00760	51.1069	111.219	1.12181	4.50866e-07	1.40372e-05	yes
AT4G34030	41.2973	112.591	1.44697	9.64439e-10	4.43941e-08	yes
AT5G47780	50.3231	112.724	1.1635	1.7804e-07	5.90024e-06	yes
AT2G42580	12.9889	112.955	3.1204	4.45454e-22	5.06945e-20	yes
AT1G76090	29.5537	113.614	1.94272	7.03969e-14	4.77841e-12	yes
AT5G18110	43.269	114.08	1.39864	1.87044e-09	8.30948e-08	yes
AT1G27650	54.769	114.107	1.05895	9.92034e-07	2.93809e-05	yes
AT2G45620	45.6208	114.49	1.32746	6.72868e-09	2.79428e-07	yes
AT5G16880	39.4471	114.967	1.54323	1.01687e-10	5.1899e-09	yes
AT2G37660	239.433	115.359	-1.05349	3.95556e-10	1.89924e-08	yes
AT2G37410	53.5242	115.929	1.11498	2.92489e-07	9.41316e-06	yes
AT5G09285	35.2397	115.971	1.71849	2.84344e-12	1.71273e-10	yes
AT3G02795	47.5374	116.029	1.28735	1.14548e-08	4.59289e-07	yes
AT5G25350	45.2764	116.077	1.35825	2.9378e-09	1.2734e-07	yes
AT1G61100	43.9525	116.435	1.40551	1.11732e-09	5.07327e-08	yes
AT4G23890	268.962	118.768	-1.17926	2.63693e-13	1.69933e-11	yes
AT5G20630	1262.08	118.881	-3.40821	1.50069e-228	2.67563e-225	yes
AT1G11860	545.866	120.069	-2.18469	3.64357e-62	1.21805e-59	yes
AT1G76465	40.5818	120.193	1.56644	2.41788e-11	1.30634e-09	yes
AT2G41560	56.7747	120.484	1.08552	3.00005e-07	9.63187e-06	yes
AT1G32460	43.2911	120.731	1.47965	1.25198e-10	6.32947e-09	yes
AT2G03440	251.968	121.091	-1.05715	1.21762e-10	6.16744e-09	yes
AT3G60600	46.1114	121.526	1.39807	5.6497e-10	2.66482e-08	yes
AT2G34770	35.619	121.639	1.77189	2.86829e-13	1.84398e-11	yes
AT4G25030	59.8594	121.98	1.02699	7.71272e-07	2.32547e-05	yes
AT4G09650	470.906	122.36	-1.9443	2.69899e-46	7.07665e-44	yes
AT5G01810	28.5555	122.565	2.1017	3.22496e-16	2.71221e-14	yes
AT3G45970	29.3105	123.183	2.07131	4.94316e-16	4.03048e-14	yes
AT2G11240	48.2249	123.244	1.35367	1.05596e-09	4.82745e-08	yes
AT3G06850	33.3016	123.387	1.88953	1.77374e-14	1.28208e-12	yes
AT4G38545	33.7388	124.023	1.87812	1.9183e-14	1.37912e-12	yes
AT4G05065	58.4875	124.122	1.08556	1.98856e-07	6.5495e-06	yes
AT4G07190	281.768	124.161	-1.18229	6.36995e-14	4.33481e-12	yes
AT3G58500	60.3303	124.253	1.04232	4.53441e-07	1.4101e-05	yes
AT1G12440	55.6082	124.347	1.16101	4.38113e-08	1.61168e-06	yes
AT1G27640	61.8943	124.957	1.01356	7.33141e-07	2.22303e-05	yes
AT5G01210	62.5231	125.621	1.00662	7.83333e-07	2.35387e-05	yes
AT1G18500	48.4012	125.816	1.37821	4.26119e-10	2.03867e-08	yes
AT2G07345	351.719	125.99	-1.48111	6.59964e-24	8.09636e-22	yes
AT5G01215	62.8517	126.271	1.0065	7.35305e-07	2.22455e-05	yes
AT3G46780	441.797	126.273	-1.80684	2.08694e-39	4.42962e-37	yes
AT3G59060	53.1629	126.275	1.24808	5.85765e-09	2.44014e-07	yes
AT2G34590	45.01	126.709	1.4932	3.30026e-11	1.75471e-09	yes
AT3G07560	55.2395	127.949	1.2118	9.8591e-09	3.97096e-07	yes
AT4G12730	30.768	128.529	2.06259	1.38818e-16	1.18234e-14	yes
AT5G41080	25.7419	128.643	2.32118	7.40652e-19	7.09964e-17	yes
AT3G01520	34.7768	128.712	1.88795	5.05591e-15	3.80888e-13	yes
AT1G15670	29.4559	128.783	2.12832	3.36737e-17	2.93345e-15	yes
AT1G09430	34.8444	128.794	1.88606	5.15752e-15	3.86366e-13	yes
AT2G20890	322.498	128.842	-1.32369	1.14783e-18	1.08472e-16	yes
AT1G43700	61.1043	128.99	1.07791	1.34126e-07	4.55213e-06	yes
AT4G10840	45.9352	129.286	1.49289	2.10346e-11	1.14806e-09	yes
AT5G05440	36.7657	129.834	1.82024	1.63547e-14	1.18534e-12	yes
AT5G06320	363.585	130.03	-1.48345	1.02311e-24	1.30919e-22	yes
AT2G01450	63.3185	130.188	1.0399	2.53613e-07	8.24135e-06	yes
AT4G18710	62.0459	130.509	1.07275	1.25839e-07	4.30363e-06	yes
AT5G35360	54.9774	130.552	1.24772	3.27268e-09	1.41169e-07	yes
AT1G05253	385.374	130.82	-1.55867	4.61534e-28	7.21828e-26	yes
AT5G03965	53.7211	131.143	1.28758	1.28799e-09	5.799e-08	yes
AT1G03680	387.004	132.332	-1.54819	6.72954e-28	1.02843e-25	yes
AT1G20020	925.584	133.627	-2.79216	6.54194e-139	6.03302e-136	yes
AT4G12420	43.8532	133.648	1.60768	7.55799e-13	4.73374e-11	yes
AT4G33150	16.227	133.791	3.04351	2.55424e-25	3.41552e-23	yes
AT1G68590	291.313	134.49	-1.11507	4.1081e-13	2.60349e-11	yes
AT4G09030	49.3566	134.562	1.44695	2.30462e-11	1.25274e-09	yes
AT3G63140	370.368	134.609	-1.46018	1.44359e-24	1.82974e-22	yes
AT5G39580	25.7627	134.957	2.38915	2.62776e-20	2.79987e-18	yes
AT4G21450	62.2799	135.306	1.11939	2.74749e-08	1.0512e-06	yes
AT2G30930	37.4676	135.633	1.85599	1.93375e-15	1.5346e-13	yes
AT3G60300	51.9643	136.676	1.39516	5.19305e-11	2.69675e-09	yes
AT5G54270	650.581	136.788	-2.24978	1.6227e-76	6.99958e-74	yes
AT4G17170	47.5661	137.1	1.52722	2.40965e-12	1.458e-10	yes
AT5G65730	19.5274	137.314	2.81391	3.28479e-24	4.10507e-22	yes
AT3G60530	56.9126	137.383	1.27138	7.53634e-10	3.51136e-08	yes
AT1G09770	66.299	137.498	1.05236	8.99118e-08	3.14738e-06	yes
AT5G25265	39.5201	138.718	1.8115	2.57522e-15	1.99051e-13	yes
AT3G52960	292.179	139.021	-1.07155	2.30175e-12	1.39905e-10	yes
AT3G63410	321.566	139.313	-1.20678	3.53936e-16	2.94881e-14	yes
AT3G63310	63.8247	139.535	1.12844	1.36889e-08	5.4317e-07	yes
AT4G36670	64.7612	139.723	1.10936	2.03877e-08	7.93665e-07	yes
AT5G65390	32.4254	140.819	2.11865	1.44085e-18	1.34734e-16	yes
AT1G54100	64.4851	141.043	1.1291	1.1274e-08	4.52719e-07	yes
AT3G55770	53.8978	141.153	1.38896	2.91627e-11	1.56612e-09	yes
AT5G09660	448.344	141.308	-1.66576	1.20659e-35	2.42624e-33	yes
AT5G66190	710.811	141.636	-2.32728	5.4014e-87	2.67509e-84	yes
AT2G02160	68.2082	141.662	1.05444	5.4938e-08	1.98549e-06	yes
AT5G60920	52.8053	142.167	1.42884	9.71918e-12	5.49535e-10	yes
AT2G01100	46.5345	142.401	1.61359	1.18409e-13	7.87744e-12	yes
AT2G01190	39.4025	142.519	1.8548	3.90822e-16	3.22597e-14	yes
AT2G31810	57.66	142.53	1.30562	1.64431e-10	8.12852e-09	yes
AT4G15780	52.6407	143.131	1.44308	5.90719e-12	3.45693e-10	yes
AT4G36780	57.2326	144.273	1.33389	6.53272e-11	3.35983e-09	yes
AT4G01150	374.872	144.525	-1.37508	1.02724e-22	1.19967e-20	yes
AT3G46280	42.7088	145.205	1.76548	1.75686e-15	1.39838e-13	yes
AT4G16990	53.543	145.389	1.44115	4.22739e-12	2.49575e-10	yes
AT5G53160	54.9248	145.477	1.40526	9.87068e-12	5.56923e-10	yes
AT5G64920	47.2759	145.838	1.62519	4.54769e-14	3.16728e-12	yes
AT2G24090	356.147	145.917	-1.28732	1.32932e-19	1.35177e-17	yes
AT3G25910	49.2361	146.012	1.5683	1.74777e-13	1.14564e-11	yes
AT1G50480	65.5977	146.187	1.1561	3.27002e-09	1.41282e-07	yes
AT3G48530	57.7183	146.733	1.34609	3.35908e-11	1.78245e-09	yes
AT3G54910	33.2761	146.831	2.1416	1.58999e-19	1.59859e-17	yes
AT1G20330	62.1072	147.237	1.2453	3.49278e-10	1.6953e-08	yes
AT5G15350	72.976	147.283	1.0131	7.66538e-08	2.71887e-06	yes
AT3G59350	46.1022	147.846	1.68119	7.71813e-15	5.70204e-13	yes
AT5G47560	48.6315	148.367	1.60921	4.08177e-14	2.85766e-12	yes
AT4G24520	58.9858	148.55	1.33251	3.53965e-11	1.87084e-09	yes
AT4G17870	63.1078	151.683	1.26517	1.16632e-10	5.93004e-09	yes
AT5G65430	38.7601	153.151	1.98231	1.32177e-18	1.24033e-16	yes
AT4G00330	47.9347	153.178	1.67606	2.9071e-15	2.24056e-13	yes
AT5G18170	57.2264	154.298	1.43097	1.22267e-12	7.55173e-11	yes
AT1G21400	47.5554	154.479	1.69973	1.2119e-15	9.70391e-14	yes
AT1G72060	51.4194	154.802	1.59004	1.89632e-14	1.36699e-12	yes
AT3G05905	34.6548	155.159	2.16262	9.1313e-21	9.92713e-19	yes
AT1G14740	49.3185	155.422	1.65599	3.0686e-15	2.35824e-13	yes
AT3G11700	63.0238	155.444	1.30242	2.68723e-11	1.44894e-09	yes
AT1G30720	45.7831	155.99	1.76857	1.49172e-16	1.2665e-14	yes
AT1G77180	64.7497	155.991	1.26852	5.86277e-11	3.02691e-09	yes
AT5G63190	79.252	158.771	1.00243	3.10379e-08	1.17077e-06	yes
AT1G61740	74.2009	159.452	1.10362	2.39811e-09	1.05312e-07	yes
AT5G54080	36.1066	159.453	2.1428	4.42263e-21	4.90783e-19	yes
AT4G32760	64.2774	160.067	1.3163	9.53133e-12	5.41202e-10	yes
AT4G37870	67.62	161.904	1.25962	3.22707e-11	1.71922e-09	yes
AT3G14230	44.3535	161.977	1.86867	2.75255e-18	2.5472e-16	yes
AT4G23400	60.0377	164.306	1.45244	1.28979e-13	8.53818e-12	yes
AT5G06395	82.2021	164.592	1.00164	1.77452e-08	6.94843e-07	yes
AT3G19860	44.2917	164.701	1.89474	7.13909e-19	6.8679e-17	yes
AT5G55850	66.157	166.237	1.32928	2.68967e-12	1.62376e-10	yes
AT2G28630	64.9905	166.515	1.35735	1.20052e-12	7.43209e-11	yes
AT4G01000	61.1348	167.133	1.45093	8.3169e-14	5.61685e-12	yes
AT4G23470	60.0048	167.546	1.48141	3.3342e-14	2.35899e-12	yes
AT3G13450	52.0371	167.825	1.68935	9.75776e-17	8.39105e-15	yes
AT3G60320	43.2968	169.033	1.96497	3.63497e-20	3.84243e-18	yes
AT3G27770	50.9766	169.707	1.73514	1.82251e-17	1.61395e-15	yes
AT4G19410	71.5569	170.424	1.25197	1.21994e-11	6.81131e-10	yes
AT5G19770	74.4082	170.929	1.19986	4.76205e-11	2.50209e-09	yes
AT3G10770	70.3626	171.039	1.28144	4.9575e-12	2.90753e-10	yes
AT4G38540	45.8206	171.126	1.90099	1.26674e-19	1.29304e-17	yes
AT1G75380	365.7	172.268	-1.08601	2.00643e-15	1.57361e-13	yes
AT5G07100	49.5289	172.599	1.80108	1.49367e-18	1.39188e-16	yes
AT3G01470	78.3698	173.652	1.14783	1.40879e-10	7.05557e-09	yes
AT1G65970	32.0369	174.068	2.44184	2.56293e-26	3.55145e-24	yes
AT1G31812	68.3202	174.144	1.3499	4.57004e-13	2.88939e-11	yes
AT1G08803	30.5273	174.168	2.51231	4.13089e-27	5.97171e-25	yes
AT5G42270	370.65	175.603	-1.07774	2.0016e-15	1.57443e-13	yes
AT5G48160	66.7443	176.81	1.40548	6.05863e-14	4.14404e-12	yes
AT5G05170	59.5325	177.191	1.57355	4.14868e-16	3.41391e-14	yes
AT1G35140	64.3246	178.417	1.47181	6.63818e-15	4.91777e-13	yes
AT4G25810	10.8971	180.705	4.05163	3.59378e-41	8.07664e-39	yes
AT4G27500	90.3502	182.334	1.01298	2.23306e-09	9.82253e-08	yes
AT3G50740	87.587	183.137	1.06413	4.89839e-10	2.32274e-08	yes
AT1G29910	699.008	185.474	-1.91409	1.99164e-66	7.39785e-64	yes
AT3G07780	52.8617	187.036	1.82302	2.89019e-20	3.06727e-18	yes
AT2G25430	48.4077	187.051	1.95013	5.96068e-22	6.75476e-20	yes
AT2G08680	55.667	187.581	1.75262	2.23901e-19	2.21778e-17	yes
AT1G08380	749.098	187.954	-1.99478	3.82495e-75	1.62372e-72	yes
AT3G50820	1057.76	189.197	-2.48305	5.96677e-139	5.69912e-136	yes
AT1G79750	83.7193	189.447	1.17816	8.36518e-12	4.75996e-10	yes
AT3G51550	87.7922	190.199	1.11534	5.01335e-11	2.61869e-09	yes
AT3G01475	85.4141	190.389	1.15641	1.43286e-11	7.93382e-10	yes
AT1G59900	85.913	192.024	1.16034	1.04092e-11	5.86071e-10	yes
AT2G11225	76.0449	193.009	1.34374	3.09088e-14	2.19847e-12	yes
AT5G63195	96.4295	193.341	1.0036	9.71394e-10	4.46374e-08	yes
AT4G16563	24.5828	193.383	2.97574	3.70092e-35	7.33165e-33	yes
AT1G27020	27.0642	194.824	2.84771	4.96092e-34	9.47677e-32	yes
AT1G22530	70.8299	194.898	1.46029	5.57705e-16	4.51978e-14	yes
AT5G13710	47.7581	195.471	2.03313	5.30513e-24	6.56854e-22	yes
AT4G09035	72.1424	197.297	1.45145	4.93495e-16	4.0361e-14	yes
AT3G51730	77.741	198.958	1.35571	8.48756e-15	6.25321e-13	yes
AT1G42970	864.975	199.618	-2.11542	1.81056e-93	9.88197e-91	yes
AT5G51550	90.5307	199.817	1.1422	7.07831e-12	4.06228e-10	yes
AT1G12780	53.0393	200.54	1.91876	5.63689e-23	6.70013e-21	yes
AT1G08630	17.278	200.706	3.53808	8.00962e-42	1.84663e-39	yes
AT1G76160	41.5712	201.511	2.2772	4.83844e-28	7.52322e-26	yes
AT5G64570	53.6495	202.619	1.91713	3.5705e-23	4.28204e-21	yes
AT3G05900	45.4554	203.68	2.16378	9.00653e-27	1.27445e-24	yes
AT3G13920	96.0016	204.697	1.09236	1.94343e-11	1.06506e-09	yes
AT5G52920	63.4009	204.783	1.69152	4.11476e-20	4.33249e-18	yes
AT5G05690	80.8359	205.147	1.34359	4.91718e-15	3.71483e-13	yes
AT1G05207	557.432	206.987	-1.42925	5.48564e-35	1.07874e-32	yes
AT2G43160	73.8181	208.082	1.4951	1.7793e-17	1.58092e-15	yes
AT3G15360	513.586	211.463	-1.2802	2.52936e-27	3.69647e-25	yes
AT5G16370	103.391	212.353	1.03836	4.8131e-11	2.52395e-09	yes
AT1G78040	75.3368	212.65	1.49705	7.4277e-18	6.75668e-16	yes
AT4G15530	42.6613	214.376	2.32914	1.83884e-30	3.11253e-28	yes
AT4G23670	979.627	214.487	-2.19134	1.58088e-110	1.05698e-107	yes
AT2G30950	474.352	216.129	-1.13406	5.93799e-21	6.56221e-19	yes
AT4G32410	71.9354	216.214	1.58768	1.55446e-19	1.56878e-17	yes
AT1G30380	771.08	217.164	-1.82809	1.39111e-68	5.47115e-66	yes
AT4G36850	103.287	220.332	1.09301	3.2844e-12	1.95196e-10	yes
AT5G19780	107.172	220.436	1.04043	1.93503e-11	1.06264e-09	yes
AT1G22890	104.07	220.812	1.08527	4.05653e-12	2.40017e-10	yes
AT3G51840	96.5317	221.592	1.19883	7.13742e-14	4.83248e-12	yes
AT3G09905	556.542	223.181	-1.31828	7.50331e-31	1.28634e-28	yes
AT2G38540	564.965	223.249	-1.33951	4.44103e-32	7.91806e-30	yes
AT5G01255	631.798	223.651	-1.49821	2.38819e-42	5.75403e-40	yes
AT2G45170	66.9464	226.325	1.75732	3.97761e-23	4.74898e-21	yes
AT3G60750	774.426	228.164	-1.76306	1.92959e-65	6.88066e-63	yes
AT5G40450	52.3846	228.695	2.12621	2.85215e-29	4.59506e-27	yes
AT2G46820	534.476	229.031	-1.22258	2.18755e-26	3.04708e-24	yes
AT1G54740	63.9426	229.276	1.84224	8.55289e-25	1.11038e-22	yes
AT4G36730	51.9741	232.21	2.15956	3.18231e-30	5.31923e-28	yes
AT2G08420	523.529	233.974	-1.16192	7.18812e-24	8.77804e-22	yes
AT4G32150	79.7996	234.411	1.55459	1.72488e-20	1.85262e-18	yes
AT2G39570	106.801	235.363	1.13997	1.08431e-13	7.23159e-12	yes
AT2G25450	590.411	236.871	-1.31762	1.33223e-32	2.40737e-30	yes
AT1G29920	792.825	237.643	-1.73821	1.30694e-65	4.72336e-63	yes
AT1G03090	53.8473	239.155	2.151	6.13689e-31	1.07271e-28	yes
AT3G45300	58.8073	241.524	2.0381	2.35681e-29	3.82003e-27	yes
AT1G25275	111.871	244.663	1.12896	5.44887e-14	3.74613e-12	yes
AT3G14415	552.588	244.676	-1.17533	1.43145e-25	1.94328e-23	yes
AT1G24822	103.194	245.565	1.25075	4.27675e-16	3.50851e-14	yes
AT1G15820	665.588	251.061	-1.40659	1.92649e-40	4.25802e-38	yes
AT3G10985	95.0195	254.173	1.41951	1.249e-19	1.27982e-17	yes
AT3G01500	1766.33	256.348	-2.78458	1.40106e-262	3.12251e-259	yes
AT5G56870	72.1203	259.047	1.84474	7.5675e-28	1.14342e-25	yes
AT2G37220	787.42	259.13	-1.60346	5.93866e-58	1.89076e-55	yes
AT3G62650	126.896	260.332	1.0367	3.51304e-13	2.23697e-11	yes
AT1G68010	551.388	261.123	-1.07834	3.27721e-22	3.77783e-20	yes
AT3G14990	119.718	262.505	1.1327	5.74142e-15	4.27712e-13	yes
AT4G27450	120.243	264.895	1.13947	3.26971e-15	2.49843e-13	yes
AT1G65930	122.324	266.462	1.12323	5.33742e-15	3.98726e-13	yes
AT2G38310	105.017	267.039	1.34643	3.67938e-19	3.61769e-17	yes
AT1G09560	129.807	270.408	1.05877	4.98388e-14	3.44416e-12	yes
AT5G20230	133.466	270.521	1.01926	2.50403e-13	1.6215e-11	yes
AT1G15125	117.74	271.591	1.20583	8.5796e-17	7.4017e-15	yes
AT1G52230	791.498	275.712	-1.52142	7.51669e-54	2.16157e-51	yes
AT1G75800	126.221	277.954	1.1389	7.08345e-16	5.72326e-14	yes
AT3G27830	809.926	283.887	-1.51247	1.41845e-54	4.16869e-52	yes
AT5G63160	104.017	290.963	1.48402	1.40482e-23	1.70775e-21	yes
AT5G21170	96.0241	294.608	1.61733	1.15671e-26	1.62816e-24	yes
AT3G12780	897.708	298.646	-1.58781	7.22701e-65	2.54315e-62	yes
AT3G54920	68.1424	303.965	2.15728	5.41193e-39	1.13966e-36	yes
AT1G49240	136.997	304.459	1.1521	1.61836e-17	1.45729e-15	yes
AT1G09310	636.114	304.601	-1.06236	9.18167e-25	1.18055e-22	yes
AT5G14120	134.874	308.657	1.19439	1.24708e-18	1.17437e-16	yes
AT4G13340	144.236	309.438	1.10122	1.03033e-16	8.83175e-15	yes
AT4G37520	61.2562	310.908	2.34356	1.05109e-43	2.65191e-41	yes
AT5G64572	86.1375	313.693	1.86464	8.20556e-34	1.54542e-31	yes
AT5G44340	66.6021	318.668	2.25841	5.80441e-43	1.43734e-40	yes
AT1G32060	1183.34	321.584	-1.87959	2.0475e-108	1.33557e-105	yes
AT5G35630	1067.07	330.262	-1.69198	2.55578e-84	1.24276e-81	yes
AT1G79850	690.416	331.152	-1.05997	1.22005e-26	1.70832e-24	yes
AT5G51070	127.678	337.729	1.40336	3.59208e-25	4.77943e-23	yes
AT5G57655	152.23	346.693	1.18741	1.44336e-20	1.5565e-18	yes
AT1G09927	723.224	347.133	-1.05896	8.74817e-28	1.31439e-25	yes
AT5G49720	108.155	355.74	1.71773	2.10002e-34	4.06977e-32	yes
AT4G04640	1075.14	356.124	-1.59408	8.6239e-78	3.84396e-75	yes
AT4G38970	1315.8	356.316	-1.88471	8.41833e-121	5.92473e-118	yes
AT4G02510	165.099	359.839	1.12402	9.79056e-20	1.00707e-17	yes
AT2G30570	899.427	360.7	-1.31821	8.25727e-49	2.27662e-46	yes
AT4G21280	979.278	361.809	-1.43649	1.24778e-60	4.02055e-58	yes
AT1G10070	33.9397	367.691	3.43745	1.51363e-73	6.22778e-71	yes
AT3G13460	169.646	368.638	1.11968	4.51347e-20	4.73366e-18	yes
AT1G66180	128.328	376.637	1.55334	6.66006e-32	1.17958e-29	yes
AT4G37930	1290.02	380.441	-1.76165	1.12638e-107	7.17235e-105	yes
AT5G14780	154.235	381	1.30467	1.53789e-25	2.0668e-23	yes
AT3G63160	1296.99	384.555	-1.75391	1.45544e-107	9.05216e-105	yes
AT5G01600	186.449	384.842	1.04549	5.55417e-19	5.40148e-17	yes
AT1G60950	926.913	388.457	-1.25468	1.94818e-46	5.15862e-44	yes
AT4G36040	189.831	389.899	1.03839	4.98657e-19	4.86718e-17	yes
AT5G44130	108.654	394.02	1.85853	7.29962e-42	1.69757e-39	yes
AT3G01290	191.88	408.062	1.08858	3.37088e-21	3.772e-19	yes
AT4G20362	825.1	411.251	-1.00455	8.32822e-29	1.32577e-26	yes
AT5G64040	860.319	415.145	-1.05126	2.4191e-32	4.34204e-30	yes
AT2G19800	40.5572	418.793	3.36821	3.23023e-82	1.5156e-79	yes
AT1G67740	1287.94	420.019	-1.61654	8.60518e-95	4.79452e-92	yes
AT3G57520	130.685	421.132	1.68818	1.58055e-39	3.38162e-37	yes
AT3G50480	75.6436	425.3	2.49119	3.71202e-63	1.27275e-60	yes
AT1G05850	177.603	435.65	1.29451	1.16742e-28	1.84742e-26	yes
AT3G03265	148.553	444.142	1.58004	3.64409e-38	7.61387e-36	yes
AT3G21055	1286.33	444.888	-1.53175	2.68661e-87	1.35567e-84	yes
AT1G05010	202.36	448.802	1.14916	5.52402e-25	7.27755e-23	yes
AT5G10450	133.882	453.226	1.75927	1.0545e-44	2.73801e-42	yes
AT4G20360	942.064	466.982	-1.01246	4.30352e-33	7.8831e-31	yes
AT5G16110	159.423	471.44	1.56422	7.13798e-40	1.55202e-37	yes
AT5G07440	184.264	479.583	1.38001	2.93914e-34	5.65498e-32	yes
AT1G62510	167.816	488.015	1.54004	2.25642e-40	4.94637e-38	yes
AT4G35100	194.877	497.727	1.35279	1.54725e-34	3.02041e-32	yes
AT2G06520	1638.33	505.629	-1.69608	6.07317e-129	5.23939e-126	yes
AT4G14130	7.29983	505.639	6.1141	3.41247e-123	2.53508e-120	yes
AT3G61260	173.217	507.365	1.55044	2.78345e-42	6.64647e-40	yes
AT2G06850	99.7953	511.405	2.35742	3.37504e-71	1.34719e-68	yes
AT1G62515	176.691	516.458	1.54743	6.74362e-43	1.6546e-40	yes
AT4G10340	1096.7	522.087	-1.07081	4.68668e-42	1.10921e-39	yes
AT1G24996	250.094	522.349	1.06254	8.75396e-26	1.19447e-23	yes
AT1G24880	237.173	523.026	1.14094	1.48107e-28	2.32998e-26	yes
AT2G39730	2401.07	528.285	-2.18429	4.04207e-267	9.82736e-264	yes
AT1G03130	1093.06	533.438	-1.03498	1.39709e-39	3.01322e-37	yes
AT5G54770	1776.03	545.681	-1.70252	2.08102e-140	2.06128e-137	yes
AT1G03870	139.494	552.352	1.98539	6.88308e-63	2.33014e-60	yes
AT1G20340	1724.74	578.716	-1.57545	1.5846e-121	1.14537e-118	yes
AT1G11260	277.888	590.912	1.08844	5.73102e-30	9.51989e-28	yes
AT3G22960	208.031	593.6	1.51269	1.40964e-47	3.80803e-45	yes
AT3G51600	262.523	595.72	1.18219	5.82088e-34	1.10407e-31	yes
AT3G61440	270.162	602.587	1.15734	2.57318e-33	4.74601e-31	yes
AT1G06570	114.482	615.595	2.42686	4.42617e-88	2.27641e-85	yes
AT1G64230	203.809	620.017	1.60509	1.06877e-53	3.04076e-51	yes
AT1G06680	2052.01	624.687	-1.71583	8.23448e-164	1.00101e-160	yes
AT3G06355	195.666	644.197	1.71911	5.90756e-61	1.92673e-58	yes
AT3G48140	166.345	655.859	1.97921	4.73826e-74	1.98e-71	yes
AT5G57560	267.212	681.254	1.35021	1.61705e-46	4.32463e-44	yes
AT2G15960	275.646	719.42	1.38402	9.79748e-51	2.75814e-48	yes
AT1G76490	148.64	731.878	2.29978	2.47405e-98	1.43839e-95	yes
AT3G47470	1647.53	756.323	-1.12323	1.42467e-67	5.44305e-65	yes
AT5G44020	286.549	777.414	1.4399	9.47728e-58	2.94721e-55	yes
AT3G16770	258.558	782.284	1.5972	7.62459e-67	2.872e-64	yes
AT4G02770	2458.68	805.626	-1.6097	3.31258e-178	4.66272e-175	yes
AT5G38410	4667.54	844.944	-2.46573	0	0	yes
AT4G32260	1794.28	850.241	-1.07746	1.9504e-68	7.55966e-66	yes
AT5G38420	3671.95	962.275	-1.93203	0	0	yes
AT3G16240	304.378	980.825	1.68813	1.06814e-89	5.60126e-87	yes
AT3G02470	423.228	986.412	1.22075	1.04003e-57	3.19707e-55	yes
AT3G47340	167.563	997.753	2.57398	8.99192e-151	9.6192e-148	yes
AT4G08950	235.613	1021.45	2.11613	6.34521e-124	4.84847e-121	yes
AT1G76930	536.009	1151.26	1.10288	6.96693e-58	2.19204e-55	yes
AT4G28750	2637.54	1157.94	-1.18763	1.04129e-117	7.14058e-115	yes
AT4G02380	124.471	1158.5	3.21838	6.92787e-216	1.15799e-212	yes
AT5G14920	213.693	1201.69	2.49145	4.80965e-175	6.43147e-172	yes
AT4G02520	290.474	1254.04	2.1101	3.36733e-151	3.75233e-148	yes
AT3G30775	102.125	1271.12	3.63769	4.55826e-260	9.37738e-257	yes
AT3G41979	413.687	1362.01	1.71913	7.61049e-127	5.98632e-124	yes
AT4G28755	3302.25	1464.77	-1.17278	6.6749e-144	6.8659e-141	yes
AT2G45180	347.662	1490.45	2.09999	2.53872e-178	3.77197e-175	yes
AT4G12470	675.688	1506.59	1.15686	1.16172e-80	5.35675e-78	yes
AT1G75750	99.9085	1699.49	4.08835	0	0	yes
AT5G20250	752.096	1715.3	1.18948	2.19484e-95	1.24891e-92	yes
AT1G62480	185.207	2102.4	3.50483	0	0	yes
AT4G30270	309.315	2317.42	2.90537	0	0	yes
AT2G08665	5992.91	2562.17	-1.22589	2.47182e-280	6.61065e-277	yes
AT2G34420	6004.37	2567.06	-1.2259	7.16751e-281	2.12987e-277	yes
AT3G26520	1139.05	3220.93	1.49964	2.2224e-247	4.24543e-244	yes
AT4G35770	674.785	3417.76	2.34055	0	0	yes
AT1G67090	9007.84	4087.15	-1.14009	0	0	yes
AT1G79040	10214.9	4656.25	-1.13343	0	0	yes

## Sheet: B_DEG Heat vs. Dark
gene	control	treat	log2(Fold_change)	p-value	q-value	significant
AT5G46270	11.2538	1.00184	-3.48969	0.000741173	0.00388102	yes
AT3G20350	8.88559	1.00233	-3.14811	0.0038408	0.0155585	yes
AT1G66880	7.8769	1.00333	-2.97284	0.00777864	0.0278865	yes
AT1G09810	7.14108	1.0044	-2.8298	0.0130352	0.0422131	yes
AT5G57760	35.0833	1.00547	-5.12485	1.1614e-10	2.25748e-09	yes
AT1G73100	9.86226	1.00697	-3.2919	0.00196086	0.00888407	yes
AT3G06450	10.7213	1.01012	-3.40789	0.00108605	0.00537855	yes
AT1G30610	8.39864	1.01043	-3.05519	0.00546355	0.0208	yes
AT5G08230	9.44839	1.01107	-3.22419	0.00263197	0.011395	yes
AT4G37080	8.22953	1.01567	-3.01838	0.00619839	0.0231423	yes
AT5G67240	17.2367	1.0168	-4.08338	1.27783e-05	0.000108277	yes
AT2G15292	9.39421	1.01823	-3.2057	0.00276465	0.0118555	yes
AT4G29000	7.58476	1.0183	-2.89694	0.00976218	0.0335165	yes
AT5G05990	8.3927	1.02138	-3.03861	0.00558111	0.0211982	yes
AT1G10060	8.54759	1.02162	-3.06466	0.00501174	0.0193764	yes
AT5G05180	9.05874	1.0217	-3.14833	0.0035109	0.0144667	yes
AT1G29940	12.0263	1.02183	-3.55697	0.000449454	0.00253926	yes
AT1G08160	8.15764	1.02218	-2.99651	0.00658345	0.0242747	yes
AT1G60510	7.45906	1.02468	-2.86382	0.0107616	0.0362009	yes
AT5G22310	14.0486	1.02537	-3.77621	0.000112848	0.000760197	yes
AT5G57550	19.545	1.02725	-4.24994	2.76108e-06	2.71065e-05	yes
AT5G08955	8.69284	1.02851	-3.07927	0.00457863	0.0179868	yes
AT3G46820	16.8469	1.02944	-4.03254	1.69679e-05	0.000139744	yes
AT5G44910	20.5268	1.03025	-4.31644	1.44182e-06	1.49291e-05	yes
AT1G24450	8.15639	1.03265	-2.98158	0.00669696	0.0246099	yes
AT3G28040	27.6525	1.03416	-4.74089	1.35636e-08	2.00076e-07	yes
AT1G18580	10.4186	1.03503	-3.33142	0.00139503	0.00666004	yes
AT3G50570	7.80024	1.03683	-2.91133	0.00863983	0.0304023	yes
AT1G62610	7.98541	1.03713	-2.94476	0.00759696	0.0273365	yes
AT3G11320	7.05513	1.0374	-2.7657	0.0145415	0.046147	yes
AT3G16180	8.13683	1.03777	-2.97099	0.00684271	0.0250433	yes
AT5G09315	8.26215	1.03793	-2.99281	0.00627213	0.0233642	yes
AT4G14630	10.1915	1.03974	-3.29308	0.00164529	0.00765476	yes
AT2G28600	7.94884	1.04264	-2.93051	0.00785903	0.0281246	yes
AT1G08960	7.09268	1.04281	-2.76585	0.0142796	0.0454538	yes
AT3G16090	8.51497	1.04402	-3.02785	0.00530955	0.0203233	yes
AT5G61010	10.2645	1.0445	-3.29679	0.00157616	0.00738841	yes
AT2G24762	10.2157	1.04595	-3.28789	0.00163431	0.00761184	yes
AT2G41830	7.95003	1.04651	-2.92538	0.00789914	0.0282333	yes
AT2G31280	14.2387	1.04668	-3.76592	0.000102665	0.000699357	yes
AT1G34110	10.9147	1.04766	-3.38103	0.00101016	0.00505741	yes
AT1G51830	9.90514	1.04794	-3.24063	0.00203336	0.00915697	yes
AT4G39160	12.0937	1.04866	-3.52764	0.000448501	0.00253497	yes
AT2G03330	7.40134	1.04932	-2.81833	0.0116271	0.0385024	yes
AT2G06990	8.71387	1.05263	-3.04931	0.00468586	0.0183473	yes
AT4G20270	14.7747	1.05446	-3.80856	7.21396e-05	0.000508108	yes
AT5G57180	9.38356	1.05454	-3.15352	0.00295116	0.0125237	yes
AT1G75420	7.85367	1.05466	-2.89659	0.00855306	0.0301335	yes
AT5G26180	10.8176	1.05472	-3.35845	0.00109276	0.00540773	yes
AT1G61180	12.1609	1.05639	-3.52504	0.000433714	0.00246741	yes
AT1G27050	10.0376	1.05646	-3.24811	0.00188045	0.00856728	yes
AT4G00620	7.42551	1.05707	-2.81242	0.0115661	0.0383393	yes
AT4G25580	15.0929	1.05885	-3.8333	5.85034e-05	0.000422545	yes
AT4G14480	7.42309	1.06055	-2.80721	0.0116458	0.03854	yes
AT4G37483	9.10888	1.06208	-3.10038	0.0036141	0.0148311	yes
AT5G46920	7.04316	1.06434	-2.72627	0.0152569	0.0480438	yes
AT2G14080	11.614	1.06622	-3.44529	0.00064246	0.00344492	yes
AT2G33050	18.4246	1.06663	-4.11051	6.22432e-06	5.65383e-05	yes
AT5G28330	7.63571	1.0678	-2.83813	0.0101535	0.0345331	yes
AT1G02705	16.1508	1.0695	-3.9166	2.90178e-05	0.000226896	yes
AT5G53360	14.0681	1.0696	-3.71729	0.000119814	0.000801541	yes
AT4G14920	13.5325	1.06982	-3.66099	0.000172909	0.00110523	yes
AT1G66230	9.34887	1.07253	-3.12378	0.00311029	0.0130653	yes
AT3G53700	8.38891	1.07268	-2.96727	0.00605877	0.0227087	yes
AT1G52310	8.16993	1.07408	-2.92723	0.00706983	0.0257411	yes
AT5G63710	12.6333	1.07661	-3.55267	0.00032402	0.00191206	yes
AT2G46560	10.7034	1.07716	-3.31276	0.00122641	0.00596846	yes
AT5G26622	21.6564	1.07792	-4.32848	7.32152e-07	8.04997e-06	yes
AT4G14120	33.0644	1.07916	-4.9373	4.44142e-10	8.00191e-09	yes
AT5G12440	9.69194	1.0793	-3.16669	0.00247829	0.0108266	yes
AT1G04310	9.2972	1.08006	-3.10569	0.00326224	0.0136182	yes
AT1G70200	24.3176	1.08037	-4.4924	1.26807e-07	1.58807e-06	yes
AT2G46200	8.20841	1.08427	-2.92037	0.0069911	0.0254971	yes
AT5G12170	16.9891	1.08548	-3.96821	1.68862e-05	0.000139203	yes
AT5G52280	14.5655	1.08627	-3.7451	8.76931e-05	0.000607503	yes
AT4G18820	8.59215	1.087	-2.98267	0.0053784	0.0205297	yes
AT5G65930	11.035	1.08723	-3.34336	0.000991323	0.00498121	yes
AT4G24060	24.7543	1.08783	-4.50815	9.62158e-08	1.22612e-06	yes
AT4G38160	26.5513	1.08965	-4.60684	2.97884e-08	4.1196e-07	yes
AT1G13000	14.6964	1.09127	-3.75138	8.08712e-05	0.000563983	yes
AT2G34710	8.79163	1.09165	-3.00963	0.00471689	0.0184495	yes
AT3G51080	10.7721	1.0918	-3.30252	0.00119753	0.00585188	yes
AT3G09725	8.14411	1.0923	-2.89839	0.00739984	0.0267784	yes
AT3G57230	13.1447	1.09257	-3.58869	0.000234188	0.00143951	yes
AT1G09250	32.0261	1.09354	-4.87218	8.74313e-10	1.51162e-08	yes
AT1G17850	7.42386	1.09357	-2.76312	0.0122235	0.040076	yes
AT3G05945	9.06225	1.09398	-3.05028	0.003924	0.0158293	yes
AT5G54200	8.4192	1.09424	-2.94376	0.00613193	0.0229269	yes
AT2G31970	9.62145	1.09598	-3.13403	0.0026719	0.0115278	yes
AT4G03410	13.8885	1.09772	-3.66131	0.000141922	0.000929451	yes
AT3G49670	13.2809	1.09796	-3.59646	0.000215217	0.00133993	yes
AT2G35100	10.2893	1.09867	-3.22731	0.00169038	0.00783385	yes
AT1G18975	9.09513	1.0989	-3.04903	0.00386508	0.0156399	yes
AT2G28080	7.40645	1.09977	-2.75158	0.0124854	0.0407353	yes
AT5G23240	37.0035	1.10066	-5.07122	3.75198e-11	7.74835e-10	yes
AT1G65510	8.67933	1.10114	-2.97859	0.00517407	0.0199068	yes
AT5G36120	10.0371	1.10261	-3.18636	0.00202502	0.00912255	yes
AT4G15090	10.6876	1.10353	-3.27574	0.0012937	0.00624592	yes
AT1G17500	11.9902	1.10624	-3.43812	0.00052935	0.00292115	yes
AT3G05270	9.17514	1.10702	-3.05105	0.00370312	0.0151275	yes
AT1G47270	15.4484	1.10774	-3.80177	4.97915e-05	0.000366719	yes
AT3G26240	15.7866	1.10881	-3.83162	3.96371e-05	0.000299358	yes
AT1G35430	8.025	1.11056	-2.85322	0.00826139	0.0293036	yes
AT3G58220	18.1337	1.1118	-4.0277	8.14171e-06	7.20508e-05	yes
AT5G19300	7.72171	1.11295	-2.79453	0.0102305	0.034759	yes
AT5G07680	7.28881	1.11405	-2.70987	0.0138318	0.0443093	yes
AT4G21500	7.46426	1.11461	-2.74346	0.0122586	0.0401712	yes
AT3G50240	10.3748	1.1178	-3.21435	0.0016427	0.00764409	yes
AT4G27620	8.03604	1.11868	-2.84469	0.0082987	0.0294079	yes
AT1G10120	20.6943	1.12043	-4.20711	1.48331e-06	1.53283e-05	yes
AT5G57780	10.0186	1.12111	-3.15969	0.00211213	0.0094579	yes
AT5G57770	8.88128	1.1238	-2.98239	0.00465789	0.0182515	yes
AT2G32320	8.36703	1.12541	-2.89426	0.00666589	0.0245233	yes
AT1G79630	9.12177	1.12724	-3.01652	0.00396478	0.0159716	yes
AT5G38380	7.98304	1.12737	-2.82398	0.00872125	0.030627	yes
AT1G48230	10.2746	1.1276	-3.18775	0.00178812	0.00821542	yes
AT4G33220	19.0342	1.12937	-4.07501	4.5711e-06	4.30171e-05	yes
AT5G10030	13.4977	1.12953	-3.57892	0.000195414	0.0012322	yes
AT2G13610	11.954	1.13117	-3.40161	0.000565207	0.00308192	yes
AT2G37330	12.719	1.13122	-3.49104	0.000334175	0.00196533	yes
AT5G46340	18.7653	1.13197	-4.05116	5.49924e-06	5.06031e-05	yes
AT5G58150	9.54676	1.13267	-3.07528	0.00298019	0.0126121	yes
AT5G48120	11.4597	1.1336	-3.33759	0.000797319	0.00412949	yes
AT1G17665	17.7254	1.13383	-3.96654	1.11128e-05	9.54028e-05	yes
AT4G30680	9.78305	1.1339	-3.10898	0.00253609	0.0110458	yes
AT1G19440	9.47295	1.1342	-3.06215	0.00314363	0.0131905	yes
AT4G30360	9.63529	1.13471	-3.08601	0.00281223	0.0120201	yes
AT5G14090	13.1228	1.13482	-3.53154	0.000254847	0.00154936	yes
AT1G67050	13.926	1.13524	-3.61671	0.000147156	0.000960596	yes
AT1G64385	14.7877	1.13549	-3.70301	8.17443e-05	0.000569311	yes
AT2G39350	9.20237	1.13594	-3.01812	0.00380049	0.015424	yes
AT4G17150	14.1368	1.13622	-3.63714	0.000127619	0.000846388	yes
AT1G15220	7.64653	1.13625	-2.75052	0.0111532	0.0372497	yes
AT3G48670	9.44012	1.14414	-3.04454	0.00326581	0.0136287	yes
AT2G32100	9.95007	1.14451	-3.11998	0.00229766	0.0101546	yes
AT1G22060	12.406	1.14526	-3.43729	0.000423892	0.00242102	yes
AT5G57890	7.73386	1.14768	-2.75247	0.0106769	0.0359854	yes
AT1G63260	18.6292	1.14862	-4.0196	6.19081e-06	5.63123e-05	yes
AT4G31540	8.27948	1.1489	-2.84929	0.00733624	0.0265814	yes
AT5G27270	11.1177	1.14927	-3.27407	0.00103482	0.00515911	yes
AT2G18940	9.42927	1.14978	-3.03579	0.00331923	0.0138164	yes
AT3G13690	13.7733	1.15064	-3.58137	0.000167543	0.00107541	yes
AT1G20370	7.15578	1.15128	-2.63587	0.015999	0.0499949	yes
AT4G23840	7.58486	1.15163	-2.71945	0.0119026	0.0392407	yes
AT5G22320	8.97154	1.15278	-2.96024	0.00457452	0.0179788	yes
AT2G20400	8.44654	1.15331	-2.87258	0.00657967	0.024271	yes
AT5G47940	8.62332	1.15393	-2.90168	0.00582873	0.0220202	yes
AT5G35750	14.5913	1.15439	-3.65991	9.64162e-05	0.000661791	yes
AT5G01950	18.0772	1.1574	-3.96522	9.10796e-06	7.97374e-05	yes
AT1G22885	16.0315	1.15751	-3.79181	3.63649e-05	0.000277291	yes
AT2G37025	19.4395	1.15805	-4.06923	3.64665e-06	3.51661e-05	yes
AT1G29320	7.2804	1.15863	-2.6516	0.0148352	0.0468968	yes
AT3G02240	9.25277	1.16004	-2.99571	0.00380916	0.0154519	yes
AT1G77030	12.6451	1.16036	-3.44593	0.000368715	0.00213861	yes
AT2G30010	22.3747	1.16132	-4.26803	5.16502e-07	5.82604e-06	yes
AT1G20480	12.0792	1.16147	-3.37849	0.000544744	0.00299283	yes
AT1G26650	9.62073	1.1615	-3.05016	0.00296151	0.0125554	yes
AT4G36140	8.01797	1.16163	-2.78709	0.00895601	0.0312957	yes
AT2G15490	8.05939	1.16179	-2.79432	0.00870561	0.0305803	yes
AT2G28360	8.32534	1.16269	-2.84004	0.00725519	0.0263279	yes
AT2G36470	10.9879	1.16278	-3.24025	0.00115635	0.00568045	yes
AT5G23235	38.4271	1.16288	-5.04635	1.61579e-11	3.47702e-10	yes
AT3G04210	7.23213	1.16525	-2.63378	0.0154828	0.048591	yes
AT5G58210	10.0254	1.16554	-3.1046	0.0022543	0.00999174	yes
AT1G06370	8.32748	1.16611	-2.83617	0.00728139	0.026401	yes
AT1G13210	20.069	1.16968	-4.10078	2.43622e-06	2.41716e-05	yes
AT5G53500	12.0523	1.17114	-3.36333	0.00056362	0.00307583	yes
AT4G39780	28.8167	1.17186	-4.62003	7.61679e-09	1.16704e-07	yes
AT1G54000	19.0075	1.17352	-4.01765	4.99766e-06	4.63797e-05	yes
AT3G18600	9.79896	1.17492	-3.06006	0.00267401	0.0115312	yes
AT1G05687	9.64024	1.17652	-3.03454	0.0029906	0.01265	yes
AT3G60800	12.4292	1.17826	-3.399	0.000440206	0.00249619	yes
AT2G06925	14.004	1.1785	-3.57081	0.000149802	0.000975427	yes
AT3G25680	9.94512	1.17946	-3.07586	0.00243485	0.0106707	yes
AT3G56030	7.36932	1.1797	-2.64311	0.0143786	0.045719	yes
AT1G07323	16.8538	1.17979	-3.83648	2.15979e-05	0.000174089	yes
AT5G44280	8.06566	1.18114	-2.77161	0.00891818	0.0311927	yes
AT3G27010	7.79278	1.18284	-2.71989	0.0107897	0.0362673	yes
AT3G57170	17.7053	1.18482	-3.90145	1.22428e-05	0.000104043	yes
AT1G27460	16.9105	1.18644	-3.83321	2.1013e-05	0.000169951	yes
AT1G70360	7.62279	1.18671	-2.68336	0.0121976	0.0400061	yes
AT5G45250	17.3092	1.18768	-3.86531	1.60768e-05	0.000133245	yes
AT4G38840	12.1704	1.18831	-3.3564	0.00053434	0.00294496	yes
AT4G20000	9.06656	1.18951	-2.93019	0.00453008	0.017839	yes
AT1G66740	9.59243	1.18965	-3.01135	0.00315392	0.0132294	yes
AT2G17530	12.7749	1.1901	-3.42417	0.00035402	0.00206715	yes
AT2G30700	11.9839	1.19099	-3.33086	0.00060997	0.00329369	yes
AT5G05435	10.8502	1.19204	-3.18622	0.00133166	0.00640081	yes
AT4G06598	11.206	1.19342	-3.2311	0.0010449	0.00520341	yes
AT4G24275	11.9783	1.19349	-3.32717	0.000614772	0.00331482	yes
AT3G49060	9.34862	1.19372	-2.96929	0.00375398	0.0152874	yes
AT5G42200	12.7519	1.19433	-3.41645	0.000362121	0.00210786	yes
AT2G29280	9.78128	1.19688	-3.03075	0.0028002	0.0119902	yes
AT4G18170	15.1763	1.19721	-3.66407	6.94446e-05	0.000492312	yes
AT4G16140	16.9353	1.19737	-3.82209	2.10375e-05	0.000170045	yes
AT2G01950	8.5192	1.19788	-2.83023	0.00668804	0.0245805	yes
AT3G20080	7.73572	1.19961	-2.68897	0.0114966	0.0381576	yes
AT1G09327	13.9515	1.19996	-3.53936	0.000160834	0.00103642	yes
AT1G51745	11.003	1.20054	-3.19615	0.00121505	0.00592091	yes
AT1G13570	17.9517	1.20188	-3.90076	1.06596e-05	9.18747e-05	yes
AT3G62690	10.5994	1.20218	-3.14026	0.00160789	0.00751826	yes
AT5G11150	10.3073	1.20276	-3.09925	0.00196746	0.00890934	yes
AT5G01290	9.11264	1.20304	-2.92118	0.00447925	0.0176735	yes
AT2G16400	11.3437	1.20359	-3.23648	0.000966051	0.00487768	yes
AT4G36680	11.3532	1.20697	-3.23364	0.000964953	0.00487402	yes
AT1G61350	9.90952	1.20704	-3.03734	0.00260408	0.0112986	yes
AT1G50440	13.5078	1.21037	-3.48027	0.000221554	0.00137316	yes
AT3G19540	21.3566	1.2129	-4.13816	1.10319e-06	1.16915e-05	yes
AT1G63680	14.0485	1.21336	-3.53334	0.00015386	0.000999362	yes
AT5G50180	8.01349	1.21339	-2.72339	0.00968831	0.033333	yes
AT1G21651	9.35255	1.21433	-2.9452	0.0038629	0.0156359	yes
AT5G40240	11.3521	1.21536	-3.2235	0.000978635	0.00492503	yes
AT2G46620	7.96989	1.21628	-2.71209	0.0100248	0.0341844	yes
AT2G41980	12.255	1.21669	-3.33233	0.000527811	0.00291389	yes
AT3G29400	7.90573	1.21728	-2.69923	0.0104917	0.0354893	yes
AT1G78260	8.79884	1.21783	-2.853	0.00568318	0.0215295	yes
AT5G26770	12.0706	1.21916	-3.30753	0.000601344	0.00325451	yes
AT1G60995	12.9121	1.21952	-3.40434	0.000338013	0.00198567	yes
AT1G18980	10.5844	1.22038	-3.11654	0.00167141	0.00775698	yes
AT5G02540	12.1032	1.22039	-3.30997	0.000589204	0.00319543	yes
AT4G34910	8.92692	1.22087	-2.87026	0.00522772	0.0200689	yes
AT1G04200	11.0955	1.22868	-3.17479	0.00119202	0.00582823	yes
AT3G63380	11.4158	1.23284	-3.21097	0.000963081	0.00486551	yes
AT2G05320	8.52262	1.23409	-2.78784	0.00703795	0.0256429	yes
AT1G22550	7.92915	1.23491	-2.68276	0.0105886	0.0357431	yes
AT3G56060	10.5398	1.23499	-3.09327	0.00176316	0.00812647	yes
AT3G15030	35.3911	1.23548	-4.84025	1.19247e-10	2.31271e-09	yes
AT3G07510	14.4166	1.23565	-3.54439	0.000124127	0.000825741	yes
AT5G55125	8.36653	1.23749	-2.75722	0.00787277	0.028166	yes
AT3G15380	8.85685	1.23789	-2.83892	0.00562606	0.0213472	yes
AT3G28970	14.6457	1.23993	-3.56215	0.000106917	0.000725481	yes
AT5G50450	23.015	1.24095	-4.21306	3.81975e-07	4.40561e-06	yes
AT5G66380	8.13119	1.24406	-2.70841	0.00934038	0.0323446	yes
AT2G23100	8.65737	1.24482	-2.79799	0.00651792	0.0240943	yes
AT3G47820	8.24836	1.24723	-2.72538	0.00865885	0.0304488	yes
AT1G71900	7.6827	1.24853	-2.62138	0.0127812	0.0415397	yes
AT1G36992	7.37721	1.24964	-2.56157	0.0157768	0.0493833	yes
AT5G03150	9.86395	1.24972	-2.98056	0.00286842	0.0122302	yes
AT2G26730	18.3467	1.25083	-3.87456	8.846e-06	7.76261e-05	yes
AT1G76710	16.2236	1.25176	-3.69607	3.72701e-05	0.000283283	yes
AT4G10170	14.8239	1.25277	-3.56473	9.67061e-05	0.000663432	yes
AT1G03530	9.51636	1.25441	-2.9234	0.00366707	0.015006	yes
AT5G42680	11.6038	1.25621	-3.20745	0.00087842	0.00449341	yes
AT5G48900	10.9323	1.25649	-3.12112	0.00139261	0.00665216	yes
AT5G58900	29.8652	1.25654	-4.57094	4.31997e-09	6.83141e-08	yes
AT1G76320	9.7028	1.25677	-2.94868	0.00323828	0.0135333	yes
AT1G58250	7.77371	1.25874	-2.62663	0.0121832	0.039969	yes
AT3G18980	33.6632	1.25904	-4.74078	3.71247e-10	6.77739e-09	yes
AT5G46400	8.80415	1.2617	-2.80281	0.00604149	0.0226536	yes
AT5G04530	15.3279	1.26189	-3.6025	6.96519e-05	0.000493514	yes
AT1G67980	7.44526	1.26247	-2.56007	0.01533	0.0482449	yes
AT1G69670	9.10284	1.26343	-2.84897	0.00493557	0.0191244	yes
AT5G37190	7.61544	1.26414	-2.59077	0.0136788	0.0439052	yes
AT4G24015	8.18125	1.26462	-2.69362	0.00929548	0.0322319	yes
AT4G36480	15.4415	1.26541	-3.60914	6.48437e-05	0.000464485	yes
AT2G41310	7.6321	1.26731	-2.59031	0.0135839	0.0436705	yes
AT1G31814	9.15752	1.26749	-2.85298	0.00478272	0.018665	yes
AT2G24600	13.4207	1.26826	-3.40354	0.000258291	0.00156775	yes
AT2G17670	7.71976	1.26917	-2.60467	0.0128275	0.0416797	yes
AT2G34170	11.9331	1.27236	-3.22938	0.000719182	0.0037795	yes
AT2G13800	7.45736	1.27381	-2.54952	0.0154438	0.0485094	yes
AT2G43070	7.73241	1.27625	-2.59901	0.0128435	0.0417215	yes
AT1G01260	10.4968	1.27729	-3.03879	0.00193845	0.00879933	yes
AT5G22760	9.48287	1.27858	-2.89078	0.00389067	0.0157264	yes
AT5G41410	11.2938	1.27924	-3.14218	0.00112628	0.00555044	yes
AT5G06100	10.5136	1.28076	-3.03717	0.0019266	0.00875618	yes
AT3G47480	9.151	1.28245	-2.83503	0.00491152	0.0190567	yes
AT2G28200	35.6949	1.2839	-4.79712	1.03819e-10	2.0225e-09	yes
AT1G09543	7.47677	1.28424	-2.5415	0.0154613	0.0485471	yes
AT5G58003	7.90971	1.28499	-2.62187	0.0115192	0.0382177	yes
AT4G12700	8.38974	1.28747	-2.70409	0.00832806	0.029476	yes
AT1G49540	8.23432	1.28763	-2.67694	0.00926322	0.0321585	yes
AT2G40280	13.8827	1.28788	-3.43021	0.000194504	0.00122705	yes
AT1G58060	8.27195	1.29083	-2.67993	0.00906942	0.0316117	yes
AT4G33490	10.2609	1.29124	-2.99032	0.00232761	0.0102644	yes
AT1G13870	11.8689	1.2916	-3.19995	0.00077465	0.00403046	yes
AT1G13250	12.2699	1.29249	-3.2469	0.00058963	0.00319641	yes
AT2G01630	12.6038	1.29318	-3.28486	0.000469812	0.00264	yes
AT1G77810	7.81832	1.2934	-2.59569	0.0124055	0.0405204	yes
AT5G03355	13.302	1.2946	-3.36107	0.000292248	0.00174707	yes
AT1G11720	8.16359	1.29488	-2.65639	0.0098221	0.0336559	yes
AT1G29395	38.1647	1.29671	-4.87931	2.17655e-11	4.62654e-10	yes
AT4G05330	7.93793	1.297	-2.61358	0.0114913	0.0381448	yes
AT5G17890	16.3421	1.29773	-3.65453	3.70843e-05	0.000282035	yes
AT1G22880	11.8543	1.29966	-3.18921	0.000792372	0.00410631	yes
AT5G11800	13.0634	1.29999	-3.32897	0.000346941	0.00203217	yes
AT2G27230	13.3271	1.30061	-3.3571	0.000290079	0.00173569	yes
AT2G29720	7.70437	1.30175	-2.56522	0.0135635	0.0436264	yes
AT2G26200	8.0263	1.30382	-2.62199	0.0109231	0.0366405	yes
ATCG00130	12.5472	1.30518	-3.26504	0.000497752	0.00277078	yes
AT3G61480	10.1141	1.30534	-2.95387	0.00262912	0.0113865	yes
AT2G35720	8.29453	1.30643	-2.66653	0.00913077	0.0317873	yes
AT3G11650	8.9488	1.30886	-2.77338	0.00586211	0.0221143	yes
AT5G18440	10.7548	1.31406	-3.03288	0.00171887	0.00794474	yes
AT4G26150	14.965	1.31666	-3.50664	9.74938e-05	0.00066866	yes
AT1G64220	10.3653	1.3174	-2.97599	0.00225488	0.00999261	yes
AT2G41705	11.2302	1.31813	-3.09082	0.00124963	0.00606116	yes
AT5G56890	12.3697	1.31947	-3.22878	0.000574762	0.00312554	yes
AT5G14470	9.55283	1.32018	-2.85519	0.00394519	0.0159025	yes
AT3G20083	8.65945	1.32162	-2.71197	0.00727455	0.0263835	yes
AT3G07610	7.71746	1.32593	-2.54112	0.0138982	0.0444782	yes
AT1G14520	8.43037	1.32808	-2.66625	0.00858233	0.0302285	yes
AT2G09035	11.032	1.32844	-3.05389	0.00145389	0.00689945	yes
AT1G22050	7.89557	1.32868	-2.57105	0.0123601	0.0404224	yes
AT1G79950	10.2878	1.33125	-2.95009	0.00242762	0.0106462	yes
AT3G11760	7.63669	1.3329	-2.51838	0.0148223	0.0468675	yes
AT2G40640	8.00077	1.33592	-2.5823	0.011623	0.0384938	yes
AT5G58790	8.61684	1.33595	-2.6893	0.00764349	0.0274888	yes
AT5G66320	9.35129	1.33676	-2.80642	0.00463869	0.0181926	yes
AT2G38465	16.5858	1.33732	-3.63254	3.35382e-05	0.000258299	yes
AT3G27990	7.8558	1.33779	-2.55391	0.012859	0.0417563	yes
AT5G28350	9.30748	1.339	-2.79723	0.00479501	0.0186935	yes
AT5G02895	7.9556	1.33998	-2.56976	0.0120526	0.0396201	yes
AT4G38760	8.66432	1.34192	-2.69078	0.00746347	0.0269527	yes
AT5G07820	10.6969	1.34473	-2.99181	0.00187378	0.00854289	yes
AT4G03140	9.24941	1.34492	-2.78184	0.00503178	0.0194367	yes
AT2G39375	13.6345	1.3465	-3.33998	0.00025315	0.00153976	yes
AT3G27420	9.30106	1.34723	-2.78739	0.0048741	0.0189396	yes
AT4G31050	8.04174	1.3477	-2.577	0.0114896	0.0381439	yes
AT5G66558	10.4892	1.34966	-2.95823	0.00217539	0.00970454	yes
AT2G28190	12.7538	1.34991	-3.24	0.000463987	0.00260895	yes
AT1G68760	13.0072	1.3508	-3.26742	0.000390913	0.00225137	yes
AT1G74650	11.4019	1.3514	-3.07674	0.00116993	0.0057342	yes
AT3G55850	10.3227	1.35168	-2.933	0.00244439	0.0107089	yes
AT1G51430	10.4607	1.35201	-2.9518	0.00222588	0.00988421	yes
AT5G16180	26.5566	1.35249	-4.29539	4.3464e-08	5.86494e-07	yes
AT3G15640	33.6915	1.35364	-4.63746	4.11329e-10	7.44667e-09	yes
AT1G34360	8.74936	1.35602	-2.6898	0.00718637	0.0261181	yes
AT5G10745	12.3485	1.35657	-3.18629	0.000618206	0.00333059	yes
AT3G02950	10.3835	1.3589	-2.93378	0.0023707	0.0104245	yes
AT5G55920	11.9738	1.35994	-3.13827	0.000802416	0.00415096	yes
AT3G45850	10.9979	1.36229	-3.01313	0.00156707	0.00735501	yes
AT3G52640	8.24068	1.36554	-2.59329	0.0102892	0.034931	yes
AT4G39270	15.8775	1.368	-3.53684	5.70074e-05	0.000412996	yes
AT1G30410	19.2687	1.36864	-3.81544	5.76041e-06	5.27092e-05	yes
AT2G41700	15.5189	1.36884	-3.503	7.28204e-05	0.000512351	yes
AT2G06950	48.2012	1.36948	-5.13737	4.19622e-14	1.19805e-12	yes
AT1G65370	9.95995	1.37053	-2.86141	0.00321919	0.0134665	yes
AT5G08340	8.70183	1.37296	-2.66403	0.00760238	0.0273522	yes
AT2G26440	24.6069	1.37379	-4.16283	1.63372e-07	2.00939e-06	yes
AT2G47830	9.03001	1.37548	-2.71479	0.00610486	0.0228388	yes
AT3G01635	11.4258	1.37706	-3.05262	0.00119726	0.00585166	yes
AT3G49668	19.1449	1.37823	-3.79608	6.36016e-06	5.75919e-05	yes
AT1G16130	21.9159	1.37872	-3.99057	9.90191e-07	1.05712e-05	yes
AT5G18460	13.4642	1.38097	-3.28537	0.000300342	0.0017889	yes
AT5G65650	9.47362	1.38175	-2.77742	0.00455636	0.0179262	yes
AT4G28490	11.5613	1.38183	-3.06466	0.00109959	0.00543533	yes
AT3G55450	17.7151	1.38193	-3.68023	1.67958e-05	0.000138502	yes
AT1G58210	11.664	1.38394	-3.07521	0.00102862	0.00513307	yes
AT2G45160	34.8893	1.38482	-4.65502	1.97583e-10	3.76489e-09	yes
AT3G07273	23.3878	1.38612	-4.07664	3.74921e-07	4.32808e-06	yes
AT5G43680	9.3958	1.38821	-2.75879	0.00484888	0.0188585	yes
AT5G47500	8.20298	1.3884	-2.56273	0.0108934	0.0365502	yes
AT1G69070	11.6372	1.38855	-3.06709	0.00105504	0.00524889	yes
AT2G17930	10.702	1.39523	-2.93931	0.00201488	0.00908471	yes
AT1G13670	12.2725	1.39719	-3.13482	0.000693629	0.00366809	yes
AT2G30720	9.56038	1.39918	-2.77249	0.00440506	0.0174255	yes
AT1G14820	8.05357	1.40156	-2.52259	0.01227	0.0401984	yes
AT1G23090	21.636	1.40335	-3.94648	1.2428e-06	1.30651e-05	yes
AT2G01940	8.3276	1.40419	-2.56816	0.010232	0.0347595	yes
AT1G75310	22.428	1.40433	-3.99735	7.32667e-07	8.04886e-06	yes
AT5G41220	8.67903	1.40634	-2.62559	0.00809049	0.0288108	yes
AT3G18000	9.54018	1.40677	-2.76163	0.00451504	0.0177932	yes
AT5G54980	8.20547	1.40719	-2.54376	0.0111584	0.0372621	yes
ATCG00470	14.8763	1.40908	-3.40019	0.000120231	0.000803916	yes
AT1G12750	8.53385	1.40983	-2.59767	0.00896917	0.0313333	yes
AT5G45060	10.7931	1.41009	-2.93624	0.00193645	0.00879328	yes
AT3G01995	18.1403	1.41025	-3.68518	1.31985e-05	0.000111477	yes
AT1G76660	19.7298	1.41032	-3.80628	4.52044e-06	4.25557e-05	yes
AT4G21430	8.23468	1.41141	-2.54458	0.0110034	0.0368577	yes
AT5G42620	11.681	1.41325	-3.04707	0.00106349	0.00528486	yes
AT2G30800	8.69037	1.41361	-2.62004	0.00811024	0.0288575	yes
AT3G12100	8.5126	1.41398	-2.58984	0.00915132	0.0318377	yes
AT2G42290	10.701	1.41561	-2.91825	0.00207863	0.00933025	yes
AT1G18570	26.9981	1.41626	-4.25269	3.58113e-08	4.90322e-07	yes
AT3G49640	7.75683	1.41705	-2.45258	0.0153039	0.0481744	yes
AT5G60820	9.16421	1.41755	-2.69261	0.00591687	0.0222727	yes
AT2G39380	14.3007	1.41975	-3.33238	0.000180824	0.00115132	yes
AT5G48610	8.90723	1.42048	-2.64859	0.00707073	0.0257408	yes
AT1G12430	10.5292	1.42106	-2.88935	0.00235507	0.010368	yes
AT2G44790	71.7918	1.42152	-5.65831	2.52754e-20	1.03983e-18	yes
AT4G03190	14.0119	1.42158	-3.30108	0.00022069	0.00136846	yes
AT5G04290	10.7643	1.42181	-2.92046	0.00200948	0.00906817	yes
AT5G52882	53.3447	1.42182	-5.22953	1.78707e-15	5.63153e-14	yes
AT3G20430	10.318	1.42275	-2.85841	0.00272515	0.0117111	yes
AT4G32460	10.1483	1.42313	-2.83409	0.00305974	0.0128861	yes
AT3G50770	27.533	1.42638	-4.27073	2.55495e-08	3.56737e-07	yes
AT4G22510	71.9157	1.42808	-5.65415	2.34266e-20	9.71423e-19	yes
AT3G46290	12.7071	1.43019	-3.15135	0.000543166	0.00298604	yes
AT2G03270	7.90831	1.43106	-2.46628	0.0140804	0.0449679	yes
AT5G07940	11.2431	1.43209	-2.97285	0.00147385	0.00698021	yes
AT1G12860	12.4427	1.43234	-3.11885	0.000652288	0.00349117	yes
AT5G01470	10.8334	1.43672	-2.91463	0.00196042	0.0088836	yes
AT5G08425	55.2714	1.43884	-5.26356	5.49671e-16	1.77718e-14	yes
AT3G05380	10.081	1.43908	-2.80842	0.00327794	0.0136728	yes
AT5G26200	7.9112	1.43966	-2.45816	0.0142149	0.0452921	yes
AT1G55270	8.52398	1.4405	-2.56496	0.0094182	0.0325623	yes
AT1G09783	14.3933	1.4405	-3.32076	0.000175505	0.00112018	yes
AT1G16960	9.76423	1.44159	-2.75985	0.00407778	0.0163562	yes
AT1G60530	7.77529	1.44238	-2.43045	0.0156306	0.0490079	yes
AT4G30930	11.5742	1.44244	-3.00433	0.00119542	0.00584376	yes
AT1G04620	13.9798	1.44423	-3.27497	0.000233783	0.0014377	yes
AT1G21880	11.5596	1.44661	-2.99834	0.00121501	0.00592183	yes
AT2G25730	16.4674	1.4467	-3.50878	4.3419e-05	0.000324357	yes
AT2G29900	8.62925	1.44752	-2.57565	0.00885751	0.0310221	yes
AT1G14850	9.2483	1.44831	-2.67481	0.00583749	0.0220469	yes
AT1G53830	8.28675	1.44838	-2.51636	0.0111702	0.0372921	yes
AT4G09980	12.961	1.4484	-3.16165	0.000470164	0.00264141	yes
AT4G38100	8.46728	1.44847	-2.54737	0.00989232	0.0338344	yes
AT1G51610	8.50328	1.44869	-2.55327	0.00965815	0.0332511	yes
AT4G01090	17.9037	1.4507	-3.62544	1.65414e-05	0.000136706	yes
AT1G76950	11.5037	1.45125	-2.98673	0.0012709	0.00615287	yes
AT1G16680	9.05723	1.45184	-2.64119	0.0066749	0.024546	yes
AT5G65180	8.47537	1.45252	-2.54472	0.00989287	0.0338318	yes
AT1G51940	42.9258	1.45262	-4.88512	1.24948e-12	3.04206e-11	yes
AT3G16810	8.24307	1.45388	-2.50328	0.0115889	0.0384054	yes
AT2G26030	10.3553	1.45438	-2.83189	0.00278306	0.0119266	yes
AT5G44870	9.25182	1.45457	-2.66914	0.00587511	0.0221474	yes
AT1G51850	32.1759	1.45636	-4.46554	1.26911e-09	2.14175e-08	yes
AT3G26090	11.6636	1.4572	-3.00074	0.00115039	0.00565325	yes
AT1G26420	9.41312	1.45848	-2.69021	0.00529736	0.0202826	yes
AT2G45950	8.39136	1.45865	-2.52427	0.0105561	0.0356519	yes
AT2G28470	9.93888	1.46087	-2.76626	0.00372471	0.0151967	yes
AT1G16110	16.8784	1.46273	-3.52845	3.37382e-05	0.000259534	yes
AT2G44255	9.39804	1.46345	-2.68298	0.00538928	0.0205682	yes
AT1G53490	16.066	1.4635	-3.45651	5.85532e-05	0.00042267	yes
AT1G21710	7.97034	1.46399	-2.44473	0.0141089	0.0450149	yes
AT1G54970	15.2127	1.46521	-3.3761	0.00010469	0.000711849	yes
AT1G07640	14.1994	1.46536	-3.27651	0.00020824	0.00130114	yes
AT2G25480	9.09984	1.46607	-2.63389	0.0066155	0.0243722	yes
AT4G38200	9.64385	1.46621	-2.71752	0.00458222	0.0179982	yes
AT3G46960	7.83101	1.46653	-2.41679	0.0155429	0.0487563	yes
AT4G25835	15.1157	1.46733	-3.36478	0.000112191	0.000756358	yes
AT1G02050	11.8766	1.46857	-3.01564	0.00101281	0.00506776	yes
AT5G07900	9.11541	1.4693	-2.63317	0.00657587	0.0242604	yes
AT3G57790	11.879	1.47016	-3.01436	0.00101363	0.00506991	yes
AT3G18030	8.51269	1.47082	-2.53299	0.00989011	0.0338401	yes
AT3G11490	13.5923	1.47144	-3.20749	0.000317449	0.00187965	yes
AT2G17550	21.2708	1.47228	-3.85275	1.77554e-06	1.80273e-05	yes
AT3G15940	8.47902	1.47524	-2.52295	0.0101772	0.0346004	yes
AT3G29375	9.61863	1.47576	-2.70437	0.00472452	0.0184655	yes
AT4G19120	8.23507	1.47632	-2.47977	0.0120071	0.0395004	yes
AT3G13710	8.27355	1.47734	-2.4855	0.0117168	0.0387062	yes
AT5G13680	8.30049	1.47771	-2.48983	0.0115124	0.0382002	yes
AT1G73460	8.99707	1.4798	-2.60405	0.00722626	0.0262302	yes
AT4G35430	8.55495	1.48064	-2.53054	0.00974154	0.0334589	yes
AT4G27720	10.1945	1.4811	-2.78305	0.00322565	0.0134892	yes
AT3G60200	13.5449	1.48157	-3.19255	0.000333053	0.00195961	yes
AT2G18350	12.8528	1.48358	-3.11492	0.000534339	0.00294558	yes
AT1G13120	8.87595	1.48429	-2.58013	0.00788889	0.0282121	yes
AT5G53770	15.3193	1.48675	-3.36512	0.000100801	0.00068845	yes
AT1G49580	7.88175	1.4874	-2.40572	0.0154395	0.0485077	yes
AT5G56040	23.6634	1.49005	-3.98922	3.68575e-07	4.26046e-06	yes
AT2G31740	8.25443	1.49267	-2.46727	0.0121129	0.0397633	yes
AT1G15250	8.72418	1.49631	-2.54361	0.00888078	0.0310952	yes
AT1G54380	11.241	1.49673	-2.90889	0.00162541	0.00758391	yes
AT1G78130	15.0091	1.49729	-3.32542	0.000126483	0.000840134	yes
AT2G02970	24.3379	1.49866	-4.02146	2.38323e-07	2.85725e-06	yes
AT1G44750	9.09225	1.50015	-2.59953	0.00697038	0.0254393	yes
AT1G02360	11.46	1.50056	-2.93303	0.00140944	0.00672023	yes
AT4G19070	8.23956	1.50232	-2.45538	0.0123916	0.040495	yes
AT1G21270	17.9002	1.50639	-3.57081	1.81513e-05	0.000148415	yes
AT4G08705	10.5209	1.50701	-2.8035	0.00268557	0.0115734	yes
AT5G66560	11.5429	1.50757	-2.9367	0.00134649	0.00645543	yes
AT4G25870	9.27309	1.50844	-2.61999	0.00624285	0.023275	yes
AT2G44260	9.72548	1.51167	-2.68562	0.00462431	0.0181444	yes
AT5G28390	13.9804	1.51225	-3.20864	0.000260044	0.00157766	yes
AT5G01780	16.2189	1.51381	-3.42142	5.72392e-05	0.000414445	yes
AT3G13700	8.50825	1.51472	-2.48982	0.0105226	0.0355616	yes
AT1G03545	16.3715	1.51501	-3.43379	5.17256e-05	0.000379147	yes
AT2G45880	8.47923	1.51551	-2.48413	0.0107405	0.0361484	yes
AT1G71800	10.4636	1.51705	-2.78603	0.0028324	0.0120964	yes
AT3G22780	8.46912	1.51778	-2.48025	0.0108462	0.0364197	yes
AT5G42360	9.03325	1.51897	-2.57215	0.00744191	0.0268897	yes
AT2G39840	8.87891	1.52049	-2.54585	0.00827124	0.0293345	yes
AT1G07520	9.875	1.52368	-2.69622	0.00425239	0.0169137	yes
AT3G58020	13.0341	1.5239	-3.09645	0.000502744	0.0027944	yes
AT2G36480	8.9721	1.52396	-2.55762	0.00780651	0.0279634	yes
AT3G14410	8.59643	1.52412	-2.49576	0.0100444	0.0342424	yes
AT4G12020	8.72047	1.5277	-2.51304	0.00928809	0.0322148	yes
AT3G58720	16.2474	1.52819	-3.41032	5.74542e-05	0.000415771	yes
AT1G54260	10.2348	1.52994	-2.74193	0.00336671	0.013965	yes
AT4G35480	15.9628	1.5325	-3.38075	7.01368e-05	0.000496142	yes
AT4G18130	9.52403	1.53286	-2.63535	0.00545473	0.0207816	yes
AT1G14330	11.3417	1.5365	-2.88392	0.00161017	0.00752759	yes
AT3G17750	10.0798	1.53667	-2.71359	0.00377308	0.0153389	yes
AT4G16480	10.3114	1.53702	-2.74603	0.00322966	0.0135038	yes
AT5G06660	13.6422	1.53801	-3.14895	0.000340343	0.00199711	yes
AT4G37640	8.31751	1.53809	-2.43501	0.0123298	0.0403435	yes
AT3G52710	14.2458	1.53981	-3.20972	0.00022681	0.00140109	yes
AT3G23790	15.9476	1.54047	-3.3719	7.17647e-05	0.000505877	yes
AT1G05835	8.30483	1.54078	-2.43029	0.0124786	0.0407184	yes
AT5G18245	13.2862	1.54144	-3.10758	0.000435398	0.00247483	yes
AT2G24990	16.1066	1.54243	-3.38437	6.46522e-05	0.00046324	yes
AT2G27470	8.37598	1.54531	-2.43836	0.0119707	0.0394107	yes
AT5G26910	12.664	1.54766	-3.03257	0.000669676	0.00355943	yes
AT5G50150	13.74	1.54834	-3.14959	0.000323668	0.00191085	yes
AT5G26980	11.8186	1.54912	-2.93154	0.00118859	0.00581473	yes
AT1G19540	24.7108	1.55062	-3.99422	2.0206e-07	2.45061e-06	yes
AT5G41920	21.5322	1.55203	-3.79427	1.69639e-06	1.72909e-05	yes
AT3G26395	20.0773	1.55252	-3.69288	4.51123e-06	4.24842e-05	yes
AT5G51680	16.9147	1.55292	-3.44523	3.80731e-05	0.000288798	yes
AT3G08225	19.3365	1.55935	-3.63231	7.51002e-06	6.70741e-05	yes
AT3G22160	17.9338	1.56292	-3.52036	1.94439e-05	0.000158044	yes
AT1G08620	9.84473	1.56794	-2.65048	0.00461703	0.0181213	yes
AT1G27930	16.367	1.56958	-3.38234	5.66129e-05	0.000410365	yes
AT1G65295	8.16448	1.57089	-2.37778	0.0142478	0.0453638	yes
AT4G02400	9.07707	1.57152	-2.53007	0.00775975	0.0278303	yes
AT5G39500	8.51432	1.57193	-2.43735	0.0113037	0.037651	yes
AT2G28380	21.6928	1.57283	-3.78579	1.57549e-06	1.61785e-05	yes
AT1G07615	12.106	1.57286	-2.94426	0.00101401	0.00507085	yes
AT1G51800	44.3739	1.57714	-4.81433	5.71568e-13	1.46389e-11	yes
AT2G01860	17.4785	1.57758	-3.4698	2.70702e-05	0.000212878	yes
AT3G58100	17.7469	1.57871	-3.49075	2.26258e-05	0.000181591	yes
AT2G09310	8.93988	1.57877	-2.50146	0.00858759	0.0302389	yes
AT5G24360	8.54538	1.58026	-2.43499	0.0111935	0.0373556	yes
AT4G11270	8.83702	1.58243	-2.48142	0.00924264	0.0320998	yes
AT3G02280	12.8817	1.58255	-3.025	0.000609335	0.00329094	yes
AT1G65010	15.5944	1.58402	-3.29937	9.76373e-05	0.000669469	yes
AT1G62440	12.6962	1.5843	-3.00248	0.000692481	0.0036635	yes
AT1G05160	11.6523	1.58471	-2.87832	0.00140144	0.00668697	yes
AT5G45800	8.63736	1.58477	-2.44632	0.0105909	0.0357464	yes
AT3G61690	10.4366	1.58623	-2.71799	0.00318315	0.0133349	yes
AT5G05310	9.09235	1.5865	-2.51881	0.00783688	0.0280568	yes
AT2G34570	8.94707	1.58982	-2.49256	0.00867314	0.0304867	yes
AT2G17110	13.161	1.59209	-3.04727	0.000511921	0.00283937	yes
AT4G26095	12.8259	1.5926	-3.0096	0.000642407	0.00344534	yes
AT1G23280	17.7367	1.59264	-3.47725	2.32986e-05	0.000186303	yes
AT3G21351	13.3521	1.59336	-3.06692	0.000450795	0.00254298	yes
AT3G49880	8.48134	1.59369	-2.41192	0.0118872	0.0392098	yes
AT2G36720	14.0908	1.59426	-3.1438	0.000274071	0.00165392	yes
AT1G33060	9.11706	1.59459	-2.51539	0.00779261	0.0279213	yes
AT3G04490	12.0556	1.59585	-2.91731	0.0010854	0.00537639	yes
AT5G08780	8.92266	1.59645	-2.4826	0.00889351	0.0311273	yes
AT1G14060	13.6737	1.59719	-3.09779	0.000364922	0.00212038	yes
AT4G14605	8.46343	1.59896	-2.40411	0.0121121	0.0397657	yes
AT3G51770	11.91	1.60094	-2.89519	0.00120633	0.00588832	yes
AT5G22010	8.12629	1.60181	-2.34289	0.0152034	0.0478927	yes
AT5G26240	16.115	1.60368	-3.32895	7.08549e-05	0.000500545	yes
AT2G28940	10.2348	1.60371	-2.674	0.00373543	0.0152309	yes
AT4G34950	22.6701	1.60569	-3.81953	8.63393e-07	9.35515e-06	yes
AT1G01300	45.9348	1.6057	-4.83831	2.18649e-13	5.82855e-12	yes
AT1G17690	8.45869	1.60693	-2.39612	0.0122762	0.0402084	yes
AT1G59650	11.6977	1.60745	-2.86338	0.00140511	0.00670206	yes
AT2G46610	8.12399	1.60783	-2.33707	0.0153435	0.0482815	yes
AT5G15080	10.5907	1.60783	-2.7196	0.00295923	0.0125498	yes
AT4G24570	17.0424	1.60961	-3.40435	3.82447e-05	0.000289848	yes
AT4G02970	8.75458	1.61096	-2.44211	0.0101384	0.0344863	yes
AT1G74720	10.0119	1.61109	-2.63561	0.0043816	0.0173484	yes
AT5G09030	8.45726	1.61133	-2.39194	0.0123577	0.0404248	yes
AT5G18960	11.1432	1.61295	-2.78839	0.00205667	0.00924282	yes
AT3G61160	9.56805	1.61365	-2.5679	0.00591649	0.0222745	yes
AT1G03993	10.3769	1.61476	-2.68398	0.00344888	0.0142561	yes
AT2G45590	15.9091	1.61527	-3.30001	8.29285e-05	0.000577251	yes
AT2G41490	8.96315	1.61722	-2.47049	0.00889788	0.0311342	yes
AT5G39360	13.42	1.61734	-3.05268	0.000446585	0.00252578	yes
AT5G43500	8.48328	1.62048	-2.3882	0.0122904	0.040235	yes
AT1G33360	10.8981	1.62339	-2.747	0.00246105	0.0107729	yes
AT5G59090	11.5911	1.62427	-2.83516	0.00154696	0.00727239	yes
AT3G60390	8.18281	1.62562	-2.33161	0.0150943	0.0476123	yes
AT5G55930	85.6047	1.62704	-5.71737	6.51288e-24	3.11616e-22	yes
AT3G03010	10.8986	1.6289	-2.74217	0.00247959	0.0108304	yes
AT2G26600	12.1517	1.63007	-2.89815	0.00106998	0.00531004	yes
AT3G01160	11.8308	1.63106	-2.85867	0.0013297	0.00639492	yes
AT2G45720	8.7585	1.63144	-2.42453	0.0103859	0.0351816	yes
AT1G59890	11.0863	1.63297	-2.76321	0.00219879	0.00979725	yes
AT2G35650	8.55687	1.6334	-2.3892	0.0119017	0.0392427	yes
AT4G37920	23.309	1.63816	-3.83074	5.93486e-07	6.62857e-06	yes
AT2G35910	16.2643	1.63991	-3.31002	6.78358e-05	0.00048261	yes
AT2G19130	9.00115	1.64024	-2.4562	0.00894273	0.0312661	yes
AT1G69420	13.145	1.64128	-3.00162	0.000557316	0.00304907	yes
AT3G43270	9.48393	1.64132	-2.53063	0.00649582	0.0240296	yes
AT3G51640	13.3137	1.64148	-3.01985	0.000497568	0.00277034	yes
AT2G37630	13.3687	1.64198	-3.02535	0.000479834	0.0026865	yes
AT4G38890	10.0078	1.64278	-2.60691	0.00458938	0.0180209	yes
AT3G30380	10.7464	1.64312	-2.70935	0.0028015	0.0119899	yes
AT5G65000	9.45171	1.64348	-2.52382	0.00665587	0.0245002	yes
AT2G45540	14.2958	1.64419	-3.12014	0.000257694	0.00156522	yes
AT5G56930	8.66628	1.64437	-2.39787	0.0112272	0.0374535	yes
AT4G12510	14.335	1.64475	-3.1236	0.000251183	0.00153101	yes
AT1G19394	10.129	1.64605	-2.62141	0.00425141	0.0169124	yes
AT3G04160	11.9958	1.64826	-2.86351	0.0012203	0.00594315	yes
AT5G51690	17.9932	1.64862	-3.44812	2.14408e-05	0.000172983	yes
AT3G18210	10.678	1.64909	-2.6949	0.00295753	0.0125467	yes
AT5G57220	31.2423	1.64932	-4.24356	3.12201e-09	5.01904e-08	yes
AT5G49080	10.095	1.64946	-2.61357	0.0043696	0.0173035	yes
AT1G54115	10.3474	1.65209	-2.64691	0.00370481	0.0151273	yes
AT3G14172	12.0521	1.65232	-2.86672	0.00118198	0.00578459	yes
AT1G57980	9.08673	1.65394	-2.45785	0.008602	0.0302815	yes
AT1G15800	17.4422	1.65421	-3.39837	3.1359e-05	0.000243381	yes
AT1G75190	27.1425	1.65612	-4.03468	4.74629e-08	6.3651e-07	yes
AT1G13160	11.4079	1.65892	-2.78171	0.00183898	0.00841506	yes
AT3G27320	9.46315	1.65977	-2.51134	0.00675058	0.024772	yes
AT4G34960	10.1085	1.65977	-2.60652	0.00439174	0.0173833	yes
AT5G58410	9.52107	1.66726	-2.51364	0.00656073	0.0242217	yes
AT5G08835	8.84536	1.66768	-2.40708	0.0102764	0.0348969	yes
AT2G17740	59.6632	1.66934	-5.15949	4.19473e-17	1.44188e-15	yes
AT4G05815	17.9933	1.67008	-3.42947	2.21877e-05	0.000178458	yes
AT5G08840	21.4719	1.67215	-3.68267	2.14711e-06	2.15155e-05	yes
AT4G07410	21.1949	1.67271	-3.66346	2.58795e-06	2.55219e-05	yes
AT2G17760	15.4618	1.67286	-3.20831	0.000122717	0.000817819	yes
AT5G65310	44.4997	1.67396	-4.73246	5.92043e-13	1.51188e-11	yes
AT4G36790	8.66463	1.67562	-2.37044	0.0116992	0.0386629	yes
AT1G75240	41.1001	1.67735	-4.61488	5.28131e-12	1.19041e-10	yes
AT2G30590	27.9229	1.6775	-4.05706	2.92584e-08	4.05058e-07	yes
AT1G27470	9.2119	1.67853	-2.4563	0.00817602	0.0290599	yes
AT3G13075	12.4527	1.68024	-2.88972	0.000940645	0.00476598	yes
AT1G11630	11.7556	1.6808	-2.80613	0.00150291	0.00709086	yes
AT4G03675	10.2371	1.68131	-2.60615	0.00415116	0.0165919	yes
AT1G34340	16.4999	1.68147	-3.29467	6.17857e-05	0.00044453	yes
AT1G21060	18.5917	1.68251	-3.46597	1.51278e-05	0.00012606	yes
AT1G07660	11.7573	1.68469	-2.803	0.00150955	0.00711834	yes
AT1G08513	8.31527	1.68604	-2.30212	0.0149237	0.047148	yes
AT3G60860	17.4807	1.68633	-3.3738	3.21572e-05	0.00024869	yes
AT4G26090	12.8453	1.68793	-2.92791	0.000730811	0.00383137	yes
AT1G68400	23.3775	1.6883	-3.79148	6.14948e-07	6.84487e-06	yes
AT4G33410	8.8684	1.69248	-2.38953	0.0104494	0.0353648	yes
AT1G49510	10.4731	1.69364	-2.62849	0.00360741	0.014806	yes
AT3G28910	17.6014	1.69544	-3.37596	3.00779e-05	0.000234204	yes
AT2G31150	9.2377	1.69634	-2.44511	0.00822675	0.0292164	yes
AT5G40440	11.328	1.69668	-2.73911	0.00204684	0.00920656	yes
AT5G35370	9.68039	1.69708	-2.51201	0.00614077	0.0229501	yes
AT2G44150	12.8859	1.69926	-2.92281	0.000723119	0.00379867	yes
AT5G18690	10.9096	1.69949	-2.68242	0.00271786	0.0116836	yes
AT2G45315	14.6551	1.69985	-3.10792	0.000220256	0.00136609	yes
AT1G62300	22.0306	1.70227	-3.69398	1.55013e-06	1.59494e-05	yes
AT3G02450	20.0919	1.70375	-3.55983	5.70761e-06	5.23729e-05	yes
AT4G13630	10.1413	1.70468	-2.57267	0.00456727	0.0179557	yes
AT1G23080	43.0648	1.70493	-4.65873	1.54555e-12	3.71103e-11	yes
AT1G22870	10.441	1.70526	-2.61419	0.00374447	0.015263	yes
AT3G15470	15.8539	1.70657	-3.21566	9.92946e-05	0.000679228	yes
AT1G75295	15.0478	1.70712	-3.13991	0.000170989	0.00109483	yes
AT1G61380	16.9072	1.70786	-3.30738	4.89516e-05	0.000361349	yes
AT1G74850	13.291	1.70801	-2.96006	0.00055803	0.00305234	yes
AT5G07830	18.0432	1.70832	-3.4008	2.2803e-05	0.000182732	yes
AT4G22580	12.436	1.70838	-2.86382	0.000991084	0.00498097	yes
AT5G24350	8.57097	1.70907	-2.32625	0.0129828	0.0420797	yes
AT1G03365	9.66049	1.70916	-2.49881	0.00632287	0.0234996	yes
AT4G30900	11.1548	1.71077	-2.70495	0.00234398	0.0103262	yes
AT4G34500	9.32553	1.71144	-2.44598	0.00791661	0.028288	yes
AT4G33495	12.0966	1.71183	-2.82099	0.00125039	0.00606147	yes
AT3G45260	35.1032	1.71433	-4.35589	2.73531e-10	5.10044e-09	yes
AT2G33490	10.8569	1.71479	-2.66251	0.00287559	0.0122528	yes
AT2G28520	9.46825	1.71534	-2.4646	0.00724021	0.0262772	yes
AT1G04433	9.33882	1.7164	-2.44386	0.0078982	0.0282338	yes
AT3G17170	28.3663	1.7183	-4.04513	2.32668e-08	3.27138e-07	yes
AT5G04820	8.92002	1.71868	-2.37575	0.0104438	0.0353504	yes
AT2G45310	14.8175	1.71891	-3.10774	0.000203283	0.00127382	yes
AT1G68130	10.9025	1.71949	-2.66461	0.00280757	0.0120061	yes
AT2G06510	8.57174	1.72146	-2.31596	0.0131795	0.0425747	yes
AT1G50040	34.9177	1.72301	-4.34095	3.12853e-10	5.79643e-09	yes
AT5G14450	22.2817	1.72423	-3.69184	1.3575e-06	1.41457e-05	yes
AT1G12450	10.2366	1.7243	-2.56966	0.00440205	0.0174188	yes
AT1G11545	14.63	1.72623	-3.08323	0.000233182	0.00143434	yes
AT1G11280	9.17118	1.72753	-2.40839	0.00895099	0.0312865	yes
AT3G27210	14.2278	1.72814	-3.04143	0.000306451	0.00182155	yes
AT3G12560	11.0754	1.7288	-2.67952	0.00253444	0.0110405	yes
AT4G14360	16.442	1.72956	-3.24891	6.92684e-05	0.00049133	yes
AT1G69040	9.18577	1.73074	-2.40801	0.008902	0.0311403	yes
AT2G20390	8.81807	1.73118	-2.34871	0.0113475	0.0377825	yes
AT5G40200	16.0787	1.73126	-3.21526	8.86824e-05	0.000613868	yes
AT4G01010	10.2514	1.7318	-2.56548	0.00440338	0.0174215	yes
AT5G62900	28.8159	1.7341	-4.05461	1.77101e-08	2.5519e-07	yes
AT1G77640	29.8152	1.73627	-4.10199	9.17005e-09	1.39036e-07	yes
AT1G58235	21.3865	1.73809	-3.62113	2.52991e-06	2.50062e-05	yes
AT3G50650	26.5955	1.7411	-3.93311	7.82551e-08	1.00955e-06	yes
AT1G68790	24.4509	1.74126	-3.81169	3.26993e-07	3.81867e-06	yes
AT3G07375	15.9444	1.74495	-3.19179	9.91502e-05	0.000678596	yes
AT1G31660	11.6624	1.74569	-2.74	0.00175419	0.00808799	yes
AT3G20540	14.3875	1.74594	-3.04274	0.000282755	0.00169965	yes
AT3G14960	12.6685	1.74832	-2.8572	0.000898742	0.00457854	yes
AT5G61770	13.3556	1.7485	-2.93325	0.000567317	0.00309149	yes
AT4G19610	8.8336	1.74856	-2.33684	0.0114812	0.038121	yes
AT4G39870	13.7022	1.74894	-2.96986	0.000449937	0.00254034	yes
AT5G07975	23.6954	1.74925	-3.7598	5.48817e-07	6.16128e-06	yes
AT4G04920	10.4128	1.75104	-2.57207	0.00405995	0.0163072	yes
AT2G03980	10.4707	1.75109	-2.58003	0.00390725	0.0157861	yes
AT2G37400	16.3989	1.75138	-3.22704	7.37696e-05	0.000518331	yes
AT5G55500	18.6659	1.7525	-3.41292	1.60926e-05	0.000133334	yes
AT1G02060	12.1463	1.75321	-2.79245	0.00128338	0.00620526	yes
AT5G22700	10.2674	1.75556	-2.54806	0.00449825	0.017735	yes
AT3G27560	12.8929	1.7559	-2.87629	0.000781922	0.00406102	yes
AT3G25540	10.3316	1.75609	-2.55663	0.00431367	0.0171314	yes
AT5G38850	10.018	1.75609	-2.51216	0.00530972	0.020321	yes
AT2G44370	24.0242	1.7566	-3.77363	4.45812e-07	5.09689e-06	yes
AT2G05812	14.6783	1.7574	-3.06217	0.000236648	0.00145292	yes
AT1G50620	8.96252	1.75786	-2.35008	0.0106738	0.0359844	yes
AT3G07010	9.7576	1.75854	-2.47215	0.0063277	0.0235075	yes
AT1G04303	11.4351	1.76176	-2.69838	0.00208777	0.00936487	yes
AT3G60350	9.38467	1.76196	-2.41313	0.00812842	0.0289143	yes
AT1G49340	10.3385	1.76222	-2.55256	0.00432957	0.0171815	yes
AT1G10130	9.99058	1.76235	-2.50307	0.00545189	0.0207768	yes
AT3G02275	9.98693	1.76326	-2.5018	0.00547163	0.0208277	yes
AT3G50080	8.53517	1.76476	-2.27395	0.0142455	0.0453618	yes
AT1G34418	23.7507	1.76715	-3.74848	5.44442e-07	6.11742e-06	yes
AT2G41375	9.15885	1.77389	-2.36825	0.00957493	0.032995	yes
AT2G40080	17.4109	1.77392	-3.29498	3.86969e-05	0.00029302	yes
AT1G72320	9.47179	1.77405	-2.41659	0.00779564	0.0279283	yes
AT2G01460	8.70562	1.77429	-2.2947	0.0128939	0.0418434	yes
AT1G26208	14.6819	1.77778	-3.04589	0.000243455	0.00149016	yes
AT2G35540	8.63321	1.78074	-2.27742	0.0136271	0.0437822	yes
AT1G05150	16.3027	1.78556	-3.19066	8.29738e-05	0.000577413	yes
AT4G02680	13.7098	1.78602	-2.94038	0.000472897	0.00265449	yes
AT2G46180	12.23	1.78631	-2.77537	0.00127216	0.00615783	yes
AT3G59820	13.4499	1.78806	-2.91113	0.000564443	0.0030784	yes
AT5G23280	30.6047	1.78852	-4.09691	5.90899e-09	9.21041e-08	yes
AT4G16900	12.8444	1.78859	-2.84424	0.000846861	0.00434901	yes
AT3G04110	8.57379	1.79188	-2.25846	0.0143614	0.045681	yes
AT3G04340	24.8516	1.79206	-3.79365	2.71691e-07	3.21743e-06	yes
AT1G16400	10.3575	1.7936	-2.52975	0.00445832	0.0176068	yes
AT5G09670	20.1403	1.79361	-3.48914	6.38345e-06	5.77029e-05	yes
AT5G15580	14.5229	1.79446	-3.01671	0.000277703	0.00167313	yes
AT2G17730	10.1599	1.79554	-2.5004	0.00509316	0.0196418	yes
AT1G09913	21.3866	1.79558	-3.57418	2.77558e-06	2.72387e-05	yes
AT1G21590	10.1718	1.79563	-2.50201	0.00505404	0.0195169	yes
AT1G27921	20.8024	1.79628	-3.53367	4.11123e-06	3.91121e-05	yes
AT3G52450	17.6144	1.79747	-3.29272	3.50206e-05	0.00026845	yes
AT4G24040	10.9268	1.79889	-2.60269	0.00308024	0.0129579	yes
AT2G34357	9.60324	1.7989	-2.41641	0.00738214	0.0267181	yes
AT5G42900	87.7495	1.79893	-5.60818	1.71071e-24	8.48019e-23	yes
AT4G19390	21.5896	1.80113	-3.58336	2.44434e-06	2.4243e-05	yes
AT1G07650	28.6494	1.80178	-3.99101	2.20346e-08	3.10984e-07	yes
AT5G61560	11.9885	1.80262	-2.73349	0.00152911	0.00719624	yes
AT1G44100	10.4783	1.80327	-2.53872	0.00416948	0.016655	yes
AT1G49130	21.4383	1.80387	-3.57102	2.71719e-06	2.67259e-05	yes
AT1G19397	10.9569	1.80437	-2.60227	0.00304196	0.0128237	yes
AT5G13000	10.5173	1.8047	-2.54293	0.00407121	0.0163374	yes
AT1G61850	14.7753	1.80484	-3.03324	0.00023816	0.00146084	yes
AT4G16630	15.3815	1.805	-3.09113	0.000158645	0.00102509	yes
AT2G28570	15.8428	1.80762	-3.13166	0.000116887	0.000784574	yes
AT5G63080	9.18451	1.80911	-2.34392	0.00984354	0.0337117	yes
AT3G18930	20.7236	1.80934	-3.51773	4.42641e-06	4.17456e-05	yes
AT5G49660	18.7556	1.81073	-3.37268	1.6617e-05	0.000137201	yes
AT2G45700	15.7318	1.81107	-3.11878	0.000126583	0.000840583	yes
AT2G27980	10.0631	1.8116	-2.47373	0.00554481	0.0210664	yes
AT1G26160	15.5326	1.81187	-3.09975	0.000144856	0.000947004	yes
AT2G38650	12.7547	1.81375	-2.81398	0.000932236	0.00472888	yes
AT2G26070	8.67032	1.81577	-2.2555	0.0138857	0.0444493	yes
AT4G09020	14.2036	1.81602	-2.9674	0.000355162	0.00207335	yes
AT1G51820	19.1136	1.81606	-3.39572	1.31785e-05	0.000111344	yes
AT2G34970	9.09456	1.81651	-2.32383	0.0105374	0.0355981	yes
AT5G18940	9.90435	1.81662	-2.4468	0.006196	0.0231367	yes
AT2G31945	8.8626	1.81743	-2.28583	0.012275	0.0402095	yes
AT1G70420	9.37037	1.81768	-2.36601	0.0088099	0.0308801	yes
AT2G42190	31.5664	1.82156	-4.11514	3.29759e-09	5.28505e-08	yes
AT5G48500	10.9484	1.82295	-2.58638	0.00313683	0.0131662	yes
AT2G11520	12.0553	1.82402	-2.72447	0.00150722	0.00710861	yes
AT2G17250	12.8601	1.82641	-2.81582	0.000884801	0.00451721	yes
AT1G74940	16.5731	1.82724	-3.1811	7.37955e-05	0.000518235	yes
AT1G77122	18.7428	1.82724	-3.35859	1.72044e-05	0.000141558	yes
AT5G01730	11.3027	1.82729	-2.62889	0.00249546	0.0108925	yes
AT1G09143	35.7271	1.82923	-4.28771	2.16113e-10	4.09706e-09	yes
AT3G09220	14.0559	1.82938	-2.94174	0.000399863	0.00229684	yes
AT1G03290	12.6758	1.83105	-2.79133	0.00100714	0.00504711	yes
AT3G09690	14.1896	1.83243	-2.953	0.000367305	0.00213138	yes
AT2G39100	10.5775	1.83305	-2.52868	0.00406284	0.0163163	yes
AT1G18190	9.99532	1.83356	-2.4466	0.00596574	0.0224243	yes
AT4G31820	26.9457	1.83375	-3.87718	7.1969e-08	9.34452e-07	yes
AT3G59110	11.0349	1.83547	-2.58786	0.00301281	0.0127213	yes
AT5G64680	11.3092	1.83612	-2.62276	0.00251487	0.0109625	yes
AT1G48480	10.1333	1.83703	-2.46366	0.00547283	0.0208262	yes
AT2G16370	8.6889	1.83728	-2.2416	0.0140831	0.044971	yes
AT3G09175	14.6599	1.83809	-2.99559	0.000270403	0.00163405	yes
AT2G09425	10.8984	1.83835	-2.56763	0.00331034	0.013786	yes
AT1G21160	16.616	1.83919	-3.17543	7.30293e-05	0.000513683	yes
AT5G13090	11.0311	1.84068	-2.58327	0.00304174	0.0128248	yes
AT3G54030	10.2154	1.84146	-2.47182	0.00521524	0.0200269	yes
AT5G14930	19.8662	1.84182	-3.43111	8.28572e-06	7.3226e-05	yes
AT4G12090	9.93258	1.84234	-2.43063	0.00628771	0.0233989	yes
AT2G13100	17.3195	1.84646	-3.22957	4.60732e-05	0.000342131	yes
AT5G22690	8.75577	1.84732	-2.2448	0.0136498	0.043839	yes
AT4G31360	8.5779	1.84771	-2.21488	0.0153278	0.0482437	yes
AT5G14560	15.8864	1.84815	-3.10364	0.000120747	0.000806546	yes
AT5G41330	10.9345	1.84928	-2.56385	0.00327995	0.0136769	yes
AT1G17580	11.7403	1.84957	-2.66621	0.00192493	0.00875164	yes
AT2G18860	10.733	1.84984	-2.53658	0.00374933	0.0152757	yes
AT2G25964	15.8702	1.85142	-3.09962	0.000122667	0.000817699	yes
AT5G43810	11.9101	1.85333	-2.68399	0.00172891	0.00798268	yes
ATCG00480	25.0275	1.8548	-3.75418	2.67405e-07	3.17099e-06	yes
AT2G31955	11.2562	1.85543	-2.60089	0.00267378	0.0115321	yes
AT1G72440	19.3615	1.85585	-3.38304	1.18849e-05	0.000101266	yes
AT5G51670	8.88605	1.85757	-2.25813	0.0126993	0.0413148	yes
AT3G12950	11.5188	1.86253	-2.62865	0.00226921	0.010051	yes
AT3G14750	11.1729	1.8627	-2.58454	0.00285294	0.0121741	yes
AT1G30450	9.36598	1.8641	-2.32895	0.00936599	0.0324248	yes
AT4G24270	9.70624	1.86433	-2.38026	0.00750125	0.0270592	yes
AT4G01450	11.1004	1.86617	-2.57246	0.00300698	0.0127049	yes
AT3G43440	10.1957	1.86641	-2.44962	0.00545734	0.0207885	yes
AT2G47760	9.61801	1.86663	-2.3653	0.00796997	0.0284437	yes
AT5G50020	10.3305	1.86683	-2.46825	0.00499744	0.0193297	yes
AT1G09267	8.85538	1.86697	-2.24585	0.0131041	0.0423887	yes
AT2G28400	13.4635	1.86735	-2.84999	0.000627608	0.00337289	yes
AT3G52420	13.1396	1.86897	-2.8136	0.000780542	0.00405627	yes
AT3G07280	27.8012	1.86968	-3.89428	4.31663e-08	5.8308e-07	yes
AT2G25660	10.7083	1.86976	-2.5178	0.00391288	0.015804	yes
AT3G13000	10.3126	1.8711	-2.46245	0.00508493	0.0196159	yes
AT3G19850	40.1347	1.87194	-4.42224	1.29533e-11	2.8129e-10	yes
AT2G46690	22.0971	1.8723	-3.56097	1.95099e-06	1.96863e-05	yes
AT2G20810	17.5579	1.87363	-3.22821	4.09564e-05	0.000307633	yes
AT5G08630	11.759	1.87428	-2.64936	0.00196693	0.00890846	yes
AT3G18420	12.6928	1.87469	-2.75929	0.00105926	0.00526789	yes
AT1G68720	17.4169	1.87639	-3.21445	4.52097e-05	0.000336292	yes
AT3G19380	14.3668	1.87661	-2.93653	0.000348204	0.00203728	yes
AT4G25719	14.1582	1.87898	-2.91362	0.000401596	0.00230578	yes
AT1G03410	16.6165	1.88087	-3.14314	7.78203e-05	0.000544159	yes
AT5G45050	10.4207	1.88206	-2.46906	0.00480444	0.018719	yes
AT4G15010	13.9236	1.88247	-2.88684	0.000472023	0.00265015	yes
AT5G65290	9.16373	1.88249	-2.2833	0.0109307	0.036661	yes
AT2G19870	12.3082	1.88475	-2.70718	0.00138674	0.00662896	yes
AT2G28450	33.1861	1.88628	-4.13697	1.25392e-09	2.12022e-08	yes
AT3G61700	13.3778	1.88967	-2.82364	0.000686072	0.00363328	yes
AT3G05710	14.1005	1.89145	-2.89818	0.000425025	0.00242696	yes
AT2G42230	9.04702	1.8933	-2.25654	0.0119483	0.0393616	yes
AT1G59990	11.7266	1.89458	-2.62983	0.00206604	0.00927852	yes
AT1G80260	11.5803	1.89482	-2.61154	0.0022764	0.010076	yes
AT1G21370	11.1316	1.89758	-2.55243	0.00307195	0.012925	yes
AT1G01040	10.1699	1.90311	-2.41788	0.00581877	0.0219889	yes
AT1G25390	15.5801	1.90661	-3.03062	0.000161864	0.001041	yes
AT3G26020	11.2031	1.90817	-2.55363	0.00297241	0.0125853	yes
AT5G26920	12.971	1.90827	-2.76495	0.000923204	0.00468944	yes
AT2G43650	15.9468	1.90839	-3.06284	0.000127011	0.000842786	yes
AT2G38830	8.7571	1.9089	-2.19771	0.0146879	0.0464875	yes
AT5G63420	16.1651	1.91046	-3.08089	0.000110107	0.000744035	yes
AT5G08510	16.1448	1.91148	-3.07831	0.00011178	0.000753976	yes
AT3G08805	9.37365	1.91171	-2.29375	0.00988592	0.0338346	yes
AT1G15170	17.9006	1.91267	-3.22635	3.45834e-05	0.000265566	yes
AT5G52450	22.8494	1.91275	-3.57844	1.25852e-06	1.32145e-05	yes
AT3G12590	11.4054	1.91319	-2.57566	0.002619	0.0113483	yes
AT1G45163	10.7458	1.91527	-2.48816	0.00405265	0.0162829	yes
AT1G52825	9.7531	1.91564	-2.34803	0.00776124	0.0278318	yes
AT1G36940	11.5756	1.91605	-2.59488	0.00235001	0.0103492	yes
AT1G66890	13.5971	1.91741	-2.82607	0.000616933	0.00332441	yes
AT5G45280	11.6801	1.91903	-2.6056	0.00220231	0.00980791	yes
AT3G13290	9.16925	1.92004	-2.25567	0.0114031	0.0379289	yes
AT3G45645	10.7463	1.92059	-2.48422	0.00407966	0.0163587	yes
AT5G48560	10.0879	1.92078	-2.39286	0.00627928	0.0233775	yes
AT5G59870	10.1048	1.921	-2.39511	0.00621201	0.0231865	yes
AT3G57750	8.89756	1.92642	-2.20749	0.0136982	0.0439352	yes
AT2G19110	11.102	1.92952	-2.52451	0.00326793	0.0136354	yes
AT5G25757	10.5622	1.93004	-2.45221	0.00465976	0.0182561	yes
AT4G23550	10.6137	1.93035	-2.45899	0.00450714	0.0177674	yes
AT1G74330	10.1635	1.93139	-2.39569	0.00605781	0.0227083	yes
AT3G15620	22.1559	1.93141	-3.51997	2.06215e-06	2.07437e-05	yes
AT2G33435	14.5034	1.93172	-2.90844	0.000344542	0.00201857	yes
AT4G31980	10.9881	1.9346	-2.50584	0.00354538	0.014595	yes
AT5G23390	11.1522	1.9377	-2.5249	0.00319636	0.0133881	yes
AT2G46450	11.4315	1.93846	-2.56003	0.00266282	0.0114981	yes
AT5G56747	10.4133	1.93884	-2.42516	0.00519508	0.0199671	yes
AT2G22450	39.2388	1.93916	-4.33877	2.56472e-11	5.40329e-10	yes
AT1G09713	20.4055	1.93968	-3.39507	6.74185e-06	6.06906e-05	yes
AT3G11420	13.4055	1.94372	-2.78593	0.000727411	0.00381661	yes
AT1G58350	9.49993	1.9456	-2.2877	0.00949542	0.0328033	yes
AT5G67640	16.2522	1.94656	-3.06164	0.000109684	0.000741753	yes
AT1G26120	9.68824	1.95271	-2.31076	0.00847763	0.0299162	yes
AT5G25340	9.53035	1.95382	-2.28623	0.0094044	0.0325232	yes
AT1G68870	13.7482	1.95594	-2.81331	0.000589541	0.00319659	yes
AT1G21730	9.31126	1.95671	-2.25055	0.0108753	0.0364987	yes
AT4G01250	61.3595	1.95948	-4.96874	1.85832e-17	6.54268e-16	yes
AT3G20340	24.6499	1.95972	-3.65286	4.07604e-07	4.68261e-06	yes
AT5G64600	10.1936	1.96145	-2.37767	0.00617068	0.0230454	yes
AT1G69900	12.1896	1.96577	-2.63248	0.00167664	0.00777984	yes
AT5G46190	10.3147	1.96975	-2.38861	0.00576279	0.0217995	yes
AT1G79720	26.0697	1.97017	-3.72598	1.60787e-07	1.97945e-06	yes
AT1G06900	19.7679	1.97167	-3.32567	1.08632e-05	9.34442e-05	yes
AT2G28240	12.9818	1.97375	-2.71747	0.00100458	0.00503623	yes
AT1G55350	10.2882	1.9738	-2.38194	0.00589304	0.0221958	yes
AT1G27920	20.8304	1.97576	-3.39822	5.37118e-06	4.95468e-05	yes
AT3G26810	25.8483	1.97617	-3.70929	1.88167e-07	2.29276e-06	yes
AT5G19090	22.6946	1.97772	-3.52044	1.54901e-06	1.59442e-05	yes
AT3G21630	14.9329	1.97869	-2.91588	0.000277193	0.00167122	yes
AT1G17680	9.37767	1.98304	-2.24152	0.0107556	0.0361854	yes
AT1G66820	9.98868	1.98442	-2.33157	0.00725547	0.0263253	yes
AT5G64650	10.6086	1.98445	-2.41843	0.00484774	0.0188596	yes
AT1G61870	18.283	1.98556	-3.20288	2.99639e-05	0.000233525	yes
AT5G42110	11.1166	1.98769	-2.48355	0.00349331	0.014401	yes
AT5G15730	18.481	1.99119	-3.21434	2.64783e-05	0.000208853	yes
AT2G25770	33.6571	1.99139	-4.07906	1.08453e-09	1.84937e-08	yes
AT1G14170	11.0834	1.99143	-2.47653	0.00358738	0.01474	yes
AT1G02145	11.1563	1.99147	-2.48595	0.00342053	0.0141591	yes
AT3G03020	44.7602	1.99176	-4.4901	7.6414e-13	1.91578e-11	yes
AT4G17140	14.826	1.99344	-2.8948	0.000304067	0.00181026	yes
AT5G02260	11.0185	1.99383	-2.46631	0.00375463	0.0152877	yes
AT1G28660	30.9495	1.99479	-3.9556	6.53174e-09	1.00968e-07	yes
AT1G22370	10.512	1.99491	-2.39764	0.0052319	0.020082	yes
AT1G52140	17.5063	1.99522	-3.13325	5.10938e-05	0.000375042	yes
AT1G36990	10.3422	1.99602	-2.37335	0.00585103	0.0220789	yes
AT3G45040	13.8896	1.99616	-2.79871	0.000568324	0.00309568	yes
AT2G32450	14.3638	1.9977	-2.84603	0.000415863	0.00237985	yes
AT5G57685	15.3984	1.99796	-2.94618	0.000209166	0.00130599	yes
AT1G48780	11.0183	1.99797	-2.4633	0.00377512	0.0153448	yes
AT3G02215	13.5747	2.00512	-2.75916	0.000709021	0.00373512	yes
AT5G53470	9.02567	2.00521	-2.17028	0.0138499	0.0443564	yes
AT3G03040	13.0257	2.00582	-2.6991	0.00102015	0.00509665	yes
AT3G60690	27.9226	2.0059	-3.79911	4.96004e-08	6.62454e-07	yes
AT1G72010	20.2607	2.00643	-3.33598	8.25081e-06	7.29422e-05	yes
AT5G12850	19.52	2.00694	-3.28189	1.3548e-05	0.00011417	yes
AT4G15080	24.1563	2.00855	-3.58817	6.12972e-07	6.82578e-06	yes
AT1G27850	11.7757	2.00865	-2.55152	0.00233158	0.0102767	yes
AT1G75820	40.9068	2.01007	-4.34702	9.60008e-12	2.11283e-10	yes
AT5G16340	13.6866	2.01182	-2.76619	0.000664643	0.00354422	yes
AT2G39810	15.3344	2.01187	-2.93016	0.000222751	0.00137862	yes
AT1G03550	20.7549	2.01256	-3.36635	5.98716e-06	5.45548e-05	yes
AT3G07050	20.8355	2.01476	-3.37036	5.69281e-06	5.22922e-05	yes
AT2G21380	19.8852	2.01644	-3.30181	1.07724e-05	9.28157e-05	yes
AT1G63750	10.8067	2.01752	-2.42127	0.00444412	0.0175587	yes
AT5G42320	17.4514	2.01874	-3.11181	5.49262e-05	0.000399803	yes
AT5G07950	12.9249	2.01876	-2.67861	0.00110996	0.00547724	yes
AT4G20960	10.1486	2.02112	-2.32805	0.00684559	0.0250503	yes
AT2G29190	12.3593	2.02303	-2.61101	0.0016202	0.00756499	yes
AT2G27775	9.13003	2.024	-2.17341	0.013243	0.0427641	yes
AT5G15310	19.7337	2.02577	-3.28412	1.20944e-05	0.000102883	yes
AT5G63940	8.89135	2.02688	-2.13314	0.0154803	0.0485893	yes
AT2G27170	10.9127	2.02701	-2.42859	0.00419822	0.016739	yes
AT2G45970	13.3316	2.03241	-2.71358	0.000864882	0.0044311	yes
AT3G23255	14.0444	2.03257	-2.78862	0.000540042	0.00297012	yes
AT3G01320	12.2574	2.03279	-2.59212	0.00175524	0.0080914	yes
AT1G18390	13.4459	2.03886	-2.72133	0.000809237	0.00417879	yes
AT4G28710	15.7371	2.03973	-2.94771	0.000177525	0.00113196	yes
AT1G36310	11.297	2.04024	-2.46913	0.00332388	0.0138313	yes
AT5G04020	10.1957	2.04035	-2.32107	0.00679985	0.0249109	yes
AT1G03730	9.98153	2.04138	-2.28972	0.00781901	0.0280044	yes
AT1G62790	30.827	2.04201	-3.91614	7.64112e-09	1.17009e-07	yes
AT5G21040	12.0141	2.04295	-2.55601	0.00208702	0.00936311	yes
AT3G62150	44.164	2.04346	-4.43379	1.21101e-12	2.95391e-11	yes
AT1G67550	10.1143	2.04396	-2.30697	0.00719902	0.0261459	yes
AT5G53930	10.9302	2.04435	-2.4186	0.00424366	0.0168893	yes
AT1G06500	12.0645	2.04599	-2.5599	0.00202738	0.0091316	yes
AT4G02010	11.4638	2.0469	-2.48557	0.00300691	0.0127067	yes
AT1G33560	9.24382	2.04706	-2.17494	0.0126505	0.041202	yes
AT1G44760	10.0504	2.04802	-2.29495	0.00753999	0.0271727	yes
AT5G13500	17.2194	2.04935	-3.0708	6.71433e-05	0.000478334	yes
AT1G80550	18.9285	2.04981	-3.207	2.14921e-05	0.000173344	yes
AT3G26500	15.4502	2.05044	-2.91362	0.000218178	0.00135642	yes
AT4G02220	9.51033	2.05084	-2.21328	0.0107114	0.0360739	yes
AT1G23480	15.0276	2.05181	-2.87265	0.000289373	0.00173226	yes
AT1G12790	20.3912	2.05329	-3.31194	8.13712e-06	7.20346e-05	yes
AT4G14520	10.4874	2.05443	-2.35184	0.00572922	0.0216882	yes
AT5G44170	12.4056	2.05496	-2.59381	0.0016406	0.00763568	yes
AT2G44900	14.2149	2.05569	-2.78971	0.000498455	0.00277351	yes
AT5G23410	10.5998	2.05656	-2.36574	0.00534073	0.0204038	yes
AT5G60570	22.24	2.05778	-3.434	2.38393e-06	2.37158e-05	yes
AT2G24520	10.886	2.05782	-2.40329	0.00444251	0.017555	yes
AT5G07870	8.93395	2.05791	-2.11812	0.0156154	0.0489662	yes
AT4G26190	31.5593	2.06207	-3.9359	4.85738e-09	7.64883e-08	yes
AT4G37480	14.5855	2.06279	-2.82186	0.000394003	0.00226667	yes
AT5G46620	13.2254	2.0634	-2.68021	0.000968079	0.00488226	yes
AT1G53480	25.4282	2.06704	-3.62079	2.88224e-07	3.38864e-06	yes
AT5G52170	14.4646	2.06985	-2.80493	0.000431113	0.00245529	yes
AT1G80680	16.3897	2.07113	-2.9843	0.000120475	0.000804933	yes
AT3G51390	20.0123	2.07366	-3.27064	1.08172e-05	9.31098e-05	yes
AT1G51100	13.7012	2.07374	-2.72399	0.000717701	0.00377324	yes
AT4G31270	9.54027	2.07658	-2.19982	0.0108339	0.0363832	yes
AT1G34130	11.5615	2.08004	-2.47464	0.00294516	0.0125003	yes
AT1G69570	13.0419	2.08149	-2.64746	0.00111963	0.00551975	yes
AT2G38960	10.6636	2.08348	-2.35563	0.00529988	0.0202893	yes
AT1G06670	12.003	2.08611	-2.52451	0.00222542	0.00988385	yes
AT1G22330	18.7691	2.08789	-3.16824	2.53387e-05	0.000200773	yes
AT1G19120	12.2863	2.08834	-2.55662	0.00185468	0.00846465	yes
AT2G02860	11.0127	2.08952	-2.39792	0.00425936	0.0169389	yes
AT5G53730	17.2137	2.09019	-3.04185	7.16442e-05	0.000505164	yes
AT5G12430	14.3218	2.09032	-2.77642	0.000487673	0.00272454	yes
AT1G76050	13.2004	2.09162	-2.65789	0.00102286	0.00510826	yes
AT1G49400	13.1207	2.09202	-2.64887	0.00107845	0.00534599	yes
AT4G20880	12.5867	2.0942	-2.58743	0.00153543	0.00722341	yes
AT5G08150	10.5807	2.09492	-2.33646	0.00567187	0.0214929	yes
AT5G64340	27.5535	2.09704	-3.71581	7.34398e-08	9.5213e-07	yes
AT5G02555	13.4155	2.09716	-2.6774	0.000894668	0.00456134	yes
AT3G04760	21.0294	2.09751	-3.32566	5.69436e-06	5.22881e-05	yes
AT2G02410	9.93599	2.09952	-2.2426	0.00863913	0.030404	yes
AT1G74740	18.7232	2.1008	-3.15582	2.6645e-05	0.000210041	yes
AT2G31020	9.54846	2.10202	-2.18349	0.0111058	0.0371149	yes
AT4G16955	9.37301	2.1023	-2.15654	0.0124261	0.0405674	yes
AT4G00238	12.8863	2.10273	-2.6155	0.00127614	0.00617599	yes
AT4G11800	9.19687	2.10399	-2.12802	0.0139289	0.0445492	yes
AT2G33510	9.75311	2.10457	-2.21234	0.00977244	0.0335429	yes
AT5G06570	12.0189	2.10675	-2.51222	0.00226283	0.0100244	yes
AT1G70230	10.5418	2.10876	-2.32166	0.00591612	0.0222763	yes
AT5G24320	9.31448	2.11175	-2.14104	0.0130406	0.0422253	yes
AT5G51730	12.3387	2.1124	-2.54623	0.0018501	0.00845263	yes
AT5G01732	12.5331	2.11262	-2.56864	0.00162972	0.00759859	yes
AT1G78800	11.0196	2.11282	-2.38283	0.00436652	0.0172966	yes
AT4G38440	12.0089	2.11335	-2.5065	0.00229741	0.0101552	yes
AT2G36070	13.3442	2.11464	-2.65773	0.000960279	0.00485322	yes
AT5G28630	14.4184	2.11518	-2.76906	0.000473795	0.00265895	yes
AT1G61670	10.8444	2.11821	-2.35604	0.00492346	0.019086	yes
AT3G59840	10.4544	2.11891	-2.30272	0.00633755	0.0235341	yes
AT2G39170	16.7125	2.11903	-2.97945	0.000104327	0.000709752	yes
AT3G24770	15.4352	2.1202	-2.86395	0.000243712	0.00149034	yes
AT4G14230	15.0318	2.12669	-2.82133	0.000321174	0.00189956	yes
AT4G36050	16.8551	2.12703	-2.98627	9.60313e-05	0.000659496	yes
AT5G47590	34.5828	2.12734	-4.02293	7.30301e-10	1.27957e-08	yes
AT3G19840	12.3953	2.12757	-2.54251	0.00181897	0.00833661	yes
AT4G33890	20.347	2.12793	-3.25729	9.41202e-06	8.22065e-05	yes
AT5G14080	15.7794	2.12895	-2.88983	0.000196501	0.00123726	yes
AT4G04740	16.5419	2.12991	-2.95726	0.000118717	0.00079522	yes
AT4G08540	21.8519	2.13029	-3.35864	3.46284e-06	3.34801e-05	yes
AT4G21680	11.0698	2.13455	-2.37463	0.0043436	0.0172319	yes
AT5G56910	10.0658	2.13609	-2.23641	0.00830535	0.0294116	yes
AT2G25790	13.4107	2.13617	-2.65028	0.000946552	0.00479312	yes
AT1G47740	19.6608	2.13673	-3.20185	1.50718e-05	0.000125673	yes
AT1G49730	16.2552	2.138	-2.92656	0.000145277	0.000949519	yes
AT1G62310	11.7195	2.13816	-2.45447	0.00286398	0.0122133	yes
AT5G11530	11.9914	2.13893	-2.48704	0.0024023	0.0105493	yes
AT2G25250	28.7869	2.13938	-3.75015	3.4621e-08	4.7577e-07	yes
AT1G05300	12.4882	2.14025	-2.54471	0.0017408	0.00803476	yes
AT2G25590	13.8066	2.14087	-2.68909	0.000734531	0.00384855	yes
AT1G05077	10.7264	2.14556	-2.32174	0.0054959	0.0208958	yes
AT1G51630	14.4606	2.14624	-2.75224	0.000481237	0.00269262	yes
AT5G64860	20.0541	2.14658	-3.22378	1.1775e-05	0.000100592	yes
AT5G13480	9.74732	2.14755	-2.18231	0.0103192	0.0350056	yes
AT5G18260	19.872	2.14791	-3.20974	1.33201e-05	0.000112359	yes
AT1G47330	14.2635	2.14799	-2.73127	0.000549264	0.00301322	yes
AT1G66160	26.769	2.14858	-3.63911	1.34495e-07	1.67631e-06	yes
AT5G54440	10.1737	2.15103	-2.24175	0.00789025	0.0282131	yes
AT1G77480	17.7067	2.15253	-3.04019	5.66503e-05	0.000410522	yes
AT2G39360	14.7955	2.15303	-2.78072	0.0003896	0.0022448	yes
AT1G15260	38.6425	2.1535	-4.16543	5.25747e-11	1.06635e-09	yes
AT5G39760	20.4355	2.15502	-3.24531	9.25186e-06	8.097e-05	yes
AT5G13590	20.9866	2.15707	-3.28232	6.42893e-06	5.80737e-05	yes
AT2G36050	22.346	2.15798	-3.37227	2.60151e-06	2.56459e-05	yes
AT4G16780	15.5819	2.15944	-2.85114	0.000233945	0.00143836	yes
AT1G62640	19.0341	2.16006	-3.13944	2.37053e-05	0.000189323	yes
AT5G32470	11.4047	2.16443	-2.39758	0.00363145	0.0148906	yes
AT1G03280	14.4681	2.16892	-2.73783	0.000494206	0.00275574	yes
AT4G00026	10.0569	2.16997	-2.21243	0.00869643	0.0305603	yes
AT5G01375	14.6699	2.17054	-2.75673	0.000433722	0.00246692	yes
AT1G07567	13.852	2.17166	-2.67323	0.000743632	0.00389155	yes
AT1G75990	10.1316	2.17376	-2.22059	0.00832866	0.0294741	yes
AT1G04230	10.3862	2.17413	-2.25616	0.00707986	0.0257704	yes
AT5G41740	9.209	2.17482	-2.08215	0.0149869	0.0473248	yes
AT3G12610	19.2735	2.17521	-3.14739	2.06843e-05	0.000167552	yes
AT4G16360	13.6584	2.17719	-2.64925	0.000850674	0.00436516	yes
AT4G19060	14.2238	2.1786	-2.70683	0.000588138	0.00319031	yes
AT5G22850	10.6838	2.18099	-2.29237	0.00589879	0.0222142	yes
AT3G19870	11.556	2.18113	-2.40549	0.00336313	0.0139524	yes
AT1G77610	13.8695	2.1812	-2.66872	0.000744794	0.00389608	yes
AT4G27640	23.0009	2.18187	-3.39806	1.74569e-06	1.77311e-05	yes
AT3G17450	11.5386	2.18373	-2.4016	0.00341226	0.0141316	yes
AT2G41770	11.603	2.18532	-2.40858	0.00327974	0.0136782	yes
AT5G61520	28.7751	2.18596	-3.71848	3.76103e-08	5.13071e-07	yes
AT1G08180	11.9011	2.18649	-2.44441	0.00270798	0.0116488	yes
AT1G68730	13.2777	2.18706	-2.60194	0.00110603	0.00546197	yes
AT5G38640	19.1568	2.1874	-3.13057	2.27708e-05	0.00018253	yes
AT3G22220	9.37652	2.18797	-2.09946	0.0136835	0.043915	yes
AT5G08620	12.4469	2.18857	-2.50772	0.00190507	0.0086704	yes
AT4G35440	9.72292	2.1886	-2.15138	0.0109945	0.036842	yes
AT1G31300	12.2406	2.18945	-2.48303	0.00218092	0.00972758	yes
AT5G25780	11.6421	2.19434	-2.40749	0.00323447	0.0135196	yes
AT3G61550	10.1587	2.195	-2.21042	0.00839437	0.0296664	yes
AT5G12350	15.7992	2.19593	-2.84695	0.000213498	0.00133049	yes
AT1G55930	12.084	2.19787	-2.45892	0.00244047	0.0106935	yes
AT2G45450	9.9006	2.19809	-2.17126	0.00992973	0.0339224	yes
AT1G04183	20.2016	2.2007	-3.19843	1.1598e-05	9.91444e-05	yes
AT3G02165	9.4426	2.20283	-2.09983	0.0133474	0.0430371	yes
AT4G16650	13.2093	2.20404	-2.58333	0.00118306	0.00578879	yes
AT3G04910	38.4916	2.20554	-4.12534	6.29637e-11	1.26043e-09	yes
AT1G30000	11.4993	2.20601	-2.38204	0.00359921	0.0147769	yes
AT4G00950	28.5348	2.20663	-3.69281	4.56134e-08	6.13596e-07	yes
AT2G08335	12.9381	2.20784	-2.55091	0.00141906	0.00675871	yes
AT3G02760	21.7396	2.2083	-3.29932	4.2154e-06	3.99866e-05	yes
AT1G53710	11.0646	2.21103	-2.32317	0.00479146	0.0186824	yes
AT4G09630	22.132	2.21137	-3.32312	3.26164e-06	3.16873e-05	yes
AT1G53430	30.3954	2.21191	-3.78049	1.33701e-08	1.97556e-07	yes
AT1G31830	10.5766	2.21347	-2.25649	0.00657095	0.024256	yes
AT4G12670	12.9558	2.2135	-2.54919	0.00141329	0.00673492	yes
AT5G07110	19.4928	2.21641	-3.13664	1.9031e-05	0.00015488	yes
AT1G73430	10.9755	2.21829	-2.30677	0.00511898	0.0197268	yes
AT2G43420	14.7501	2.22123	-2.7313	0.000441455	0.00250219	yes
AT4G04630	10.9849	2.22341	-2.30468	0.00511999	0.0197249	yes
AT1G59760	13.7248	2.22528	-2.62473	0.000869152	0.00445036	yes
AT1G72050	16.6882	2.22654	-2.90595	0.000124014	0.0008252	yes
AT3G10630	9.53988	2.22861	-2.09783	0.0129249	0.0419286	yes
AT2G05810	19.0151	2.2292	-3.09255	2.66453e-05	0.00020998	yes
AT1G53300	15.08	2.22953	-2.75783	0.000359535	0.00209467	yes
AT1G15390	14.921	2.23007	-2.74218	0.000399454	0.00229499	yes
AT1G80530	10.8514	2.23362	-2.28043	0.00564682	0.0214166	yes
AT3G51720	10.4031	2.23484	-2.21877	0.00752978	0.0271434	yes
AT1G53450	18.8132	2.2353	-3.0732	3.07475e-05	0.000238991	yes
AT4G29940	12.0323	2.23608	-2.42787	0.00264953	0.0114502	yes
AT5G65925	18.1216	2.2368	-3.0182	4.87465e-05	0.000359936	yes
AT1G69690	16.6819	2.23698	-2.89866	0.000126416	0.000839903	yes
AT3G56408	17.7147	2.2389	-2.98408	6.40279e-05	0.000459019	yes
AT1G71270	9.3219	2.24091	-2.05654	0.0150339	0.0474561	yes
AT1G03760	23.7552	2.24131	-3.40583	1.15996e-06	1.22535e-05	yes
AT1G32450	16.3479	2.24157	-2.86653	0.000158645	0.00102484	yes
AT1G08800	11.8729	2.24243	-2.40454	0.00296049	0.0125531	yes
AT2G41650	9.54609	2.24254	-2.08977	0.0130792	0.0423292	yes
AT1G19430	13.6776	2.2427	-2.6085	0.000917577	0.00466267	yes
AT1G14920	30.3691	2.24365	-3.75868	1.43185e-08	2.1038e-07	yes
AT2G20320	9.92639	2.24406	-2.14516	0.0103035	0.034966	yes
AT5G45020	9.38533	2.24441	-2.06407	0.0145029	0.0460581	yes
AT5G53550	47.1152	2.2447	-4.3916	2.38833e-13	6.33429e-12	yes
AT1G48960	9.73455	2.24578	-2.1159	0.0116555	0.0385625	yes
AT5G02590	13.5347	2.24727	-2.59042	0.00101338	0.00506963	yes
AT5G04510	13.5254	2.24731	-2.5894	0.0010196	0.00509486	yes
AT2G04940	10.6563	2.24751	-2.24531	0.00650435	0.0240543	yes
AT4G30850	13.1243	2.24773	-2.5457	0.00132477	0.00637352	yes
AT2G27110	12.4233	2.24858	-2.46596	0.00209045	0.00937528	yes
AT1G68060	18.7777	2.24882	-3.06178	3.21211e-05	0.000248558	yes
AT5G39520	20.5667	2.24903	-3.19293	9.79551e-06	8.50724e-05	yes
AT5G51460	10.1007	2.25051	-2.16613	0.00929512	0.0322349	yes
AT2G01440	9.58987	2.25356	-2.08931	0.0128827	0.0418229	yes
AT4G24560	11.6494	2.25528	-2.36888	0.00347459	0.014342	yes
AT5G64560	15.2134	2.2573	-2.75267	0.000342342	0.00200793	yes
AT5G37310	9.52612	2.25838	-2.0766	0.0134833	0.0434005	yes
AT1G72330	12.7676	2.25997	-2.49812	0.00169701	0.00785763	yes
AT1G48540	17.2153	2.26122	-2.92852	9.20384e-05	0.00063508	yes
AT1G13220	10.6822	2.26286	-2.23899	0.00651623	0.0240914	yes
AT4G09460	13.2916	2.26426	-2.5534	0.00121426	0.00592039	yes
AT5G09995	15.1272	2.26952	-2.73669	0.000368474	0.00213769	yes
AT2G21500	28.3257	2.26971	-3.64153	5.80027e-08	7.65284e-07	yes
AT2G37710	14.5724	2.27406	-2.67989	0.000533368	0.00294084	yes
AT4G23060	10.5455	2.2748	-2.21281	0.00721012	0.0261826	yes
AT5G55390	14.8704	2.27594	-2.70791	0.000439937	0.00249521	yes
AT4G04455	22.3596	2.27637	-3.29609	3.10152e-06	3.02329e-05	yes
AT3G52900	9.30699	2.27704	-2.03115	0.0157968	0.04944	yes
AT5G16630	9.34613	2.27835	-2.03638	0.0154366	0.0485045	yes
AT3G01720	19.1566	2.28107	-3.07006	2.6218e-05	0.000206924	yes
AT1G04860	16.9091	2.28137	-2.88983	0.000115989	0.000779146	yes
AT4G22666	13.4308	2.28204	-2.55715	0.0011354	0.00558695	yes
AT3G26630	13.6129	2.28217	-2.57649	0.00100873	0.00505313	yes
AT3G23530	11.5925	2.28271	-2.34437	0.00372852	0.0152098	yes
AT3G29290	10.6509	2.28437	-2.22111	0.00681901	0.024967	yes
AT1G70990	10.6038	2.28551	-2.21399	0.00703604	0.0256395	yes
AT5G43880	10.1991	2.28553	-2.15785	0.00909498	0.0316838	yes
AT3G55050	12.8525	2.28646	-2.49086	0.00166217	0.00771957	yes
AT1G60230	12.6956	2.28759	-2.47243	0.00184251	0.00842676	yes
AT2G24330	11.906	2.28865	-2.37912	0.00307084	0.0129246	yes
AT4G26450	23.2678	2.29061	-3.34453	1.73324e-06	1.7632e-05	yes
AT1G30700	16.5504	2.29104	-2.85279	0.00014898	0.000970562	yes
AT5G12950	15.6652	2.29144	-2.77324	0.000266847	0.00161518	yes
AT4G03510	26.6775	2.29325	-3.54016	1.80167e-07	2.20454e-06	yes
AT3G60260	10.5497	2.29335	-2.20167	0.00734967	0.0266227	yes
AT5G49640	17.581	2.29473	-2.93762	7.58892e-05	0.000531367	yes
AT2G35800	20.6273	2.29584	-3.16746	1.01045e-05	8.74073e-05	yes
AT1G30755	11.0704	2.29629	-2.26933	0.00529462	0.0202751	yes
AT5G02130	12.968	2.29686	-2.49722	0.00156322	0.00733828	yes
AT1G76892	30.8227	2.2979	-3.74561	1.15625e-08	1.72605e-07	yes
AT5G65575	10.1509	2.29993	-2.14195	0.00953347	0.0329086	yes
AT3G02065	16.7062	2.30018	-2.86056	0.000136214	0.000896335	yes
AT3G57420	20.3981	2.30098	-3.14811	1.18575e-05	0.000101132	yes
AT1G54010	18.5641	2.30124	-3.01203	3.99972e-05	0.000301729	yes
AT2G32179	10.6996	2.30165	-2.21682	0.00674749	0.0247642	yes
AT5G42540	35.9228	2.30196	-3.96397	3.98206e-10	7.22411e-09	yes
AT1G60440	11.2947	2.3021	-2.29462	0.00462038	0.0181317	yes
AT5G33280	10.1135	2.30216	-2.13523	0.00978616	0.0335724	yes
AT5G65360	14.2521	2.30238	-2.62998	0.000683201	0.00361954	yes
AT1G71840	12.491	2.30373	-2.43885	0.00214674	0.00959479	yes
AT1G50120	9.38877	2.30378	-2.02693	0.0154582	0.0485432	yes
AT1G01920	10.3005	2.30575	-2.1594	0.00873199	0.0306606	yes
AT1G09420	31.5905	2.30616	-3.77593	7.04202e-09	1.08534e-07	yes
AT1G05380	25.0361	2.3076	-3.43954	5.49114e-07	6.16197e-06	yes
AT1G75200	21.7852	2.3088	-3.23813	4.77713e-06	4.45547e-05	yes
AT1G75300	20.5088	2.31019	-3.15016	1.11722e-05	9.58809e-05	yes
AT3G09000	13.4564	2.31118	-2.54159	0.00116023	0.0056952	yes
AT2G18170	11.4585	2.31121	-2.30969	0.00420725	0.0167699	yes
AT4G23980	9.72426	2.31493	-2.07062	0.0126849	0.0412834	yes
AT1G73240	9.70544	2.31524	-2.06763	0.01284	0.0417154	yes
AT3G24490	22.3662	2.31531	-3.27205	3.27981e-06	3.18401e-05	yes
AT3G21140	9.78418	2.31558	-2.07908	0.0122257	0.0400785	yes
AT1G07830	9.84448	2.31681	-2.08717	0.0117878	0.0389014	yes
AT2G08025	10.7346	2.31864	-2.21092	0.0067326	0.0247234	yes
AT1G53050	11.3007	2.32104	-2.28356	0.00470935	0.0184227	yes
AT3G29034	9.70034	2.32215	-2.06258	0.012981	0.042079	yes
AT5G05540	17.7371	2.32267	-2.93291	7.1291e-05	0.000503081	yes
AT5G62630	10.3385	2.323	-2.15396	0.00869629	0.030564	yes
AT2G40800	10.2843	2.32337	-2.14615	0.00900279	0.0314381	yes
AT5G13530	11.7285	2.32467	-2.33492	0.00359806	0.0147769	yes
AT3G01915	12.3097	2.3248	-2.40462	0.00247786	0.0108265	yes
AT1G60800	13.5354	2.32553	-2.5411	0.00112316	0.0055361	yes
AT4G13980	19.1028	2.3269	-3.0373	2.90872e-05	0.000227371	yes
AT4G13150	10.191	2.32691	-2.13081	0.00958755	0.0330298	yes
AT1G32170	30.9609	2.3288	-3.73279	1.10872e-08	1.66175e-07	yes
AT3G12920	25.8913	2.33194	-3.47287	3.2314e-07	3.77875e-06	yes
AT5G49645	18.228	2.33259	-2.96615	5.2303e-05	0.000382735	yes
AT3G13720	13.9256	2.33523	-2.5761	0.000882928	0.00450941	yes
AT2G45850	24.3497	2.33561	-3.38203	9.05785e-07	9.76991e-06	yes
AT3G56760	11.165	2.33719	-2.25613	0.00523529	0.0200921	yes
AT3G15220	12.2282	2.33759	-2.38712	0.00265337	0.011463	yes
AT5G64480	11.7269	2.33915	-2.32576	0.00366635	0.0150078	yes
AT3G22310	10.9644	2.33921	-2.22873	0.00596174	0.0224125	yes
AT2G28310	12.9659	2.33964	-2.47036	0.00165391	0.00768942	yes
AT2G04620	10.545	2.33982	-2.17208	0.00778242	0.0278963	yes
AT4G18340	10.7628	2.34098	-2.20086	0.00678937	0.0248829	yes
AT5G47730	10.6124	2.34119	-2.18044	0.0074692	0.0269622	yes
AT4G14340	9.71548	2.34324	-2.05178	0.0131639	0.04254	yes
AT2G47850	18.4292	2.34378	-2.97508	4.65487e-05	0.000345269	yes
AT1G13100	14.5419	2.34473	-2.63273	0.000598675	0.00324073	yes
AT3G23300	19.1941	2.34762	-3.03139	2.82345e-05	0.000221301	yes
AT5G49980	24.6528	2.34938	-3.3914	7.56643e-07	8.29133e-06	yes
AT4G34881	19.0976	2.3499	-3.02272	3.01979e-05	0.000234998	yes
AT1G79020	9.46628	2.35026	-2.00998	0.015499	0.048636	yes
AT2G28740	12.269	2.35207	-2.38302	0.00263179	0.0113962	yes
AT5G66360	13.2263	2.35247	-2.49116	0.00142098	0.00676663	yes
AT3G09210	31.5369	2.35365	-3.74407	7.87546e-09	1.20385e-07	yes
AT3G03570	10.2479	2.35407	-2.1221	0.00954117	0.0329178	yes
AT1G53410	14.1023	2.35429	-2.58256	0.000807235	0.00417175	yes
AT1G28240	29.3608	2.35497	-3.64011	3.3434e-08	4.59699e-07	yes
AT4G32140	10.4317	2.35535	-2.14695	0.00851075	0.0300128	yes
AT3G06290	20.1254	2.35576	-3.09475	1.54296e-05	0.00012837	yes
AT1G50410	12.1238	2.3565	-2.36312	0.0029047	0.0123507	yes
AT1G62970	10.7916	2.35756	-2.19455	0.00679694	0.0249037	yes
AT3G07940	10.2339	2.36048	-2.1162	0.00969593	0.033346	yes
AT5G03610	24.019	2.36076	-3.34685	1.17369e-06	1.23885e-05	yes
AT1G03160	15.0984	2.3612	-2.6768	0.000425812	0.00243092	yes
AT5G35840	10.0143	2.36121	-2.08446	0.0111386	0.0372055	yes
AT3G13965	9.63241	2.3615	-2.02819	0.0141475	0.0451215	yes
AT5G28920	44.7639	2.36213	-4.24418	1.31715e-12	3.19196e-11	yes
AT2G26470	11.6659	2.36253	-2.3039	0.00392206	0.0158239	yes
AT3G49240	10.4985	2.36437	-2.15065	0.00824463	0.029256	yes
AT3G62630	21.8627	2.36608	-3.2079	4.95403e-06	4.60075e-05	yes
AT5G49530	12.6529	2.36704	-2.41831	0.00209529	0.00939054	yes
AT1G07887	29.2407	2.36709	-3.6268	3.69176e-08	5.04412e-07	yes
AT3G22750	12.244	2.36718	-2.37084	0.00272498	0.0117123	yes
AT2G16380	22.4963	2.37186	-3.24559	3.28243e-06	3.18537e-05	yes
AT4G11830	34.0599	2.37202	-3.84388	1.52562e-09	2.54341e-08	yes
AT5G41870	13.6612	2.37849	-2.52197	0.00110923	0.00547469	yes
AT1G18890	16.6006	2.37974	-2.80236	0.000163404	0.00105065	yes
AT1G60640	17.2152	2.38083	-2.85414	0.000109301	0.000740311	yes
AT2G04125	26.7244	2.38084	-3.48862	2.00714e-07	2.43655e-06	yes
AT1G30440	13.6299	2.38146	-2.51686	0.00113627	0.00559019	yes
AT5G38600	11.8269	2.3824	-2.31158	0.00362554	0.014871	yes
AT3G13430	11.683	2.38251	-2.29385	0.00397457	0.0160061	yes
AT3G58840	14.9702	2.3854	-2.6498	0.000478343	0.00268044	yes
AT1G48110	15.9599	2.38571	-2.74197	0.000250735	0.00152864	yes
AT1G15420	12.2967	2.38781	-2.36451	0.00270279	0.0116322	yes
AT3G09310	10.8918	2.38829	-2.1892	0.00661238	0.0243676	yes
AT1G14140	12.5984	2.39185	-2.39704	0.00223855	0.00992698	yes
AT2G02950	20.023	2.39322	-3.06463	1.74614e-05	0.000143267	yes
AT1G35516	13.9274	2.3933	-2.54086	0.000951785	0.00481682	yes
AT2G09660	14.5339	2.39412	-2.60186	0.000642875	0.00344644	yes
AT5G00870	12.5678	2.39685	-2.39052	0.00229728	0.0101581	yes
AT5G64830	11.7993	2.39828	-2.29863	0.00376163	0.0153067	yes
AT4G30890	16.8428	2.39857	-2.81189	0.00014313	0.000936421	yes
AT2G39660	24.9114	2.39957	-3.37596	6.89374e-07	7.60845e-06	yes
AT3G15355	14.3007	2.39972	-2.57515	0.000753541	0.00393238	yes
AT1G69960	29.7687	2.39995	-3.63272	2.74083e-08	3.80656e-07	yes
AT1G73350	10.7334	2.40082	-2.16051	0.00741454	0.026813	yes
AT3G42630	16.1749	2.40094	-2.75209	0.000222464	0.0013775	yes
AT1G06840	18.7546	2.40142	-2.96528	4.08502e-05	0.000307099	yes
AT4G27230	21.4063	2.40211	-3.15566	7.08224e-06	6.34922e-05	yes
AT4G22540	14.3374	2.40759	-2.57412	0.00074349	0.00389159	yes
AT5G07860	10.2936	2.40877	-2.09538	0.00986373	0.0337675	yes
AT3G23710	14.6541	2.41013	-2.60412	0.000607372	0.00328101	yes
AT1G09320	10.3455	2.41029	-2.10173	0.0095642	0.0329668	yes
AT1G69870	35.4356	2.41086	-3.87758	6.53811e-10	1.15251e-08	yes
AT4G00335	10.6835	2.4111	-2.14762	0.00774232	0.0277792	yes
AT3G25210	13.6385	2.4114	-2.49975	0.00117459	0.00575487	yes
AT3G12200	11.4112	2.41142	-2.24249	0.00489077	0.0189931	yes
AT3G18040	14.8102	2.41229	-2.61811	0.000550371	0.00301866	yes
AT4G29140	23.2499	2.41294	-3.26836	2.12067e-06	2.12832e-05	yes
AT4G01210	17.9148	2.41304	-2.89223	7.22358e-05	0.000508649	yes
AT1G19310	16.8281	2.41327	-2.80181	0.000147535	0.000962585	yes
AT5G41270	15.8629	2.41429	-2.71599	0.000277878	0.0016738	yes
AT2G02765	10.0515	2.41449	-2.05761	0.0115494	0.0382988	yes
AT5G49760	30.8078	2.41818	-3.6713	1.41643e-08	2.08349e-07	yes
AT1G79560	11.4571	2.42036	-2.24294	0.0048011	0.0187116	yes
AT5G49580	10.6086	2.42112	-2.13149	0.00820926	0.0291582	yes
AT2G28540	11.8739	2.42486	-2.29182	0.00370418	0.0151271	yes
AT3G06150	16.8814	2.42498	-2.79939	0.000144824	0.000947027	yes
AT3G62450	11.2574	2.427	-2.21363	0.00549086	0.0208857	yes
AT1G64570	16.7619	2.42906	-2.78671	0.00015752	0.00101883	yes
AT2G01910	23.1572	2.42924	-3.25288	2.31261e-06	2.30591e-05	yes
AT1G33265	9.89683	2.42985	-2.0261	0.0129345	0.0419492	yes
AT5G60550	19.9806	2.43089	-3.03904	1.89905e-05	0.000154695	yes
AT3G02600	13.3013	2.43192	-2.45141	0.00149862	0.0070757	yes
AT4G00150	19.8357	2.43492	-3.02616	2.10222e-05	0.000169974	yes
AT1G31540	16.5082	2.43521	-2.76106	0.000187582	0.00118596	yes
AT5G14620	9.94218	2.43721	-2.02833	0.0126767	0.0412618	yes
AT2G35920	16.4519	2.44034	-2.7531	0.000196009	0.00123476	yes
AT5G13400	9.73454	2.44145	-1.99538	0.0144873	0.0460198	yes
AT4G08480	11.7516	2.44407	-2.2655	0.00409687	0.0164227	yes
AT4G16790	10.1437	2.44408	-2.05321	0.0112675	0.0375738	yes
AT3G26670	16.0087	2.44633	-2.71017	0.000263984	0.0015997	yes
AT1G04477	12.5505	2.4481	-2.35802	0.00247505	0.0108196	yes
AT2G24570	24.5882	2.44844	-3.32803	9.22017e-07	9.9245e-06	yes
AT3G28450	11.8757	2.44914	-2.27766	0.00380955	0.0154511	yes
AT3G16260	10.602	2.44928	-2.1139	0.0085112	0.0300103	yes
AT1G31600	13.3443	2.4499	-2.44543	0.00149143	0.00705322	yes
AT1G48210	16.3075	2.45135	-2.73389	0.000218703	0.00135839	yes
AT5G27120	12.7385	2.45328	-2.37641	0.00220891	0.00982725	yes
AT1G32370	12.2978	2.4533	-2.32561	0.00292681	0.0124285	yes
AT5G58510	9.88914	2.45363	-2.01093	0.0133383	0.0430238	yes
AT4G12110	16.5379	2.45552	-2.75168	0.000189217	0.00119543	yes
AT2G01930	20.9797	2.45636	-3.0944	1.01917e-05	8.80741e-05	yes
AT5G40780	18.5465	2.45729	-2.916	5.08037e-05	0.000373228	yes
AT3G51400	21.5832	2.45775	-3.1345	6.85162e-06	6.15727e-05	yes
AT5G44785	11.5	2.45799	-2.22608	0.00488475	0.0189754	yes
AT1G29965	19.4819	2.45829	-2.98641	2.74771e-05	0.000215948	yes
AT2G23430	21.6093	2.46093	-3.13438	6.76685e-06	6.08737e-05	yes
AT3G14150	10.5953	2.46127	-2.10595	0.00866347	0.0304609	yes
AT4G07285	19.5084	2.46185	-2.98628	2.71434e-05	0.00021339	yes
AT2G22400	39.1195	2.46204	-3.98996	6.24469e-11	1.25297e-09	yes
AT5G18620	16.6389	2.46375	-2.75563	0.000179166	0.00114159	yes
AT5G64410	21.8957	2.46383	-3.15168	5.62303e-06	5.16694e-05	yes
AT1G05830	17.6276	2.46389	-2.83883	9.37875e-05	0.000645784	yes
AT3G29270	11.7196	2.46469	-2.24945	0.0042846	0.0170341	yes
AT2G48120	11.9305	2.46679	-2.27395	0.00375788	0.0152962	yes
AT3G03630	11.5084	2.46909	-2.22063	0.00492277	0.0190861	yes
AT4G22530	20.3943	2.4696	-3.04582	1.53026e-05	0.000127435	yes
AT3G51110	13.1193	2.47022	-2.40898	0.00176781	0.00814071	yes
AT3G48380	39.079	2.47204	-3.98262	6.51642e-11	1.29851e-09	yes
AT5G61340	13.8476	2.47363	-2.48493	0.00111192	0.0054859	yes
AT3G56410	19.7373	2.47496	-2.99545	2.37926e-05	0.000189847	yes
AT3G43590	16.8864	2.48003	-2.76744	0.000155872	0.00100992	yes
AT4G07825	75.5842	2.48083	-4.92919	4.1178e-21	1.75487e-19	yes
AT5G35730	10.9091	2.48171	-2.13612	0.00728422	0.0264076	yes
AT4G37820	38.8783	2.48234	-3.96919	7.56028e-11	1.48835e-09	yes
AT4G13840	27.31	2.48257	-3.45952	1.5981e-07	1.96835e-06	yes
AT3G09760	14.9431	2.48285	-2.58941	0.000554488	0.00303742	yes
AT2G28720	34.9036	2.48708	-3.81085	1.0501e-09	1.79887e-08	yes
AT2G21440	17.2172	2.48764	-2.791	0.000126887	0.000842173	yes
AT5G56240	28.3418	2.48835	-3.50967	8.13332e-08	1.04771e-06	yes
AT3G28930	13.9585	2.49051	-2.48663	0.0010579	0.0052621	yes
AT5G17860	15.3632	2.49075	-2.62483	0.000426721	0.00243346	yes
AT5G23520	11.6012	2.49309	-2.21827	0.00477512	0.0186465	yes
AT5G08180	11.9883	2.49381	-2.2652	0.00374145	0.0152531	yes
AT1G62810	14.4338	2.49404	-2.5329	0.000782237	0.00406104	yes
AT2G39700	15.9104	2.5086	-2.66502	0.000306302	0.00182108	yes
AT5G63050	17.1438	2.5088	-2.77262	0.00013711	0.000902006	yes
AT5G40910	17.0083	2.50944	-2.7608	0.000149937	0.000975821	yes
AT3G15160	10.5153	2.50957	-2.06698	0.00961234	0.0331065	yes
AT3G08670	22.4738	2.5108	-3.16203	4.11826e-06	3.91647e-05	yes
AT3G06130	11.7179	2.51124	-2.22224	0.00453164	0.0178424	yes
AT3G16200	10.4742	2.51234	-2.05973	0.00989172	0.0338412	yes
AT4G14620	12.4498	2.5125	-2.30893	0.00285493	0.0121787	yes
AT1G50840	11.1386	2.514	-2.14751	0.00654471	0.0241796	yes
AT5G46150	26.9758	2.51424	-3.42347	2.09676e-07	2.53357e-06	yes
AT3G47675	31.3217	2.51635	-3.63776	1.1789e-08	1.75684e-07	yes
AT4G02130	32.3563	2.51835	-3.6835	5.95913e-09	9.28303e-08	yes
AT2G29140	13.7136	2.51875	-2.44483	0.00128357	0.00620501	yes
AT5G49280	17.6836	2.52401	-2.80862	9.83952e-05	0.000674135	yes
AT1G34150	11.3186	2.52554	-2.16403	0.00592366	0.0222886	yes
AT4G27780	12.5636	2.52655	-2.31402	0.00270124	0.0116275	yes
AT2G02170	19.5018	2.5283	-2.94737	3.00295e-05	0.000233967	yes
AT2G31660	14.3553	2.5295	-2.50466	0.000861496	0.00441548	yes
AT4G19670	11.9929	2.53241	-2.2436	0.00390545	0.0157813	yes
AT1G15910	15.0788	2.53439	-2.57281	0.000543582	0.00298707	yes
AT5G08660	15.1364	2.5346	-2.57819	0.000523835	0.00289439	yes
AT1G28260	22.7643	2.53525	-3.16657	3.52653e-06	3.40455e-05	yes
AT1G70280	17.5375	2.5383	-2.78851	0.000110445	0.000746127	yes
AT1G24150	10.9219	2.53911	-2.10483	0.00771114	0.0276863	yes
AT5G20660	21.7383	2.5418	-3.09632	7.0154e-06	6.29795e-05	yes
AT1G50500	12.8482	2.54219	-2.33743	0.00229734	0.0101567	yes
AT3G58580	11.4938	2.54226	-2.17667	0.00541004	0.0206354	yes
AT5G16280	13.3225	2.54233	-2.38965	0.00169816	0.00786156	yes
AT1G60770	9.99375	2.54594	-1.97283	0.013812	0.0442514	yes
AT3G63030	11.2654	2.54664	-2.14524	0.00627425	0.0233688	yes
AT2G34730	11.9584	2.54828	-2.23043	0.00406673	0.0163244	yes
AT5G15680	9.95582	2.54976	-1.96518	0.0141961	0.0452432	yes
AT4G22285	13.3927	2.54985	-2.39296	0.00163896	0.00763214	yes
AT1G07128	25.2953	2.55033	-3.31012	6.75753e-07	7.48025e-06	yes
AT3G48120	16.5839	2.55039	-2.701	0.00020917	0.0013057	yes
AT5G38860	10.9379	2.55093	-2.10024	0.0077363	0.0277652	yes
ATCG01020	15.1955	2.55211	-2.57388	0.000515939	0.0028568	yes
AT1G03930	15.0683	2.55224	-2.56168	0.000560224	0.00306178	yes
AT2G26330	10.5459	2.55272	-2.04657	0.00989185	0.0338372	yes
AT5G53340	10.1431	2.55433	-1.98947	0.012712	0.0413509	yes
AT1G73960	11.513	2.55469	-2.17205	0.0054221	0.0206754	yes
AT5G03470	20.683	2.55499	-3.01706	1.43487e-05	0.000120258	yes
AT3G51620	10.283	2.5565	-2.00802	0.0116873	0.0386383	yes
AT2G32645	10.7887	2.55689	-2.07706	0.00854644	0.0301143	yes
AT4G00990	12.6016	2.55961	-2.29961	0.0027443	0.0117818	yes
AT5G18240	21.838	2.5615	-3.09178	6.76468e-06	6.08751e-05	yes
AT1G45165	13.8708	2.56251	-2.43642	0.00122644	0.00596752	yes
AT4G08035	29.6804	2.56251	-3.53388	3.7658e-08	5.13454e-07	yes
AT1G16570	10.6821	2.56274	-2.05944	0.00919069	0.0319534	yes
AT2G16640	26.7004	2.56392	-3.38044	2.7206e-07	3.22034e-06	yes
AT2G23760	35.5051	2.56414	-3.79148	7.98365e-10	1.38766e-08	yes
AT3G24670	10.7167	2.56472	-2.06298	0.00901541	0.0314738	yes
AT3G05100	11.12	2.56527	-2.11597	0.00701808	0.0255847	yes
AT5G53880	62.8839	2.56715	-4.61445	1.43744e-17	5.10212e-16	yes
AT3G49350	10.5351	2.5673	-2.03688	0.0101183	0.0344403	yes
AT4G02600	12.0061	2.56786	-2.22513	0.00403811	0.016232	yes
AT4G08220	13.1268	2.56816	-2.3537	0.00198624	0.0089866	yes
AT4G00060	13.7497	2.56908	-2.42008	0.00133621	0.00641913	yes
AT3G61415	9.90515	2.56956	-1.94666	0.0149558	0.0472436	yes
AT5G20840	12.854	2.56987	-2.32245	0.00236732	0.0104114	yes
AT3G21770	10.8625	2.57033	-2.07934	0.00828565	0.0293776	yes
AT1G10340	14.2461	2.57117	-2.47007	0.000974757	0.0049093	yes
AT3G07810	15.2177	2.57207	-2.56475	0.000522104	0.00288666	yes
AT3G06750	62.0085	2.57671	-4.58886	2.55167e-17	8.91174e-16	yes
AT3G22300	19.8893	2.57697	-2.94825	2.49763e-05	0.000198202	yes
AT4G12760	9.85318	2.577	-1.9349	0.0155614	0.0488086	yes
AT1G09815	11.6076	2.57732	-2.17112	0.00524479	0.0201197	yes
AT5G05470	10.2171	2.578	-1.98666	0.0124579	0.0406609	yes
AT5G18255	22.7228	2.5795	-3.13898	3.87506e-06	3.70542e-05	yes
AT3G47600	16.215	2.58212	-2.6507	0.000277476	0.00167216	yes
AT5G52430	19.5515	2.58259	-2.92039	3.1435e-05	0.000243899	yes
AT5G58930	19.3218	2.58343	-2.90287	3.65923e-05	0.000278618	yes
AT3G19740	16.4579	2.58501	-2.67053	0.000237941	0.00145983	yes
AT5G37130	12.1721	2.58579	-2.23491	0.00371428	0.0151612	yes
AT3G05200	34.8175	2.5875	-3.75018	1.30583e-09	2.19803e-08	yes
AT3G52040	26.6	2.58798	-3.36153	3.01893e-07	3.54457e-06	yes
AT3G19553	20.0455	2.59054	-2.95195	2.29885e-05	0.000184049	yes
AT1G17120	16.2445	2.59176	-2.64795	0.000275768	0.00166339	yes
AT2G35736	10.9583	2.59449	-2.0785	0.00801944	0.028585	yes
AT4G03550	12.9929	2.59495	-2.32394	0.00223443	0.0099121	yes
AT2G38440	21.063	2.5952	-3.0208	1.18524e-05	0.00010112	yes
AT3G55840	11.2838	2.59524	-2.12032	0.00655404	0.0242038	yes
AT1G07090	22.8494	2.59543	-3.13811	3.65076e-06	3.51798e-05	yes
AT3G10160	11.6363	2.59544	-2.16458	0.00525965	0.0201618	yes
AT5G25930	10.3023	2.59605	-1.98857	0.0120527	0.0396157	yes
AT5G11950	10.7105	2.59747	-2.04385	0.00938233	0.0324684	yes
AT5G11860	10.2858	2.59828	-1.98502	0.0122046	0.0400242	yes
AT3G23310	19.1696	2.60055	-2.88193	4.14344e-05	0.000310865	yes
AT5G61140	13.6742	2.60266	-2.3934	0.00146217	0.00693244	yes
AT5G17640	24.4103	2.60317	-3.22915	1.31673e-06	1.37649e-05	yes
AT1G57620	13.0701	2.60486	-2.32699	0.00215329	0.00962075	yes
AT4G07275	23.6843	2.60648	-3.18375	2.13863e-06	2.14388e-05	yes
AT5G06210	12.4757	2.6081	-2.25805	0.00314904	0.0132111	yes
AT3G04070	30.5599	2.60886	-3.55015	2.26327e-08	3.18737e-07	yes
AT4G02715	30.7485	2.60957	-3.55863	1.99976e-08	2.85163e-07	yes
AT1G51590	15.6463	2.61099	-2.58315	0.000416637	0.00238271	yes
AT3G14770	16.0628	2.61256	-2.62018	0.000318952	0.00188727	yes
AT3G14920	15.7478	2.61275	-2.59151	0.000391086	0.00225187	yes
AT3G21270	15.8286	2.61353	-2.59846	0.000371582	0.0021519	yes
AT1G73820	13.2399	2.61509	-2.33995	0.00195752	0.00887353	yes
AT4G26940	15.0114	2.61587	-2.5207	0.000631269	0.00338838	yes
AT2G32440	12.5164	2.61593	-2.25843	0.00309767	0.0130207	yes
AT2G01480	11.3155	2.61647	-2.1126	0.00658159	0.0242712	yes
AT1G15020	22.4661	2.61752	-3.10148	4.85977e-06	4.52286e-05	yes
AT4G00450	10.6564	2.61848	-2.02492	0.00992641	0.0339154	yes
AT3G48195	13.2195	2.6191	-2.33553	0.00199268	0.00900949	yes
AT1G64640	46.5003	2.61963	-4.1498	6.29418e-13	1.5964e-11	yes
AT1G12040	10.188	2.62101	-1.95868	0.0132778	0.0428709	yes
AT2G29690	12.5724	2.62189	-2.26158	0.00301147	0.0127177	yes
AT2G31060	15.2521	2.6242	-2.53906	0.000546547	0.00300084	yes
AT1G45332	12.8475	2.62735	-2.28981	0.00254753	0.0110827	yes
AT1G66940	27.3012	2.62744	-3.37724	2.01785e-07	2.44841e-06	yes
AT2G13975	14.0809	2.6319	-2.41956	0.00116973	0.00573426	yes
AT1G47290	11.056	2.63279	-2.07016	0.00787499	0.0281662	yes
AT5G63810	51.6799	2.63297	-4.29484	2.18751e-14	6.37795e-13	yes
AT5G66440	13.9903	2.6331	-2.4096	0.00124122	0.00602484	yes
AT1G06560	12.7591	2.63372	-2.27635	0.00271451	0.0116731	yes
AT5G19950	14.8253	2.6363	-2.49148	0.000730368	0.00383058	yes
AT1G63700	14.0999	2.63667	-2.4189	0.00116255	0.00570442	yes
AT1G45160	12.0153	2.63724	-2.18777	0.00435237	0.0172536	yes
AT1G08427	10.9773	2.63782	-2.0571	0.00831434	0.0294394	yes
AT1G10570	14.7937	2.64088	-2.48589	0.000749712	0.0039171	yes
AT2G03750	11.0016	2.64256	-2.05771	0.00823295	0.0292225	yes
AT5G14050	17.0409	2.64275	-2.68889	0.000176199	0.00112433	yes
AT5G10290	17.4107	2.64329	-2.71956	0.000138673	0.000911143	yes
AT1G72300	13.9316	2.645	-2.39702	0.00130782	0.00630478	yes
AT4G31120	12.823	2.6477	-2.27592	0.00265101	0.0114547	yes
AT5G57015	13.7803	2.64875	-2.37922	0.00144679	0.00687325	yes
AT5G16560	16.6951	2.64922	-2.65579	0.000222419	0.00137754	yes
AT1G25570	16.0581	2.65243	-2.59792	0.000337264	0.0019826	yes
AT4G28210	11.0761	2.65428	-2.06106	0.00796398	0.0284301	yes
AT1G77220	10.5994	2.65461	-1.99742	0.0106904	0.0360265	yes
AT1G66980	10.7227	2.65612	-2.01328	0.00992558	0.033917	yes
AT1G66280	10.3447	2.65643	-1.96133	0.0125235	0.0408341	yes
AT4G18760	19.9919	2.6572	-2.91144	2.62124e-05	0.000206943	yes
AT1G49890	17.4452	2.65758	-2.71465	0.000138263	0.000908906	yes
AT1G31850	16.8573	2.65885	-2.6645	0.00020284	0.00127196	yes
AT5G49520	12.1223	2.65887	-2.18878	0.00417306	0.0166667	yes
AT3G56990	12.8246	2.65924	-2.26983	0.00268489	0.0115724	yes
AT1G26380	10.8501	2.6601	-2.02815	0.00921603	0.0320202	yes
AT1G15125	271.591	2.66081	-6.67343	9.54131e-70	1.42433e-67	yes
AT1G30330	23.7997	2.66145	-3.16066	2.15359e-06	2.15722e-05	yes
AT4G24510	21.9836	2.66206	-3.04581	7.13546e-06	6.39475e-05	yes
AT1G08830	27.706	2.66558	-3.37768	1.63823e-07	2.01398e-06	yes
AT3G11960	13.0848	2.66584	-2.29523	0.00229611	0.0101547	yes
AT1G22940	11.2721	2.66662	-2.07967	0.00715078	0.0260032	yes
AT4G11330	11.3984	2.66814	-2.09493	0.00662293	0.0243927	yes
AT3G62900	15.0437	2.66816	-2.49524	0.000661315	0.00352791	yes
AT3G26618	21.2421	2.67288	-2.99046	1.18048e-05	0.000100814	yes
AT3G44680	14.5615	2.67492	-2.44459	0.000908227	0.00462235	yes
AT5G63280	11.0628	2.67798	-2.0465	0.00824144	0.0292487	yes
AT2G26640	21.7155	2.67908	-3.01892	8.72726e-06	7.67388e-05	yes
AT3G60150	11.4249	2.68109	-2.09129	0.00660973	0.0243647	yes
AT5G25360	10.8578	2.68157	-2.01759	0.00938824	0.032476	yes
AT4G19003	12.3667	2.6818	-2.20518	0.00367694	0.0150417	yes
AT2G30960	18.4609	2.68313	-2.78249	7.39523e-05	0.000518918	yes
AT5G40740	23.591	2.68656	-3.13441	2.56661e-06	2.53498e-05	yes
AT1G26210	42.5655	2.6877	-3.98524	9.25534e-12	2.04557e-10	yes
AT5G45475	15.9857	2.68907	-2.5716	0.000370822	0.00214845	yes
AT1G49410	10.3751	2.69066	-1.94709	0.0127454	0.0414441	yes
AT5G04560	20.7109	2.69079	-2.94429	1.71704e-05	0.000141323	yes
AT1G01440	15.5414	2.69515	-2.52768	0.000497431	0.00277017	yes
AT3G54350	17.192	2.69559	-2.67307	0.00017157	0.00109775	yes
AT5G65700	20.8449	2.69989	-2.94872	1.59338e-05	0.000132144	yes
AT5G38880	14.2653	2.70074	-2.40108	0.0011331	0.00557671	yes
AT4G29750	18.9715	2.70135	-2.81209	5.43756e-05	0.000396347	yes
AT2G43360	22.6866	2.70152	-3.06999	4.76248e-06	4.44816e-05	yes
AT5G04360	10.3926	2.70207	-1.94342	0.012762	0.0414927	yes
AT1G30490	12.8723	2.70236	-2.25198	0.00274178	0.0117748	yes
AT1G34320	23.0416	2.70377	-3.0912	3.7824e-06	3.63144e-05	yes
AT2G25850	18.6049	2.71268	-2.77789	7.01473e-05	0.000496082	yes
AT2G30880	12.6868	2.71281	-2.22546	0.00311879	0.0130968	yes
AT3G16720	37.5992	2.71488	-3.79174	2.54863e-10	4.77965e-09	yes
AT2G45030	15.1172	2.71693	-2.47614	0.000671352	0.00356616	yes
AT1G06510	18.8701	2.71698	-2.79603	5.93736e-05	0.000428238	yes
AT1G07720	13.8643	2.71774	-2.35089	0.00149275	0.00705563	yes
AT5G50320	14.3097	2.71886	-2.39592	0.00112651	0.00555052	yes
AT1G07513	11.5479	2.71941	-2.08626	0.00639129	0.0236999	yes
AT2G27810	17.1504	2.72027	-2.65642	0.000182207	0.00115871	yes
AT3G06010	11.0512	2.72568	-2.01951	0.00874292	0.0306948	yes
AT1G57870	13.7821	2.72609	-2.33789	0.00158856	0.00743988	yes
AT3G28180	64.8601	2.72759	-4.57163	5.01872e-18	1.83369e-16	yes
AT5G24010	11.3051	2.7289	-2.05058	0.00750387	0.0270649	yes
AT1G18620	34.1908	2.73091	-3.64615	2.48607e-09	4.03392e-08	yes
AT1G04210	12.6078	2.73124	-2.20668	0.00334812	0.01391	yes
AT5G66900	11.7565	2.73264	-2.1051	0.0056995	0.0215851	yes
AT3G23660	14.0162	2.73559	-2.35717	0.00138554	0.00662687	yes
AT3G02060	16.598	2.7413	-2.59808	0.000267679	0.00161946	yes
AT3G11890	10.4752	2.7416	-1.93388	0.0126487	0.0412013	yes
AT3G24800	13.0924	2.74283	-2.25499	0.00250413	0.0109267	yes
AT4G07507	17.8415	2.74413	-2.70082	0.000120266	0.00080395	yes
AT4G22720	15.6363	2.74582	-2.50959	0.000499587	0.00277922	yes
AT3G59050	11.4358	2.74597	-2.05818	0.00705305	0.0256907	yes
AT1G56090	11.1679	2.74631	-2.0238	0.00832104	0.0294591	yes
AT1G77300	11.0164	2.74652	-2.00398	0.00913427	0.0317953	yes
AT5G19980	28.1562	2.74726	-3.35739	1.38127e-07	1.71748e-06	yes
AT4G31248	12.8186	2.74861	-2.22147	0.0029938	0.0126554	yes
AT2G02080	40.7762	2.7492	-3.89064	3.31351e-11	6.88641e-10	yes
AT1G10470	17.1669	2.75013	-2.64206	0.000187613	0.00118587	yes
AT1G19396	17.0381	2.75114	-2.63066	0.000204167	0.00127844	yes
AT1G59820	10.6215	2.75389	-1.94745	0.0117198	0.0387065	yes
AT2G40316	11.699	2.75626	-2.0856	0.00606334	0.022716	yes
AT5G18640	25.1326	2.7564	-3.1887	1.03186e-06	1.09891e-05	yes
AT4G14220	12.4343	2.7569	-2.17321	0.00384334	0.0155664	yes
AT5G26865	14.2362	2.75752	-2.36812	0.00123789	0.00601091	yes
AT3G59870	13.089	2.7609	-2.24514	0.00256353	0.0111449	yes
AT5G67070	11.9631	2.76303	-2.11426	0.00518787	0.0199482	yes
AT5G58540	15.3596	2.76396	-2.47433	0.000610337	0.00329499	yes
AT3G20320	16.2774	2.76408	-2.558	0.00033899	0.00198962	yes
AT3G01905	10.3325	2.7646	-1.90205	0.0141267	0.0450662	yes
AT3G57930	29.8903	2.76705	-3.43326	4.52604e-08	6.09476e-07	yes
AT5G07670	10.7486	2.76932	-1.95654	0.0110241	0.0369174	yes
AT2G19880	12.6395	2.76998	-2.18999	0.00343261	0.0142023	yes
AT3G54670	15.4988	2.77158	-2.48338	0.000563786	0.00307609	yes
AT4G01593	20.9865	2.77171	-2.92062	1.6104e-05	0.000133387	yes
AT4G23700	13.4244	2.77222	-2.27575	0.00210421	0.00942728	yes
AT5G39580	134.957	2.77397	-5.60441	8.94783e-37	7.10495e-35	yes
AT1G62422	16.2355	2.77433	-2.54894	0.000352902	0.00206154	yes
AT4G37220	21.8209	2.77488	-2.97521	9.36644e-06	8.18357e-05	yes
AT5G08139	11.7454	2.77491	-2.08158	0.00601493	0.0225929	yes
AT3G61010	32.308	2.77511	-3.54127	9.26418e-09	1.403e-07	yes
AT5G12420	13.762	2.77548	-2.30989	0.00170769	0.00790005	yes
AT1G53440	46.072	2.77704	-4.05227	1.06603e-12	2.63224e-11	yes
AT1G60220	13.4717	2.77863	-2.27748	0.00205817	0.00924798	yes
AT3G20330	13.0105	2.77918	-2.22695	0.00275096	0.0118084	yes
AT3G22072	16.2884	2.78049	-2.55043	0.000343863	0.00201595	yes
AT5G27710	12.8557	2.78364	-2.20736	0.00304665	0.0128393	yes
AT1G27595	10.6331	2.78468	-1.93298	0.0120184	0.0395329	yes
AT3G58560	27.0693	2.78683	-3.27996	3.01109e-07	3.53695e-06	yes
AT3G02190	13.4455	2.78686	-2.27041	0.00211288	0.00945963	yes
AT1G11592	18.1363	2.78751	-2.70183	0.000105377	0.000716332	yes
AT3G49260	16.7835	2.7877	-2.5899	0.000252486	0.0015368	yes
AT1G53250	14.8944	2.78813	-2.4174	0.000846394	0.00434746	yes
AT1G56612	16.4928	2.79218	-2.56237	0.000306175	0.00182074	yes
AT2G09975	15.7758	2.79387	-2.49737	0.00048589	0.00271575	yes
AT5G57340	14.1085	2.79459	-2.33586	0.00140414	0.00669865	yes
AT1G71220	15.656	2.79765	-2.48443	0.000527077	0.00291046	yes
AT5G66540	14.5587	2.80189	-2.37741	0.00106543	0.00529253	yes
AT1G68100	19.1369	2.80202	-2.77182	5.61571e-05	0.000407853	yes
AT2G25190	11.5434	2.80349	-2.04178	0.00702896	0.0256208	yes
AT3G06340	13.7583	2.8045	-2.29448	0.00177228	0.00815984	yes
AT1G08760	11.5201	2.8054	-2.03787	0.00714544	0.025991	yes
AT4G39050	31.7711	2.80593	-3.50116	1.38731e-08	2.04411e-07	yes
AT3G59660	19.6487	2.80598	-2.80786	4.04784e-05	0.000305007	yes
AT1G32190	13.1332	2.80619	-2.22654	0.00262903	0.0113898	yes
AT3G55880	14.8954	2.80797	-2.40727	0.000866917	0.00444065	yes
AT5G13460	12.4378	2.80838	-2.14692	0.00406635	0.0163254	yes
AT4G32160	17.7464	2.81014	-2.65882	0.000139801	0.00091763	yes
AT1G09200	14.6996	2.81019	-2.38704	0.000984373	0.0049501	yes
AT1G02300	12.2065	2.81089	-2.11856	0.00470691	0.0184215	yes
AT3G61460	150.499	2.81242	-5.7418	9.24735e-41	8.35909e-39	yes
AT4G25710	12.0865	2.81344	-2.10299	0.00508444	0.0196169	yes
AT3G22190	18.9981	2.81615	-2.75405	6.26665e-05	0.000450371	yes
AT5G02970	24.6474	2.81773	-3.12883	1.55795e-06	1.6011e-05	yes
AT5G49945	12.6213	2.81872	-2.16275	0.00367088	0.0150193	yes
AT3G61540	10.3185	2.82145	-1.87073	0.0150998	0.047618	yes
AT1G28410	11.8567	2.82297	-2.07042	0.00592116	0.0222856	yes
AT1G51540	16.2038	2.82314	-2.52096	0.000383573	0.00221398	yes
AT2G40070	20.6312	2.82489	-2.86856	2.19117e-05	0.000176455	yes
AT1G80490	19.3392	2.828	-2.77368	5.10402e-05	0.000374754	yes
AT1G05463	13.8313	2.83264	-2.28772	0.00175036	0.0080746	yes
AT5G16480	13.34	2.83372	-2.23498	0.00238538	0.010482	yes
AT1G19520	14.8213	2.83396	-2.38678	0.000938349	0.00475527	yes
AT3G03000	14.8246	2.83405	-2.38705	0.000936484	0.00474674	yes
AT1G05467	19.3908	2.83537	-2.77376	4.98639e-05	0.000367149	yes
AT4G05400	12.4846	2.83625	-2.13809	0.00407641	0.0163532	yes
AT3G07195	13.9229	2.8418	-2.29258	0.00167051	0.00775418	yes
AT1G77210	61.3912	2.84424	-4.43192	5.51099e-17	1.88688e-15	yes
AT1G70190	12.0867	2.84817	-2.08532	0.00528324	0.0202374	yes
AT4G25230	10.7493	2.84863	-1.9159	0.0119699	0.0394129	yes
AT5G07290	13.9218	2.8513	-2.28766	0.00169068	0.00783385	yes
AT3G02150	17.739	2.85418	-2.63578	0.000148976	0.000970776	yes
AT2G15690	14.6844	2.85557	-2.36243	0.00105077	0.00522961	yes
AT1G01650	14.109	2.85686	-2.30412	0.0015129	0.00713153	yes
AT1G58025	10.6101	2.85738	-1.89268	0.0131374	0.0424703	yes
AT1G63180	15.5119	2.86086	-2.43885	0.000625769	0.00336509	yes
AT4G04960	33.1705	2.86091	-3.53535	6.00065e-09	9.34213e-08	yes
AT3G55920	12.6545	2.86463	-2.14323	0.00378803	0.0153877	yes
AT2G46250	12.0176	2.86591	-2.06809	0.00562176	0.0213339	yes
AT4G25940	27.8255	2.86654	-3.27902	2.06627e-07	2.50136e-06	yes
AT3G13780	11.488	2.86694	-2.00254	0.00778689	0.0279084	yes
AT1G69572	19.388	2.86833	-2.75688	5.22759e-05	0.000382751	yes
AT5G01040	26.1373	2.86867	-3.18766	6.30748e-07	7.01177e-06	yes
AT3G43220	15.2183	2.86994	-2.40671	0.000762629	0.00397425	yes
AT3G16840	15.333	2.86996	-2.41754	0.000709093	0.00373475	yes
AT5G65810	11.7762	2.87074	-2.03638	0.00655471	0.0242029	yes
AT1G05410	16.0454	2.87289	-2.48159	0.000452263	0.00255017	yes
AT2G31840	19.5171	2.87387	-2.76367	4.84418e-05	0.000357889	yes
AT5G40170	33.1232	2.87408	-3.52667	6.32141e-09	9.79481e-08	yes
AT2G07845	11.215	2.88002	-1.96127	0.00932478	0.0323035	yes
AT1G59710	45.6096	2.88284	-3.98378	1.7066e-12	4.07152e-11	yes
AT2G14530	23.2188	2.88334	-3.00948	4.38772e-06	4.14257e-05	yes
AT1G70060	18.8196	2.88566	-2.70526	7.73511e-05	0.000541313	yes
AT3G18915	31.9383	2.88629	-3.468	1.40984e-08	2.07496e-07	yes
AT5G19030	10.3946	2.88894	-1.84722	0.0154416	0.0485085	yes
AT1G48770	11.9433	2.88949	-2.04731	0.00603784	0.0226497	yes
AT3G14840	55.8163	2.89207	-4.27051	2.19364e-15	6.83035e-14	yes
AT2G47990	17.0257	2.89351	-2.55682	0.000248129	0.00151487	yes
AT2G17540	13.054	2.89397	-2.17336	0.00305641	0.0128762	yes
AT4G02540	37.5073	2.89722	-3.69443	3.62477e-10	6.62655e-09	yes
AT1G29357	26.2771	2.89849	-3.18043	6.01814e-07	6.70725e-06	yes
AT1G18382	15.6116	2.90258	-2.42722	0.000618719	0.00333266	yes
AT5G24260	16.3574	2.90452	-2.49357	0.000385851	0.00222565	yes
AT4G23190	24.8447	2.90469	-3.09648	1.55803e-06	1.60055e-05	yes
AT3G59360	13.5129	2.90526	-2.2176	0.00232682	0.0102662	yes
AT1G14370	13.745	2.90585	-2.24187	0.00201436	0.00908392	yes
AT4G38270	15.2488	2.90591	-2.39163	0.000781992	0.00406057	yes
AT2G41750	25.2173	2.90681	-3.11691	1.22354e-06	1.28782e-05	yes
AT4G24840	13.5588	2.90862	-2.22083	0.00226997	0.0100527	yes
AT1G80700	14.682	2.91196	-2.33399	0.00112685	0.00555115	yes
AT1G80640	14.5663	2.9151	-2.32102	0.00121659	0.00592731	yes
AT3G01300	13.1088	2.91514	-2.1689	0.00302619	0.0127675	yes
AT1G63880	24.0627	2.91515	-3.04516	2.64371e-06	2.60424e-05	yes
AT3G26370	14.2867	2.91657	-2.29233	0.00145295	0.00689623	yes
AT1G56140	20.4702	2.91668	-2.81113	2.76817e-05	0.000217295	yes
AT5G47660	12.796	2.92084	-2.13123	0.00369703	0.0151073	yes
AT3G53480	11.1513	2.92259	-1.93189	0.0101326	0.0344802	yes
AT5G37055	12.1514	2.92287	-2.05567	0.00551084	0.0209465	yes
AT1G05790	18.2391	2.92289	-2.64157	0.000118269	0.000792426	yes
AT3G22070	16.2921	2.92388	-2.47822	0.000412237	0.0023622	yes
AT1G77260	13.3673	2.925	-2.1922	0.00260633	0.0113046	yes
AT4G25110	26.648	2.92593	-3.18706	4.91428e-07	5.57692e-06	yes
AT5G23405	12.1834	2.92625	-2.05779	0.00542374	0.0206786	yes
AT3G20570	18.1533	2.92627	-2.6331	0.000125546	0.000834546	yes
AT5G48657	19.1333	2.92946	-2.70738	6.7012e-05	0.000477659	yes
AT4G24050	16.0155	2.92948	-2.45075	0.000495077	0.00275883	yes
AT5G52370	16.7477	2.93027	-2.51486	0.000310803	0.0018449	yes
AT4G25720	18.3369	2.93642	-2.64262	0.000113062	0.000761445	yes
AT3G28100	10.5005	2.93781	-1.83764	0.0152198	0.0479384	yes
AT3G24140	20.8118	2.93919	-2.82391	2.28765e-05	0.000183264	yes
AT1G15710	11.1429	2.93922	-1.92262	0.0103606	0.0351143	yes
AT4G00840	11.8045	2.94164	-2.00464	0.00695276	0.0253785	yes
AT1G73670	11.4235	2.94165	-1.95731	0.00876485	0.0307429	yes
AT5G51770	10.9066	2.94379	-1.88946	0.0120024	0.0394899	yes
AT1G06960	11.3301	2.94391	-1.94435	0.00929742	0.0322301	yes
AT5G43310	20.7397	2.94506	-2.81603	2.4171e-05	0.000192513	yes
AT3G22590	13.2322	2.95122	-2.16467	0.00292054	0.0124038	yes
AT2G44770	10.683	2.95445	-1.85435	0.013875	0.0444259	yes
AT3G27960	18.1819	2.95957	-2.61905	0.000128808	0.000853406	yes
AT4G33740	37.5582	2.96024	-3.66534	3.87563e-10	7.04572e-09	yes
AT2G25000	13.3744	2.96073	-2.17545	0.0027031	0.0116317	yes
AT4G12610	11.5385	2.96149	-1.96206	0.00834632	0.0295246	yes
AT1G66340	15.5898	2.962	-2.39596	0.000675234	0.00358241	yes
AT3G23560	15.4983	2.9627	-2.38713	0.00071607	0.00376542	yes
AT1G63690	20.569	2.9697	-2.79208	2.79459e-05	0.000219303	yes
AT3G05680	14.3309	2.97613	-2.26762	0.00151641	0.00714295	yes
AT3G54085	12.6766	2.97655	-2.09045	0.00423374	0.016855	yes
AT2G28890	22.1322	2.9779	-2.89378	1.02293e-05	8.83701e-05	yes
AT1G34550	12.8986	2.97906	-2.11428	0.00370339	0.0151262	yes
AT5G07970	11.2605	2.97911	-1.91831	0.0100568	0.0342712	yes
AT4G01840	12.5603	2.97981	-2.07558	0.00456347	0.0179461	yes
AT3G16785	12.0488	2.98192	-2.01457	0.00625433	0.0233079	yes
AT1G13270	27.7367	2.98226	-3.21732	2.61422e-07	3.10709e-06	yes
AT1G35350	33.6277	2.98323	-3.4947	5.38199e-09	8.4292e-08	yes
AT1G06850	14.2142	2.98659	-2.25076	0.00165132	0.00768146	yes
AT1G51805	15.1686	2.99008	-2.34283	0.000911526	0.00463733	yes
AT1G09290	12.7121	2.99145	-2.08728	0.00421107	0.0167826	yes
AT5G60860	23.8243	2.99284	-2.99285	3.46222e-06	3.34865e-05	yes
AT1G07630	23.6364	2.99335	-2.98118	3.91774e-06	3.74075e-05	yes
AT4G11160	15.8469	2.99364	-2.40423	0.000596705	0.00323208	yes
AT1G55900	11.6979	2.99807	-1.96414	0.00787448	0.0281683	yes
AT2G17450	32.0658	2.99889	-3.41853	1.54622e-08	2.25914e-07	yes
AT2G03780	12.0501	2.99894	-2.00652	0.00636388	0.0236218	yes
AT1G53460	13.367	2.99896	-2.15614	0.00283597	0.0121096	yes
AT3G03710	15.733	3.00398	-2.38885	0.000649455	0.00347743	yes
AT3G58530	14.9533	3.00448	-2.31528	0.00106181	0.00527852	yes
AT2G32850	19.0432	3.00586	-2.66343	7.87085e-05	0.000550222	yes
AT1G80620	16.7262	3.00615	-2.47613	0.000346989	0.002032	yes
AT5G09850	26.7877	3.00638	-3.15547	5.06033e-07	5.72277e-06	yes
AT1G25220	15.9264	3.00759	-2.40474	0.000577277	0.00313726	yes
AT4G06744	14.5433	3.00808	-2.27344	0.00137876	0.00659805	yes
AT4G31150	10.7188	3.01141	-1.83163	0.0143761	0.0457219	yes
AT3G61240	21.6828	3.01226	-2.84763	1.43865e-05	0.000120498	yes
AT1G12520	22.5384	3.01275	-2.90323	8.2489e-06	7.295e-05	yes
AT5G16590	13.0302	3.01372	-2.11224	0.0035492	0.0146038	yes
AT4G24100	14.0006	3.01456	-2.21547	0.0019488	0.00884014	yes
AT5G50860	11.3194	3.01699	-1.90761	0.0100915	0.0343673	yes
AT3G16290	19.2527	3.01794	-2.67342	6.98969e-05	0.000494713	yes
AT5G22740	12.6721	3.01847	-2.06977	0.00444539	0.0175611	yes
AT3G24927	18.2226	3.01893	-2.59362	0.000135678	0.000893482	yes
AT1G71180	12.1733	3.02023	-2.01099	0.00603978	0.0226505	yes
AT2G41760	20.5885	3.02245	-2.76805	2.96774e-05	0.000231569	yes
AT3G03050	12.0809	3.02249	-1.99892	0.00640457	0.0237323	yes
AT5G47520	12.4329	3.02388	-2.03969	0.00517607	0.0199116	yes
AT1G34210	11.3578	3.02456	-1.90889	0.00993757	0.0339403	yes
AT5G08500	17.7838	3.02559	-2.55528	0.000181239	0.00115311	yes
AT5G57880	13.3927	3.026	-2.14596	0.00287762	0.0122575	yes
AT1G08010	15.4621	3.02645	-2.35304	0.000791827	0.0041043	yes
AT3G10520	19.9637	3.02735	-2.72125	4.4751e-05	0.00033345	yes
AT4G25960	17.9053	3.02813	-2.56389	0.000168245	0.00107911	yes
AT3G03155	11.333	3.02907	-1.90359	0.0101335	0.0344786	yes
AT3G12710	16.5343	3.02985	-2.44814	0.000403829	0.00231707	yes
AT2G47240	30.6059	3.03044	-3.33621	4.25271e-08	5.75339e-07	yes
AT4G26670	19.492	3.03112	-2.68496	6.09774e-05	0.000439078	yes
AT1G09907	25.7046	3.0313	-3.08402	1.06926e-06	1.13412e-05	yes
AT3G25495	11.5817	3.0314	-1.93379	0.0087459	0.030697	yes
AT4G13160	12.0846	3.03518	-1.99332	0.00647673	0.0239624	yes
AT3G45830	13.0398	3.03574	-2.1028	0.00361549	0.0148345	yes
AT4G29310	19.0594	3.03684	-2.64986	8.11773e-05	0.000565665	yes
AT1G58380	16.1601	3.03739	-2.41153	0.00051665	0.00285953	yes
AT3G62970	10.6474	3.03765	-1.80947	0.0153931	0.0484027	yes
AT5G13390	19.006	3.03838	-2.64508	8.41853e-05	0.000584909	yes
AT5G48630	10.9079	3.04128	-1.84262	0.013231	0.0427306	yes
AT3G53800	16.6958	3.04134	-2.4567	0.000369788	0.00214341	yes
AT5G40153	12.409	3.04394	-2.02738	0.0053668	0.0204914	yes
AT3G14390	14.9333	3.04451	-2.29426	0.00112773	0.00555448	yes
AT4G35320	22.7492	3.04567	-2.90099	7.53518e-06	6.72758e-05	yes
AT4G15415	13.1474	3.04573	-2.10992	0.0034217	0.0141617	yes
AT2G39480	11.7653	3.04594	-1.94958	0.00794756	0.028383	yes
AT3G10050	18.0135	3.0514	-2.56154	0.000161805	0.00104088	yes
AT1G27630	11.5228	3.05261	-1.91638	0.00926175	0.0321619	yes
AT2G34510	16.769	3.05493	-2.45658	0.000359065	0.00209286	yes
AT4G00230	13.2837	3.05545	-2.1202	0.00318072	0.013329	yes
AT4G40050	22.7457	3.05809	-2.89489	7.68685e-06	6.85129e-05	yes
AT1G73660	27.0137	3.06047	-3.14187	4.73082e-07	5.38744e-06	yes
AT3G15710	12.9454	3.06455	-2.0787	0.00395447	0.0159374	yes
AT1G07000	19.0197	3.0646	-2.63372	8.64035e-05	0.000599523	yes
AT5G11980	11.1045	3.06491	-1.85722	0.0120487	0.0396175	yes
AT5G03280	27.4365	3.06524	-3.16203	3.60973e-07	4.18184e-06	yes
AT1G03470	20.3607	3.06547	-2.73161	3.64719e-05	0.000277863	yes
AT1G14300	16.7808	3.06668	-2.45206	0.000361677	0.00210621	yes
AT5G51340	13.6147	3.06748	-2.15004	0.00262904	0.011388	yes
AT1G70100	49.1481	3.06893	-4.00133	2.24788e-13	5.98e-12	yes
AT4G03000	17.8673	3.07188	-2.54013	0.000182397	0.00115964	yes
AT5G65060	11.209	3.0725	-1.86717	0.0114063	0.0379253	yes
AT5G06560	25.6411	3.07429	-3.06013	1.18772e-06	1.25315e-05	yes
AT5G67570	25.02	3.07502	-3.02442	1.78532e-06	1.81196e-05	yes
AT5G57565	77.5222	3.07534	-4.65579	2.41443e-21	1.03912e-19	yes
AT5G60030	19.1624	3.07734	-2.63852	8.01799e-05	0.00055946	yes
AT1G63270	11.9107	3.07984	-1.95133	0.00754139	0.0271702	yes
AT2G30990	28.0715	3.08029	-3.18797	2.43314e-07	2.91041e-06	yes
AT5G53570	21.6753	3.08143	-2.81438	1.59238e-05	0.000132146	yes
AT2G02090	21.5374	3.08293	-2.80447	1.74492e-05	0.000143212	yes
AT4G28650	18.1057	3.08445	-2.55336	0.000159211	0.00102773	yes
AT1G07130	30.6906	3.08493	-3.31449	4.37467e-08	5.90004e-07	yes
AT5G11000	32.2405	3.08616	-3.38499	1.57874e-08	2.30023e-07	yes
AT3G20660	12.3189	3.08653	-1.99681	0.0059327	0.022313	yes
AT2G33480	20.4507	3.08664	-2.72804	3.54184e-05	0.00027134	yes
AT2G34300	46.742	3.08695	-3.92047	1.12174e-12	2.75676e-11	yes
AT3G07570	18.9233	3.08745	-2.61568	9.47292e-05	0.00065141	yes
AT1G12390	24.3965	3.08987	-2.98106	2.74199e-06	2.69495e-05	yes
AT1G60160	11.3433	3.09029	-1.87602	0.0107174	0.0360894	yes
AT1G22403	20.2192	3.09177	-2.70922	4.14103e-05	0.000310773	yes
AT5G01295	27.507	3.09428	-3.15212	3.6e-07	4.17427e-06	yes
AT3G12670	13.9025	3.09667	-2.16656	0.00227466	0.01007	yes
AT2G41880	18.6748	3.09843	-2.59148	0.000112686	0.000759494	yes
AT1G54460	18.3217	3.09844	-2.56394	0.000141234	0.000925172	yes
AT1G77800	14.2453	3.09946	-2.2004	0.00184583	0.00843753	yes
AT1G80400	15.5861	3.10236	-2.32882	0.000802702	0.00415161	yes
AT2G04145	10.7824	3.1041	-1.79643	0.0151649	0.0477887	yes
AT1G49780	11.1214	3.10668	-1.83989	0.0124351	0.0405916	yes
AT1G51060	13.207	3.11173	-2.08552	0.00354793	0.0146008	yes
AT1G30590	12.5088	3.11891	-2.00383	0.00547184	0.0208255	yes
AT5G64390	16.2799	3.11933	-2.38379	0.00052974	0.00292269	yes
AT4G19510	14.518	3.12009	-2.21818	0.00159606	0.00746964	yes
AT3G47347	10.9353	3.12122	-1.80881	0.0140869	0.0449776	yes
AT2G20780	14.8314	3.13086	-2.24402	0.00133015	0.0063959	yes
AT5G16715	11.5631	3.13122	-1.88473	0.00979465	0.0335927	yes
AT2G31730	11.7422	3.1321	-1.9065	0.00880739	0.0308755	yes
AT1G08900	12.2609	3.13648	-1.96685	0.00647616	0.0239636	yes
AT4G34540	15.142	3.1377	-2.27078	0.00110501	0.00545798	yes
AT5G65440	18.5143	3.13843	-2.56053	0.000131522	0.000868743	yes
AT2G09325	16.0871	3.13906	-2.3575	0.000612582	0.00330437	yes
AT5G14285	13.8641	3.14812	-2.13879	0.00246796	0.0107923	yes
AT5G46450	23.1547	3.15112	-2.87737	6.72064e-06	6.05414e-05	yes
AT5G06245	18.3213	3.15113	-2.53958	0.000151207	0.000983351	yes
AT1G42430	13.5258	3.15358	-2.10065	0.00305624	0.0128776	yes
AT5G66860	15.4224	3.16317	-2.28558	0.000955995	0.00483438	yes
AT2G40940	79	3.16862	-4.63993	1.06123e-21	4.59759e-20	yes
AT3G23540	12.3359	3.16907	-1.96073	0.00640425	0.0237345	yes
AT3G56750	32.7995	3.17001	-3.37111	1.24437e-08	1.84704e-07	yes
AT3G11570	13.6122	3.17167	-2.10158	0.00295702	0.0125466	yes
AT3G07265	13.7963	3.17191	-2.12086	0.00264217	0.011424	yes
AT5G15400	16.7537	3.17376	-2.40021	0.000420136	0.00240114	yes
AT1G25230	33.5659	3.1754	-3.40199	7.5748e-09	1.16197e-07	yes
AT4G07390	21.0278	3.17914	-2.72559	2.76782e-05	0.000217332	yes
AT5G18480	15.8945	3.17977	-2.32153	0.000725929	0.00381113	yes
AT5G63150	14.7782	3.18392	-2.2146	0.00146181	0.00693199	yes
AT1G76900	11.296	3.18432	-1.82675	0.0121062	0.0397515	yes
AT4G14905	11.6761	3.18536	-1.87403	0.00966984	0.0332826	yes
AT1G31930	22.6896	3.18741	-2.83157	9.56334e-06	8.33609e-05	yes
AT2G40920	14.5549	3.19057	-2.18962	0.00169116	0.00783472	yes
AT2G01080	32.5281	3.1906	-3.34979	1.53596e-08	2.24666e-07	yes
AT4G15030	13.2629	3.19283	-2.05449	0.00374568	0.0152655	yes
AT3G58110	36.3922	3.1944	-3.51002	1.21213e-09	2.05221e-08	yes
AT5G47540	16.4059	3.19777	-2.35908	0.000538371	0.00296467	yes
AT4G22550	13.0239	3.19802	-2.02591	0.00435562	0.0172639	yes
AT5G55600	24.7348	3.20106	-2.94992	2.58153e-06	2.54682e-05	yes
AT5G67440	17.3791	3.20118	-2.44067	0.000292902	0.00175058	yes
AT3G26690	15.0211	3.20208	-2.2299	0.00128414	0.00620662	yes
AT3G54080	21.2958	3.20294	-2.7331	2.4051e-05	0.000191674	yes
AT1G04910	18.4628	3.20531	-2.52608	0.000148117	0.000965663	yes
AT5G16300	15.0839	3.20739	-2.23354	0.00124264	0.00602834	yes
AT2G44750	23.644	3.20816	-2.88165	5.3013e-06	4.89887e-05	yes
AT5G15810	17.9611	3.20835	-2.48498	0.000204464	0.00127999	yes
AT4G00800	18.4018	3.20914	-2.51959	0.000154721	0.00100346	yes
AT5G62865	22.0347	3.21051	-2.77891	1.50848e-05	0.000125742	yes
AT2G40270	20.2848	3.21236	-2.65869	4.66676e-05	0.000345955	yes
AT1G25400	67.1285	3.2159	-4.38363	2.31963e-18	8.65687e-17	yes
AT4G08580	13.7605	3.2191	-2.09581	0.00284511	0.0121447	yes
AT4G38400	13.5632	3.22036	-2.0744	0.00321392	0.0134509	yes
AT1G72090	10.9964	3.22484	-1.76973	0.0150249	0.0474332	yes
AT1G01970	12.317	3.22829	-1.93181	0.00688668	0.0251795	yes
AT3G08680	15.0614	3.22837	-2.22198	0.00129097	0.00623849	yes
AT3G23620	13.5581	3.23096	-2.06912	0.00326127	0.0136163	yes
AT1G36380	13.5817	3.23116	-2.07153	0.00321547	0.0134552	yes
AT4G28050	18.0784	3.23136	-2.48405	0.000195411	0.00123247	yes
AT5G57460	18.9126	3.23137	-2.54913	0.000115023	0.000773453	yes
AT3G58760	12.5872	3.23226	-1.96134	0.00587924	0.0221566	yes
AT1G79740	16.5512	3.23307	-2.35596	0.000512913	0.00284246	yes
AT1G27190	14.9629	3.23316	-2.21037	0.00137971	0.00660137	yes
AT1G62420	12.0786	3.23374	-1.90118	0.00798674	0.0284879	yes
AT5G23411	17.1094	3.2359	-2.40255	0.000362414	0.00210862	yes
AT5G04240	12.3982	3.23676	-1.93751	0.00661682	0.0243736	yes
AT5G53900	13.0239	3.23796	-2.00801	0.00454465	0.017891	yes
AT1G08073	15.7308	3.23992	-2.27957	0.000863413	0.00442444	yes
AT5G08130	24.935	3.2423	-2.94308	2.40413e-06	2.38986e-05	yes
AT5G11640	12.7713	3.24275	-1.97761	0.00532039	0.0203499	yes
AT2G27090	12.9536	3.24647	-1.99641	0.00478502	0.0186712	yes
AT5G57630	66.7977	3.24771	-4.36231	3.00989e-18	1.11375e-16	yes
AT5G35910	15.9082	3.25035	-2.2911	0.000782659	0.00406242	yes
AT1G77740	13.7803	3.25075	-2.08376	0.00291019	0.012372	yes
AT1G19800	11.1381	3.25078	-1.77665	0.014175	0.045187	yes
AT4G29820	11.8956	3.25118	-1.87139	0.00906494	0.0316087	yes
AT3G59800	11.6292	3.25242	-1.83816	0.01063	0.0358552	yes
AT3G26744	16.7988	3.25243	-2.36877	0.000449523	0.0025391	yes
AT5G13340	11.1895	3.2531	-1.78226	0.0137844	0.0441738	yes
AT5G40300	11.4593	3.25324	-1.81657	0.0117619	0.0388308	yes
AT1G52710	22.6273	3.25326	-2.79811	1.091e-05	9.37854e-05	yes
AT1G19485	15.7176	3.25331	-2.2724	0.000884351	0.00451579	yes
AT3G13230	16.9892	3.25627	-2.38333	0.000400742	0.00230138	yes
AT5G18500	36.2756	3.25728	-3.47726	1.44496e-09	2.42286e-08	yes
AT1G66270	19.6733	3.25895	-2.59376	7.33952e-05	0.000515978	yes
AT1G02960	13.5603	3.25912	-2.05683	0.00335784	0.0139327	yes
AT2G34640	25.199	3.25941	-2.95068	2.07483e-06	2.08633e-05	yes
AT1G76560	40.8821	3.25978	-3.64862	6.97964e-11	1.38343e-09	yes
AT3G19190	13.806	3.26201	-2.08146	0.00290033	0.0123361	yes
AT1G75770	15.1946	3.26268	-2.21943	0.0012367	0.00600736	yes
AT2G41640	14.8106	3.26458	-2.18166	0.00157109	0.00736995	yes
AT1G09421	40.834	3.26466	-3.64477	7.2602e-11	1.43469e-09	yes
AT5G11040	13.2856	3.26504	-2.02469	0.0039923	0.0160651	yes
AT2G13790	12.449	3.26554	-1.93064	0.0066114	0.0243674	yes
AT5G35080	11.3264	3.2675	-1.79343	0.0128975	0.0418449	yes
AT5G43900	12.5074	3.26958	-1.9356	0.00641086	0.0237523	yes
AT1G64050	20.2685	3.27108	-2.6314	5.09724e-05	0.000374361	yes
AT4G04885	11.8081	3.27239	-1.85136	0.00975245	0.0334875	yes
AT3G23980	16.98	3.27242	-2.37541	0.000411062	0.00235599	yes
AT4G36052	25.4087	3.27372	-2.95632	1.84764e-06	1.87085e-05	yes
AT1G03080	29.3119	3.27495	-3.16194	1.4449e-07	1.79233e-06	yes
AT4G34830	13.2198	3.27526	-2.01301	0.00420003	0.0167437	yes
AT3G28920	46.4138	3.27611	-3.8245	1.88096e-12	4.45497e-11	yes
AT4G01595	23.5499	3.27624	-2.84561	6.20041e-06	5.63407e-05	yes
AT1G63170	17.9267	3.27847	-2.45102	0.000228168	0.00140748	yes
AT1G70520	25.6124	3.28068	-2.96477	1.63448e-06	1.67382e-05	yes
AT4G16845	15.2731	3.28106	-2.21876	0.00120324	0.00587542	yes
AT1G11350	24.566	3.28126	-2.90434	3.23048e-06	3.1443e-05	yes
AT5G01960	19.8135	3.28244	-2.59364	6.91977e-05	0.000490962	yes
ATCG00120	21.3754	3.28291	-2.70291	2.54593e-05	0.000201606	yes
AT1G53380	11.6133	3.28342	-1.8225	0.0110627	0.0369994	yes
AT4G23640	16.8104	3.28435	-2.35567	0.000463842	0.0026087	yes
AT1G03370	15.853	3.28524	-2.27068	0.000843934	0.00433824	yes
AT2G38980	22.4869	3.2883	-2.77367	1.25363e-05	0.000106331	yes
AT4G26570	18.569	3.29007	-2.4967	0.000154214	0.00100066	yes
AT5G20590	13.6262	3.29025	-2.05012	0.00333621	0.0138672	yes
AT4G24500	15.2324	3.29251	-2.20988	0.0012502	0.00606168	yes
AT5G16680	13.6619	3.29529	-2.05168	0.00328253	0.0136854	yes
AT5G04880	22.0094	3.29645	-2.73914	1.72449e-05	0.000141847	yes
AT2G41010	15.6077	3.29671	-2.24316	0.000995955	0.00500064	yes
AT1G23150	13.6128	3.29688	-2.04579	0.00338755	0.0140337	yes
AT2G02870	21.7501	3.29706	-2.72177	2.03939e-05	0.000165303	yes
AT3G06950	11.454	3.29788	-1.79624	0.012323	0.0403315	yes
AT2G32900	11.3212	3.29803	-1.77935	0.0133234	0.042981	yes
AT1G55675	14.9856	3.29837	-2.18375	0.00146558	0.00694608	yes
AT4G22010	16.5855	3.2987	-2.32995	0.000543216	0.00298569	yes
AT2G40420	31.3967	3.29918	-3.25043	3.81758e-08	5.197e-07	yes
AT1G12990	12.4639	3.30549	-1.91482	0.00682608	0.0249859	yes
AT3G59040	24.316	3.30657	-2.8785	3.93794e-06	3.75729e-05	yes
AT4G10760	14.9943	3.30664	-2.18098	0.00147145	0.0069701	yes
AT1G64330	31.7385	3.30747	-3.26243	3.08895e-08	4.26285e-07	yes
AT5G55630	21.9181	3.30805	-2.72807	1.8579e-05	0.00015158	yes
AT3G04470	28.7964	3.31327	-3.11956	2.14434e-07	2.58389e-06	yes
AT5G64160	12.1983	3.31328	-1.88035	0.00805898	0.0287181	yes
AT1G50300	13.8897	3.31343	-2.06762	0.0029147	0.0123891	yes
AT1G19300	11.854	3.31403	-1.83872	0.00989002	0.0338442	yes
AT5G07360	19.1591	3.31412	-2.53133	0.000109346	0.000740233	yes
AT5G61240	20.2143	3.31643	-2.60767	5.6009e-05	0.00040689	yes
AT5G67130	26.3819	3.31686	-2.99166	1.0432e-06	1.10918e-05	yes
AT1G03420	32.0828	3.31734	-3.2737	2.50119e-08	3.50167e-07	yes
AT1G24310	13.0352	3.31883	-1.97367	0.00491464	0.0190631	yes
AT5G45510	56.1845	3.32014	-4.08086	3.3377e-15	1.02944e-13	yes
AT1G05123	15.7209	3.32242	-2.24238	0.000956554	0.00483534	yes
AT4G32870	14.5661	3.32281	-2.13214	0.00194897	0.00883938	yes
AT1G31350	21.12	3.32368	-2.66776	3.1677e-05	0.000245631	yes
AT2G03340	30.3844	3.32497	-3.19192	7.71234e-08	9.95933e-07	yes
AT3G11900	12.3927	3.3284	-1.8966	0.00728936	0.0264225	yes
AT4G02030	14.0823	3.32971	-2.08041	0.00263874	0.011413	yes
AT1G69890	30.1764	3.33013	-3.17977	8.9077e-08	1.14127e-06	yes
AT3G25717	33.6164	3.33176	-3.33481	9.336e-09	1.41142e-07	yes
AT1G22882	28.8387	3.33412	-3.11263	2.15145e-07	2.59127e-06	yes
AT5G62680	31.9261	3.33413	-3.25936	2.84416e-08	3.94379e-07	yes
AT3G24080	40.0774	3.33763	-3.58589	1.3415e-10	2.58637e-09	yes
AT5G48240	20.0806	3.33857	-2.5885	6.27838e-05	0.00045109	yes
AT4G30140	63.2219	3.33887	-4.24299	3.50428e-17	1.21253e-15	yes
AT1G18800	21.8647	3.3395	-2.7109	2.00628e-05	0.00016277	yes
AT1G78110	16.728	3.33955	-2.32454	0.000521798	0.00288557	yes
AT4G12543	11.4351	3.34162	-1.77485	0.0129964	0.0421187	yes
AT5G23980	11.5651	3.34246	-1.79079	0.0120536	0.0396135	yes
AT3G56850	19.7342	3.34356	-2.56124	7.87876e-05	0.000550628	yes
AT1G55860	14.3482	3.34376	-2.10133	0.00227873	0.0100846	yes
AT1G72410	33.5589	3.34721	-3.32567	9.92858e-09	1.49668e-07	yes
AT2G32230	12.9366	3.34801	-1.95008	0.00537474	0.0205187	yes
AT1G66920	14.3913	3.34815	-2.10376	0.0022304	0.00989755	yes
AT3G16740	22.7933	3.35046	-2.76618	1.12029e-05	9.60814e-05	yes
AT3G16500	17.4816	3.35163	-2.3829	0.000330418	0.00194586	yes
AT4G30720	16.969	3.35341	-2.3392	0.000456398	0.00257126	yes
AT1G28400	53.2471	3.35531	-3.98819	2.40951e-14	6.99401e-13	yes
AT4G29510	18.3896	3.35532	-2.45437	0.000187481	0.00118561	yes
AT4G38350	16.3432	3.35666	-2.28359	0.000676677	0.00358861	yes
AT3G62360	19.6838	3.36109	-2.55001	8.32088e-05	0.000578431	yes
AT3G07160	17.8332	3.36158	-2.40735	0.000268206	0.0016219	yes
AT3G49990	23.2337	3.36299	-2.7884	8.57992e-06	7.55704e-05	yes
AT3G13070	23.1095	3.36348	-2.78046	9.30188e-06	8.1326e-05	yes
AT2G24290	12.9919	3.36446	-1.94916	0.00528875	0.0202556	yes
AT5G12840	13.0046	3.36573	-1.95003	0.00525557	0.0201522	yes
AT4G39850	11.9604	3.36584	-1.82923	0.00977393	0.0335392	yes
AT3G16630	25.1207	3.36661	-2.8995	2.54359e-06	2.51319e-05	yes
AT1G08580	23.527	3.36735	-2.80463	7.14303e-06	6.39933e-05	yes
AT1G09910	16.6668	3.36944	-2.30639	0.000561696	0.00306725	yes
AT2G15680	25.8502	3.36986	-2.93941	1.59129e-06	1.63151e-05	yes
AT2G29660	12.3493	3.37374	-1.87201	0.00782833	0.0280339	yes
AT1G07420	16.7326	3.37416	-2.31006	0.00054217	0.00298119	yes
AT5G66820	13.0144	3.37475	-1.94726	0.00527365	0.0202066	yes
AT3G47910	13.9092	3.37665	-2.04237	0.00308364	0.0129701	yes
AT4G13050	14.7978	3.3778	-2.13123	0.00179788	0.00825443	yes
AT5G41960	11.2896	3.37862	-1.74049	0.014654	0.046425	yes
AT2G37840	13.0639	3.38013	-1.95043	0.00514835	0.0198254	yes
AT3G11250	11.8363	3.38388	-1.80647	0.0107006	0.0360468	yes
AT2G36490	12.7997	3.38941	-1.91701	0.00608568	0.0227834	yes
AT1G04120	13.8631	3.39092	-2.0315	0.00321946	0.0134654	yes
AT5G07240	21.7432	3.39156	-2.68054	2.32598e-05	0.00018605	yes
AT2G44680	15.1672	3.3932	-2.16024	0.00145868	0.00691964	yes
AT5G53150	11.8821	3.39322	-1.80806	0.0105121	0.0355445	yes
AT3G01745	20.3103	3.39343	-2.58139	5.82409e-05	0.000420881	yes
AT4G16950	15.1388	3.39434	-2.15705	0.0014862	0.00703235	yes
AT1G18950	18.8088	3.39445	-2.47016	0.000151101	0.000982909	yes
AT5G06440	22.7192	3.39468	-2.74257	1.24809e-05	0.000105964	yes
AT2G30500	21.0156	3.39531	-2.62985	3.72334e-05	0.000283087	yes
AT2G06465	14.481	3.39587	-2.09231	0.00222501	0.00988373	yes
AT3G23880	15.4489	3.40171	-2.18317	0.00123887	0.00601452	yes
AT3G57120	11.9696	3.40243	-1.81474	0.0100751	0.0343246	yes
AT2G40610	15.4577	3.40347	-2.18325	0.00123462	0.00599838	yes
AT4G29120	17.9783	3.40496	-2.40054	0.00025821	0.00156762	yes
AT3G07630	13.8129	3.40812	-2.01897	0.00337982	0.0140061	yes
AT1G05453	28.7355	3.40886	-3.07547	2.5704e-07	3.06198e-06	yes
AT4G22290	14.8024	3.41183	-2.11721	0.00186164	0.00849048	yes
AT4G25730	31.0066	3.41417	-3.18297	5.86733e-08	7.72571e-07	yes
AT4G36970	25.7603	3.41429	-2.91549	1.79715e-06	1.82254e-05	yes
AT1G04990	12.1834	3.41668	-1.83425	0.00900932	0.0314568	yes
AT5G11600	19.991	3.41957	-2.54746	7.37943e-05	0.000518365	yes
AT3G52480	11.6037	3.42007	-1.76249	0.0126942	0.041303	yes
AT5G04460	12.6721	3.42073	-1.88928	0.0067765	0.0248427	yes
AT2G45685	24.4977	3.42751	-2.83741	4.14748e-06	3.94139e-05	yes
AT5G27690	12.8865	3.42821	-1.91033	0.00601156	0.0225868	yes
AT3G10610	14.3151	3.42824	-2.062	0.00254897	0.0110871	yes
AT4G12290	36.4023	3.43034	-3.40761	1.74208e-09	2.86407e-08	yes
AT5G44180	14.1167	3.43072	-2.04082	0.00288185	0.0122714	yes
AT5G66060	28.5038	3.43141	-3.05428	3.0907e-07	3.62232e-06	yes
AT4G22300	12.9344	3.43292	-1.91371	0.00587054	0.0221398	yes
AT5G64420	16.2751	3.43419	-2.24462	0.000772616	0.00402228	yes
AT1G49670	11.8257	3.4344	-1.78379	0.0113057	0.0376531	yes
AT3G15980	14.1052	3.43562	-2.03759	0.00291717	0.0123956	yes
AT1G48550	18.8097	3.43609	-2.45264	0.000159067	0.00102706	yes
AT5G44660	18.3002	3.44016	-2.41131	0.000220254	0.0013664	yes
AT1G79570	12.526	3.44109	-1.86399	0.00754075	0.0271716	yes
AT5G04480	11.7249	3.44115	-1.76862	0.012068	0.0396559	yes
AT3G01950	12.3984	3.44257	-1.84859	0.00814265	0.0289531	yes
AT5G51390	15.4531	3.44368	-2.16587	0.00129553	0.00625244	yes
AT5G58300	11.4642	3.44532	-1.73443	0.0140988	0.0449934	yes
AT1G79440	69.0692	3.44598	-4.32506	9.27969e-19	3.56504e-17	yes
AT5G05730	28.806	3.4466	-3.06312	2.59491e-07	3.08836e-06	yes
AT5G47820	20.7415	3.45047	-2.58766	4.76586e-05	0.000352801	yes
[truncated: 4,930 more rows]

## Sheet: C_DAS Dark vs. Light
gene_id	event_type	chrom	event_start	event_end	event_pattern	strand	control	treat	log2(Fold_change)	p-value	q-value	significant
AT3G28070	AE3'	Chr3	10448446	10448564	10448446-10448564	+	14.2701	1.4347	-3.31417	0.000677661	0.00379505	yes
AT3G15354	AE3'	Chr3	5170190	5170336	5170190-5170336	-	18.0429	1.86153	-3.27687	0.00014344	0.000940038	yes
AT3G15354	AE3'	Chr3	5171486	5171643	5171486-5171643	-	18.0429	1.86153	-3.27687	0.00014344	0.000940038	yes
AT3G06880	AE3'	Chr3	2170631	2170747	2170631-2170747	-	19.0342	2.71184	-2.81125	0.000292774	0.00179236	yes
AT3G61220	AE3'	Chr3	22663138	22663390	22663138-22663390	+	42.4914	4.06706	-3.38511	3.24e-09	4.32e-08	yes
AT5G27390	AE3'	Chr5	9675000	9675057	9675000-9675057	-	23.7129	4.28426	-2.46855	0.000172441	0.00111109	yes
AT3G17609	AE3'	Chr3	6024108	6024294	6024108-6024294	+	18.0647	4.76928	-1.92133	0.00531233	0.0230128	yes
AT3G01060	AE3'	Chr3	17430	17648	17430-17648	-	29.8543	4.85734	-2.6197	1.28e-05	0.00010319	yes
AT5G57110	AE3'	Chr5	23116714	23116898	23116714-23116898	-	19.314	5.09029	-1.92383	0.00391612	0.0176818	yes
AT2G47060	AE3'	Chr2	19334102	19334228	19334102-19334228	-	30.1936	5.70248	-2.40458	3.02e-05	0.000225594	yes
AT1G49720	AE3'	Chr1	18400742	18401824	18400742-18401824	+	49.9412	6.48874	-2.94422	1.86e-09	2.57e-08	yes
AT2G31580	AE3'	Chr2	13444651	13444883	13444651-13444883	-	1.10716	8.67084	2.9693	0.00907439	0.0364023	yes
AT3G56160	AE3'	Chr3	20837890	20837991	20837890-20837991	-	25.631	8.78747	-1.54437	0.00467519	0.0206509	yes
AT2G17695	AE3'	Chr2	7684951	7685051	7684951-7685051	-	52.0276	9.72023	-2.42022	3.83e-08	4.45e-07	yes
AT2G38780	AE3'	Chr2	16213590	16213683	16213590-16213683	+	30.9946	9.91736	-1.64399	0.00110726	0.0058584	yes
AT5G17310	AE3'	Chr5	5699552	5699612	5699552-5699612	-	26.0598	10.1433	-1.36129	0.00981558	0.0389583	yes
AT1G07010	AE3'	Chr1	2153492	2153605	2153492-2153605	+	36.0901	10.4836	-1.78347	0.000186117	0.00118912	yes
AT4G02760	AE3'	Chr4	1227480	1228011	1227480-1228011	-	1.70127	11.2593	2.72643	0.00434391	0.0193818	yes
AT4G02760	AE3'	Chr4	1226312	1226412	1226312-1226412	-	1.70127	11.2593	2.72643	0.00434391	0.0193818	yes
AT1G22990	AE3'	Chr1	8139396	8139471	8139396-8139471	+	41.2433	11.6197	-1.82759	4.79e-05	0.000345084	yes
AT1G50300	AE3'	Chr1	18631542	18631700	18631542-18631700	-	1.94382	11.651	2.58349	0.00478528	0.0210499	yes
AT3G57020	AE3'	Chr3	21099234	21099488	21099234-21099488	-	47.299	11.8038	-2.00255	3.47e-06	3.05e-05	yes
AT1G51840	AE3'	Chr1	19250078	19250211	19250078-19250211	-	1.39529	11.835	3.08442	0.00192279	0.00949857	yes
AT1G03080	AE3'	Chr1	737233	737420	737233-737420	-	2.469	13.7296	2.47529	0.00276724	0.013089	yes
AT4G13100	AE3'	Chr4	7637037	7637529	7637037-7637529	-	64.3069	13.99	-2.20058	8.39e-09	1.06e-07	yes
AT2G45540	AE3'	Chr2	18770276	18772281	18770276-18772281	-	3.53471	14.1905	2.00527	0.00720292	0.0298242	yes
AT2G42600	AE3'	Chr2	17738512	17738809	17738512-17738809	-	69.6405	14.682	-2.24587	1.25e-09	1.77e-08	yes
AT5G46710	AE3'	Chr5	18953544	18953723	18953544-18953723	-	43.7663	15.1886	-1.52684	0.000248448	0.00154839	yes
AT2G30390	AE3'	Chr2	12952012	12952164	12952012-12952164	-	82.0654	15.7971	-2.37712	8.45e-12	1.54e-10	yes
AT1G21350	AE3'	Chr1	7478617	7478682	7478617-7478682	-	40.8784	15.8876	-1.36343	0.00120258	0.00629655	yes
AT1G70830	AE3'	Chr1	26710568	26711053	26710568-26711053	-	39.1308	16.026	-1.2879	0.00248844	0.0118973	yes
AT2G38280	AE3'	Chr2	16033742	16033835	16033742-16033835	-	4.25902	16.128	1.92097	0.00530176	0.022984	yes
AT3G07300	AE3'	Chr3	2327328	2327424	2327328-2327424	-	2.61096	16.603	2.66879	0.000613407	0.00346193	yes
AT3G52180	AE3'	Chr3	19350287	19350346	19350287-19350346	-	50.6675	17.5695	-1.52798	8e-05	0.000554114	yes
AT2G11810	AE3'	Chr2	4746245	4746319	4746245-4746319	+	46.9911	17.6258	-1.4147	0.000348826	0.0020973	yes
AT2G42600	AE3'	Chr2	17738512	17738711	17738512-17738711	-	94.3291	18.6286	-2.34018	4.07e-13	8.45e-12	yes
AT1G07650	AE3'	Chr1	2364620	2364691	2364620-2364691	-	7.06369	19.1448	1.43846	0.0125585	0.0480966	yes
AT1G07570	AE3'	Chr1	2333168	2333281	2333168-2333281	-	4.90818	19.3797	1.98129	0.00182807	0.00908816	yes
AT5G25440	AE3'	Chr5	8856377	8856573	8856377-8856573	-	7.98715	20.9244	1.38944	0.0109166	0.0426981	yes
AT4G10120	AE3'	Chr4	6315007	6315290	6315007-6315290	+	86.5156	21.8327	-1.98647	4.31e-10	6.41e-09	yes
AT5G22620	AE3'	Chr5	7518569	7518634	7518569-7518634	-	51.9563	21.9392	-1.24379	0.000707934	0.00394626	yes
AT3G56150	AE3'	Chr3	20836797	20836851	20836797-20836851	-	7.63802	22.1298	1.53472	0.00496419	0.0217227	yes
AT1G03457	AE3'	Chr1	862488	862613	862488-862613	-	5.71844	22.6137	1.9835	0.000753802	0.00417442	yes
AT5G08650	AE3'	Chr5	2806995	2807070	2806995-2807070	-	73.2301	23.1767	-1.65976	4.43e-07	4.48e-06	yes
AT2G42130	AE3'	Chr2	17566811	17566932	17566811-17566932	+	48.8023	24.0884	-1.01861	0.00566819	0.0243805	yes
AT5G10490	AE3'	Chr5	3303928	3304104	3303928-3304104	-	49.1694	24.1623	-1.02501	0.00523677	0.0227311	yes
AT1G23090	AE3'	Chr1	8188248	8188455	8188248-8188455	-	7.94364	25.2508	1.66846	0.00147845	0.00758074	yes
AT5G17690	AE3'	Chr5	5828651	5828737	5828651-5828737	-	5.27715	25.4142	2.26781	0.000106926	0.000719602	yes
AT2G41880	AE3'	Chr2	17476684	17476729	17476684-17476729	+	9.50426	26.2702	1.46678	0.00302915	0.0141443	yes
AT5G23450	AE3'	Chr5	7908508	7909184	7908508-7909184	-	4.30622	26.3879	2.61538	1.93e-05	0.000149676	yes
AT5G26740	AE3'	Chr5	9292282	9292352	9292282-9292352	+	3.50679	26.8401	2.93616	4.96e-06	4.28e-05	yes
AT2G41500	AE3'	Chr2	17307176	17307265	17307176-17307265	-	9.0879	27.4413	1.59433	0.00131658	0.0068246	yes
AT2G36250	AE3'	Chr2	15199300	15200016	15199300-15200016	-	89.5567	27.5769	-1.69934	1.32e-08	1.63e-07	yes
AT4G14210	AE3'	Chr4	8194602	8194804	8194602-8194804	-	55.9087	27.9245	-1.00154	0.00353257	0.0161817	yes
AT5G64360	AE3'	Chr5	25736689	25736890	25736689-25736890	-	5.20223	29.3324	2.49529	1.12e-05	9.06e-05	yes
AT1G12520	AE3'	Chr1	4268143	4268277	4268143-4268277	-	5.99978	29.5442	2.29989	2.54e-05	0.000192518	yes
AT3G03250	AE3'	Chr3	750081	750152	750081-750152	-	71.635	30.0659	-1.25254	6.34e-05	0.000448475	yes
AT1G80420	AE3'	Chr1	30236975	30237205	30236975-30237205	-	13.0883	30.4437	1.21786	0.00531767	0.0230286	yes
AT3G02600	AE3'	Chr3	552931	553152	552931-553152	+	13.3782	30.6085	1.19405	0.00589229	0.0252017	yes
AT1G22700	AE3'	Chr1	8029086	8029384	8029086-8029384	-	64.7611	30.89	-1.06799	0.000895386	0.00485585	yes
AT4G31720	AE3'	Chr4	15355612	15355740	15355612-15355740	-	15.009	31.0439	1.04848	0.0119857	0.0462923	yes
AT5G13950	AE3'	Chr5	4499171	4499254	4499171-4499254	-	15.7906	32.619	1.04664	0.0101099	0.039962	yes
AT5G26740	AE3'	Chr5	9292222	9292352	9292222-9292352	+	9.72025	35.955	1.88713	3.86e-05	0.000283402	yes
AT5G65210	AE3'	Chr5	26059020	26059201	26059020-26059201	+	7.30194	36.9819	2.34047	1.94e-06	1.77e-05	yes
AT4G20070	AE3'	Chr4	10863910	10864035	10863910-10864035	+	13.4293	37.8192	1.49374	0.000314074	0.00191361	yes
AT2G28450	AE3'	Chr2	12162523	12162866	12162523-12162866	-	14.8531	38.5436	1.37573	0.000603656	0.00341442	yes
AT5G11700	AE3'	Chr5	3763814	3764030	3763814-3764030	-	19.0223	40.0453	1.07394	0.00365286	0.0166638	yes
AT4G25720	AE3'	Chr4	13100786	13100883	13100786-13100883	-	10.4404	42.2028	2.01516	3.34e-06	2.95e-05	yes
AT2G03390	AE3'	Chr2	1030850	1030890	1030850-1030890	-	92.3282	44.7819	-1.04385	0.0001012	0.000684778	yes
AT2G03390	AE3'	Chr2	1032031	1032381	1032031-1032381	-	92.3282	44.7819	-1.04385	0.0001012	0.000684778	yes
AT5G37720	AE3'	Chr5	14982195	14982278	14982195-14982278	-	21.6619	46.0109	1.08681	0.00166547	0.00841291	yes
AT5G35200	AE3'	Chr5	13465480	13465612	13465480-13465612	-	22.4864	46.3975	1.045	0.00218513	0.0106281	yes
AT3G24570	AE3'	Chr3	8967239	8967378	8967239-8967378	-	9.22985	48.3279	2.38848	3.71e-08	4.33e-07	yes
AT4G21160	AE3'	Chr4	11284655	11284733	11284655-11284733	+	17.5243	48.9172	1.48098	4.63e-05	0.000334887	yes
AT4G39660	AE3'	Chr4	18407261	18407491	18407261-18407491	+	21.3258	49.8244	1.22425	0.000344206	0.00207485	yes
AT1G25220	AE3'	Chr1	8838395	8838465	8838395-8838465	-	24.64	49.9747	1.0202	0.00179962	0.00898537	yes
AT4G37550	AE3'	Chr4	17644355	17644545	17644355-17644545	+	15.7244	50.2034	1.67478	6.99e-06	5.89e-05	yes
AT5G12370	AE3'	Chr5	4008362	4008445	4008362-4008445	-	24.6198	51.331	1.06001	0.0011215	0.00592268	yes
AT5G55290	AE3'	Chr5	22423989	22424114	22423989-22424114	-	11.878	53.491	2.17101	4.31e-08	4.96e-07	yes
AT3G62150	AE3'	Chr3	23013211	23013609	23013211-23013609	-	2.96905	55.2026	4.21666	6.81e-14	1.52e-12	yes
AT1G01320	AE3'	Chr1	124921	125022	124921-125022	-	136.197	56.9566	-1.25776	3.13e-08	3.69e-07	yes
AT1G18270	AE3'	Chr1	6286798	6286917	6286798-6286917	-	19.572	59.4822	1.60367	2.05e-06	1.86e-05	yes
AT3G58670	AE3'	Chr3	21705212	21705443	21705212-21705443	-	29.9373	66.5581	1.15267	7.67e-05	0.000533393	yes
AT3G58670	AE3'	Chr3	21704847	21704992	21704847-21704992	-	29.9373	66.5581	1.15267	7.67e-05	0.000533393	yes
AT3G01850	AE3'	Chr3	300428	300583	300428-300583	-	29.3929	67.5575	1.20065	3.99e-05	0.000292201	yes
AT2G26210	AE3'	Chr2	11157616	11157821	11157616-11157821	+	34.1055	69.2643	1.02211	0.000233097	0.00146205	yes
AT2G26210	AE3'	Chr2	11157620	11157821	11157620-11157821	+	34.1055	69.2643	1.02211	0.000233097	0.00146205	yes
AT1G69840	AE3'	Chr1	26294962	26295159	26294962-26295159	-	11.3166	70.9018	2.64739	1.8e-12	3.49e-11	yes
AT3G52140	AE3'	Chr3	19335941	19336069	19335941-19336069	+	33.1035	70.9178	1.09916	8.24e-05	0.000569684	yes
AT4G31080	AE3'	Chr4	15122298	15122727	15122298-15122727	+	30.1009	72.0415	1.25902	1.11e-05	9.01e-05	yes
AT1G53780	AE3'	Chr1	20077616	20077988	20077616-20077988	-	37.5338	76.6329	1.02977	9.89e-05	0.000670843	yes
AT1G79245	AE3'	Chr1	29805551	29806725	29805551-29806725	-	29.1254	78.7826	1.4356	4.27e-07	4.33e-06	yes
AT2G42890	AE3'	Chr2	17850615	17850665	17850615-17850665	+	21.1356	84.797	2.00434	5.12e-11	8.57e-10	yes
AT3G53500	AE3'	Chr3	19835873	19835912	19835873-19835912	-	42.2729	86.0965	1.02622	3.86e-05	0.00028337	yes
AT1G60140	AE3'	Chr1	22178086	22180151	22178086-22180151	-	33.414	88.3402	1.40262	1.4e-07	1.51e-06	yes
AT4G20380	AE3'	Chr4	11005019	11005150	11005019-11005150	+	43.9317	91.7292	1.06212	1.29e-05	0.000103419	yes
AT4G20380	AE3'	Chr4	11005022	11005150	11005022-11005150	+	43.9317	91.7292	1.06212	1.29e-05	0.000103419	yes
AT5G01010	AE3'	Chr5	4102	4258	4102-4258	-	27.8669	95.175	1.77203	1.31e-10	2.08e-09	yes
AT1G55490	AE3'	Chr1	20718458	20718681	20718458-20718681	-	215.967	97.5346	-1.14683	1.13e-10	1.81e-09	yes
AT1G23020	AE3'	Chr1	8152670	8152861	8152670-8152861	-	15.3314	107.649	2.81177	3.37e-19	1.14e-17	yes
AT1G35580	AE3'	Chr1	13124443	13124827	13124443-13124827	-	34.761	109.162	1.65093	5.3e-11	8.84e-10	yes
AT2G44860	AE3'	Chr2	18502048	18502158	18502048-18502158	-	49.0851	115.571	1.23542	4.05e-08	4.69e-07	yes
AT1G10590	AE3'	Chr1	3502763	3503004	3502763-3503004	-	53.9599	116.912	1.11547	3.18e-07	3.27e-06	yes
AT3G57410	AE3'	Chr3	21250820	21250845	21250820-21250845	-	41.9957	117.901	1.48926	2.17e-10	3.34e-09	yes
AT3G57410	AE3'	Chr3	21244160	21244376	21244160-21244376	-	41.9957	117.901	1.48926	2.17e-10	3.34e-09	yes
AT3G57410	AE3'	Chr3	21249754	21249858	21249754-21249858	-	41.9957	117.901	1.48926	2.17e-10	3.34e-09	yes
AT1G15350	AE3'	Chr1	5279482	5279604	5279482-5279604	-	36.6394	119.028	1.69983	2.76e-12	5.29e-11	yes
AT1G02840	AE3'	Chr1	629288	629321	629288-629321	+	54.0008	119.237	1.14279	1.45e-07	1.56e-06	yes
AT1G04300	AE3'	Chr1	1152879	1152947	1152879-1152947	-	39.9018	119.965	1.58809	2.11e-11	3.68e-10	yes
AT1G33050	AE3'	Chr1	11968589	11968744	11968589-11968744	-	23.8536	125.773	2.39855	5.57e-19	1.85e-17	yes
AT5G03040	AE3'	Chr5	712347	712418	712347-712418	-	61.7577	126.895	1.03894	4.55e-07	4.59e-06	yes
AT1G12900	AE3'	Chr1	4393542	4393850	4393542-4393850	-	430.674	127.283	-1.75856	2.13e-37	1.84e-35	yes
AT1G12900	AE3'	Chr1	4394044	4394148	4394044-4394148	-	430.674	127.283	-1.75856	2.13e-37	1.84e-35	yes
AT1G16240	AE3'	Chr1	5556126	5556345	5556126-5556345	-	47.7776	133.066	1.47773	1.97e-11	3.47e-10	yes
AT5G67380	AE3'	Chr5	26882660	26882789	26882660-26882789	-	38.1941	138.202	1.85536	1.45e-15	3.71e-14	yes
AT2G03640	AE3'	Chr2	1106239	1106431	1106239-1106431	-	44.8025	145.184	1.69623	1.28e-14	3.03e-13	yes
AT5G22080	AE3'	Chr5	7311479	7311592	7311479-7311592	-	52.1499	156.789	1.58809	1.89e-14	4.4e-13	yes
AT4G33150	AE3'	Chr4	15990791	15991093	15990791-15991093	-	19.3738	156.986	3.01846	4.71e-29	2.91e-27	yes
AT1G01490	AE3'	Chr1	181347	181422	181347-181422	-	73.9965	167.315	1.17704	1.9e-10	2.94e-09	yes
AT5G16880	AE3'	Chr5	5549638	5550176	5549638-5550176	+	66.6066	177.585	1.41477	5.8e-14	1.3e-12	yes
AT3G10770	AE3'	Chr3	3372901	3373555	3372901-3373555	-	76.9318	184.695	1.2635	1.72e-12	3.37e-11	yes
AT4G24520	AE3'	Chr4	12666585	12666644	12666585-12666644	-	91.1422	192.488	1.07858	1.62e-10	2.53e-09	yes
AT3G59060	AE3'	Chr3	21829825	21829902	21829825-21829902	-	85.9119	208.273	1.27755	4.23e-14	9.62e-13	yes
AT1G79700	AE3'	Chr1	29991804	29991880	29991804-29991880	-	22.4338	246.996	3.46074	5.33e-50	6.76e-48	yes
AT4G16990	AE3'	Chr4	9564692	9564941	9564692-9564941	+	103.852	278.489	1.42309	3.47e-21	1.3e-19	yes
AT4G16990	AE3'	Chr4	9560150	9560612	9560150-9560612	+	103.852	278.489	1.42309	3.47e-21	1.3e-19	yes
AT2G30950	AE3'	Chr2	13174692	13175864	13174692-13175864	+	596.398	297.35	-1.00412	1.29e-21	5.03e-20	yes
AT3G13920	AE3'	Chr3	4593873	4593976	4593873-4593976	-	144.589	297.858	1.04267	9.19e-15	2.21e-13	yes
AT3G13920	AE3'	Chr3	4594061	4594129	4594061-4594129	-	144.589	297.858	1.04267	9.19e-15	2.21e-13	yes
AT4G23470	AE3'	Chr4	12249818	12249874	12249818-12249874	+	150.133	323.878	1.10921	2.39e-17	7.07e-16	yes
AT1G25275	AE3'	Chr1	8860949	8860999	8860949-8860999	+	196.991	439.227	1.15683	2.27e-24	1.05e-22	yes
AT1G08630	AE3'	Chr1	2745243	2745693	2745243-2745693	-	40.55	441.443	3.44445	1.32e-87	3.68e-85	yes
AT1G08630	AE3'	Chr1	2744475	2744533	2744475-2744533	-	40.55	441.443	3.44445	1.32e-87	3.68e-85	yes
AT1G08630	AE3'	Chr1	2745243	2745702	2745243-2745702	-	40.55	441.443	3.44445	1.32e-87	3.68e-85	yes
AT3G57520	AE3'	Chr3	21289612	21289829	21289612-21289829	-	140.736	445.139	1.66127	2.05e-40	2.02e-38	yes
AT5G14780	AE3'	Chr5	4777759	4777933	4777759-4777933	+	291.923	715.078	1.29251	2.92e-45	3.31e-43	yes
AT1G64230	AE3'	Chr1	23833774	23833861	23833774-23833861	+	410.781	1253.59	1.60962	6.19e-106	2.14e-103	yes
AT5G38410	AE3'	Chr5	15377911	15378045	15377911-15378045	-	7416.36	1315.53	-2.49506	0	0	yes
AT3G28070	AE5'	Chr3	10448451	10448564	10448451-10448564	+	14.2701	1.4347	-3.31417	0.000677661	0.00379505	yes
AT5G43630	AE5'	Chr5	17527256	17527594	17527256-17527594	+	10.8478	2.00385	-2.43657	0.0117061	0.0453832	yes
AT1G02205	AE5'	Chr1	421735	421908	421735-421908	+	17.0902	2.10003	-3.02469	0.000366429	0.00219157	yes
AT4G01915	AE5'	Chr4	827598	827988	827598-827988	+	12.4788	2.29854	-2.44069	0.00679966	0.028404	yes
AT5G01260	AE5'	Chr5	105976	106476	105976-106476	+	14.5399	2.31222	-2.65266	0.0021672	0.0105559	yes
AT3G55630	AE5'	Chr3	20637575	20637658	20637575-20637658	+	109.13	2.64086	-5.36889	7.16e-27	3.82e-25	yes
AT2G04790	AE5'	Chr2	1679805	1679886	1679805-1679886	+	41.914	3.06383	-3.77403	8.41e-10	1.21e-08	yes
AT5G25520	AE5'	Chr5	8888531	8888590	8888531-8888590	+	18.2195	3.69727	-2.30095	0.0016091	0.00816388	yes
AT4G14400	AE5'	Chr4	8296213	8296962	8296213-8296962	+	17.2718	4.0294	-2.09979	0.00378843	0.0171943	yes
AT1G51805	AE5'	Chr1	19224897	19225422	19224897-19225422	-	45.3781	4.68054	-3.27725	1.64e-09	2.27e-08	yes
AT3G45050	AE5'	Chr3	16477020	16477128	16477020-16477128	+	36.5797	4.991	-2.87364	3.79e-07	3.87e-06	yes
AT1G49720	AE5'	Chr1	18402099	18402128	18402099-18402128	+	49.9412	6.48874	-2.94422	1.86e-09	2.57e-08	yes
AT4G01883	AE5'	Chr4	814418	814466	814418-814466	+	30.1091	6.98474	-2.10792	0.000126857	0.000840354	yes
AT3G18500	AE5'	Chr3	6354709	6354808	6354709-6354808	+	29.1981	8.75707	-1.73735	0.000973752	0.00523686	yes
AT5G53420	AE5'	Chr5	21674568	21675047	21674568-21675047	+	38.7576	9.76229	-1.98919	2.89e-05	0.000217071	yes
AT2G38780	AE5'	Chr2	16212808	16212900	16212808-16212900	+	30.9946	9.91736	-1.64399	0.00110726	0.0058584	yes
AT2G38780	AE5'	Chr2	16213264	16213322	16213264-16213322	+	30.9946	9.91736	-1.64399	0.00110726	0.0058584	yes
AT2G38780	AE5'	Chr2	16213256	16213322	16213256-16213322	+	30.9946	9.91736	-1.64399	0.00110726	0.0058584	yes
AT2G28305	AE5'	Chr2	12083488	12083558	12083488-12083558	+	42.3917	11.1485	-1.92694	1.88e-05	0.000146383	yes
AT4G19960	AE5'	Chr4	10815416	10815670	10815416-10815670	+	30.7481	11.7784	-1.38436	0.00446797	0.0198705	yes
AT2G26800	AE5'	Chr2	11432022	11432313	11432022-11432313	-	2.69658	13.4255	2.31577	0.00436803	0.0194788	yes
AT5G39830	AE5'	Chr5	15945002	15945081	15945002-15945081	+	50.3858	13.7998	-1.86837	5e-06	4.3e-05	yes
AT3G13062	AE5'	Chr3	4185211	4185358	4185211-4185358	+	35.6496	13.8906	-1.35978	0.00254836	0.0121469	yes
AT3G25440	AE5'	Chr3	9224264	9224542	9224264-9224542	+	2.40607	14.2108	2.56224	0.00192218	0.00949673	yes
AT5G06530	AE5'	Chr5	1992851	1992921	1992851-1992921	-	5.12076	15.8621	1.63115	0.0131033	0.0498319	yes
AT5G38520	AE5'	Chr5	15422513	15422690	15422513-15422690	+	88.3597	16.3925	-2.43035	6.79e-13	1.38e-11	yes
AT5G57060	AE5'	Chr5	23090627	23090675	23090627-23090675	+	5.22121	17.1535	1.71604	0.0075783	0.0311364	yes
AT2G39470	AE5'	Chr2	16476477	16476558	16476477-16476558	+	327.816	17.7962	-4.20325	1.16e-70	2.22e-68	yes
AT4G31000	AE5'	Chr4	15104035	15104519	15104035-15104519	+	4.28166	17.8044	2.05599	0.00223382	0.01082	yes
AT2G45990	AE5'	Chr2	18920788	18920864	18920788-18920864	+	64.4577	18.9365	-1.76718	7e-07	6.86e-06	yes
AT1G68580	AE5'	Chr1	25753544	25753626	25753544-25753626	+	4.83916	19.2099	1.98902	0.0018661	0.00925196	yes
AT4G02260	AE5'	Chr4	990215	990662	990215-990662	+	56.5631	19.5847	-1.53014	3.02e-05	0.000225619	yes
AT1G22430	AE5'	Chr1	7920828	7920892	7920828-7920892	+	49.5943	19.7384	-1.32917	0.000475626	0.00276285	yes
AT2G39580	AE5'	Chr2	16512257	16512364	16512257-16512364	+	5.43046	21.7973	2.00501	0.00086746	0.00472314	yes
AT1G15860	AE5'	Chr1	5456304	5456410	5456304-5456410	+	6.39474	23.702	1.89005	0.000823023	0.00451114	yes
AT3G45100	AE5'	Chr3	16506766	16506865	16506766-16506865	+	9.59013	24.8879	1.37582	0.00584585	0.0250435	yes
AT4G31390	AE5'	Chr4	15234651	15234791	15234651-15234791	+	51.5646	25.5689	-1.01199	0.00469419	0.020707	yes
AT5G67030	AE5'	Chr5	26754281	26754335	26754281-26754335	-	110.828	26.0014	-2.09166	2.57e-13	5.41e-12	yes
AT2G41880	AE5'	Chr2	17476809	17476899	17476809-17476899	+	9.50426	26.2702	1.46678	0.00302915	0.0141443	yes
AT2G41880	AE5'	Chr2	17475036	17475090	17475036-17475090	+	9.50426	26.2702	1.46678	0.00302915	0.0141443	yes
AT2G41880	AE5'	Chr2	17476474	17476609	17476474-17476609	+	9.50426	26.2702	1.46678	0.00302915	0.0141443	yes
AT4G26700	AE5'	Chr4	13466808	13466904	13466808-13466904	+	54.3813	27.0792	-1.00593	0.0038752	0.0175221	yes
AT4G28980	AE5'	Chr4	14289164	14290116	14289164-14290116	+	11.514	27.2858	1.24476	0.00732122	0.0302362	yes
AT5G51620	AE5'	Chr5	20967504	20967650	20967504-20967650	+	4.47948	27.4939	2.61771	1.28e-05	0.000102761	yes
AT1G17110	AE5'	Chr1	5848212	5848339	5848212-5848339	-	6.64688	28.2966	2.08988	9.9e-05	0.00067113	yes
AT5G53860	AE5'	Chr5	21865932	21865996	21865932-21865996	+	93.1502	30.9691	-1.58873	3.58e-08	4.18e-07	yes
AT5G43930	AE5'	Chr5	17680509	17680583	17680509-17680583	+	12.7576	31.194	1.28991	0.00324002	0.0150246	yes
AT1G67700	AE5'	Chr1	25375570	25375712	25375570-25375712	+	135.546	31.5703	-2.10214	4.78e-16	1.28e-14	yes
AT4G15233	AE5'	Chr4	8693783	8694037	8693783-8694037	+	6.08402	31.8099	2.38638	8.08e-06	6.74e-05	yes
AT4G15233	AE5'	Chr4	8689074	8689158	8689074-8689158	+	6.08402	31.8099	2.38638	8.08e-06	6.74e-05	yes
AT2G29290	AE5'	Chr2	12586042	12586562	12586042-12586562	+	134.184	31.9083	-2.07221	1.25e-15	3.21e-14	yes
AT2G04700	AE5'	Chr2	1647553	1647624	1647553-1647624	+	103.76	32.637	-1.66867	1.59e-09	2.21e-08	yes
AT5G23380	AE5'	Chr5	7868952	7869043	7868952-7869043	+	12.2476	33.1717	1.43746	0.00102355	0.00546809	yes
AT4G28830	AE5'	Chr4	14233671	14233730	14233671-14233730	+	15.5834	33.9686	1.1242	0.00557085	0.0240122	yes
AT4G28830	AE5'	Chr4	14233822	14233980	14233822-14233980	+	15.5834	33.9686	1.1242	0.00557085	0.0240122	yes
AT3G20810	AE5'	Chr3	7277752	7277844	7277752-7277844	+	80.1458	36.9329	-1.11772	0.000121472	0.000808867	yes
AT5G24314	AE5'	Chr5	8277999	8278058	8277999-8278058	+	108.668	37.8198	-1.52272	8.35e-09	1.06e-07	yes
AT1G28960	AE5'	Chr1	10109862	10110359	10109862-10110359	-	16.26	37.852	1.21904	0.00187052	0.00926603	yes
AT5G06980	AE5'	Chr5	2168776	2168885	2168776-2168885	+	11.6141	38.5007	1.72901	5.8e-05	0.000412595	yes
AT5G53450	AE5'	Chr5	21689190	21689506	21689190-21689506	+	81.6381	38.7233	-1.07604	0.000174269	0.00112084	yes
AT5G01220	AE5'	Chr5	87414	87630	87414-87630	-	271.547	40.2867	-2.75283	1.1e-41	1.13e-39	yes
AT3G62750	AE5'	Chr3	23215854	23216083	23215854-23216083	+	133.552	44.3307	-1.59102	3.96e-11	6.71e-10	yes
AT1G02840	AE5'	Chr1	628935	629321	628935-629321	+	19.0846	45.9182	1.26665	0.000424641	0.00249837	yes
AT5G26570	AE5'	Chr5	9266429	9266540	9266429-9266540	+	108.124	46.2834	-1.22413	1.43e-06	1.33e-05	yes
AT1G17780	AE5'	Chr1	6124254	6124629	6124254-6124629	+	5.05597	47.6399	3.23611	2.09e-10	3.22e-09	yes
AT1G18620	AE5'	Chr1	6410558	6410854	6410558-6410854	+	18.8714	48.762	1.36956	0.000120355	0.000801947	yes
AT5G57940	AE5'	Chr5	23457324	23457906	23457324-23457906	+	8.58566	49.6439	2.53162	8.39e-09	1.06e-07	yes
AT2G47510	AE5'	Chr2	19498590	19498756	19498590-19498756	+	21.5937	51.1706	1.24471	0.000240145	0.00150212	yes
AT3G26730	AE5'	Chr3	9826206	9826308	9826206-9826308	+	15.6022	53.4458	1.77633	1.41e-06	1.32e-05	yes
AT1G11840	AE5'	Chr1	3997239	3997391	3997239-3997391	+	127.095	57.4265	-1.14612	7.63e-07	7.43e-06	yes
AT1G11840	AE5'	Chr1	3996041	3996142	3996041-3996142	+	127.095	57.4265	-1.14612	7.63e-07	7.43e-06	yes
AT3G48380	AE5'	Chr3	17917892	17918067	17917892-17918067	+	16.1312	63.1321	1.96852	2.11e-08	2.53e-07	yes
AT3G60130	AE5'	Chr3	22212963	22213065	22212963-22213065	+	15.9007	67.8942	2.0942	1.56e-09	2.18e-08	yes
AT4G13040	AE5'	Chr4	7614220	7614350	7614220-7614350	+	28.4274	68.7514	1.27411	1.48e-05	0.000117539	yes
AT4G13040	AE5'	Chr4	7614560	7614668	7614560-7614668	+	28.4274	68.7514	1.27411	1.48e-05	0.000117539	yes
AT4G35790	AE5'	Chr4	16958657	16958773	16958657-16958773	-	26.897	68.9901	1.35895	5.41e-06	4.63e-05	yes
AT2G24765	AE5'	Chr2	10564682	10564812	10564682-10564812	+	32.652	71.8758	1.13833	4.69e-05	0.000338512	yes
AT5G57565	AE5'	Chr5	23311214	23311285	23311214-23311285	+	4.50269	90.6789	4.33191	4.22e-22	1.7e-20	yes
AT2G04690	AE5'	Chr2	1645914	1646066	1645914-1646066	+	24.768	91.5706	1.88641	5.15e-11	8.6e-10	yes
AT4G20380	AE5'	Chr4	11005025	11005150	11005025-11005150	+	43.9317	91.7292	1.06212	1.29e-05	0.000103419	yes
AT2G29630	AE5'	Chr2	12669755	12669887	12669755-12669887	+	478.983	113.295	-2.07989	7.38e-52	9.73e-50	yes
AT1G55810	AE5'	Chr1	20863486	20863558	20863486-20863558	+	41.5225	114.226	1.45992	7.2e-10	1.05e-08	yes
AT4G25050	AE5'	Chr4	12870567	12870689	12870567-12870689	+	242.664	117.146	-1.05065	2.32e-10	3.56e-09	yes
AT3G15840	AE5'	Chr3	5358144	5358252	5358144-5358252	-	637.439	119.719	-2.41263	2.98e-82	7.28e-80	yes
AT1G04300	AE5'	Chr1	1153234	1153345	1153234-1153345	-	39.9018	119.965	1.58809	2.11e-11	3.68e-10	yes
AT2G04690	AE5'	Chr2	1645473	1645671	1645473-1645671	+	47.2106	121.14	1.3595	1.65e-09	2.29e-08	yes
AT1G12900	AE5'	Chr1	4393546	4393850	4393546-4393850	-	430.674	127.283	-1.75856	2.13e-37	1.84e-35	yes
AT1G78150	AE5'	Chr1	29405553	29405652	29405553-29405652	+	54.373	128.823	1.24442	5.67e-09	7.36e-08	yes
AT5G32440	AE5'	Chr5	12078034	12078207	12078034-12078207	+	58.9274	142.048	1.26937	5.35e-10	7.87e-09	yes
AT4G39260	AE5'	Chr4	18274315	18274567	18274315-18274567	-	455.822	165.702	-1.45988	3.36e-30	2.18e-28	yes
AT1G19910	AE5'	Chr1	6913501	6913786	6913501-6913786	+	83.1632	181.946	1.12949	1.21e-10	1.93e-09	yes
AT1G07890	AE5'	Chr1	2437993	2438123	2437993-2438123	+	421.14	197.145	-1.09504	4.87e-18	1.51e-16	yes
AT1G25098	AE5'	Chr1	8813192	8813245	8813192-8813245	+	68.6497	205.898	1.58461	1.91e-18	6.12e-17	yes
AT2G39730	AE5'	Chr2	16571191	16571472	16571191-16571472	-	1399.26	211.08	-2.72881	3.94e-205	3.43e-202	yes
AT4G25500	AE5'	Chr4	13026056	13026168	13026056-13026168	+	86.219	211.354	1.29358	1.6e-14	3.75e-13	yes
AT4G25500	AE5'	Chr4	13025163	13025273	13025163-13025273	+	86.219	211.354	1.29358	1.6e-14	3.75e-13	yes
AT2G43160	AE5'	Chr2	17948798	17948918	17948798-17948918	+	77.3249	257.359	1.73478	2.03e-25	9.92e-24	yes
AT3G55770	AE5'	Chr3	20704411	20704500	20704411-20704500	+	114.127	267.836	1.23071	7.93e-17	2.27e-15	yes
AT5G46110	AE5'	Chr5	18699385	18699462	18699385-18699462	+	631.573	269.642	-1.2279	1.56e-31	1.07e-29	yes
AT1G21400	AE5'	Chr1	7494444	7494581	7494444-7494581	+	94.5457	277.881	1.55538	9.28e-24	4.14e-22	yes
AT4G16990	AE5'	Chr4	9561097	9561917	9561097-9561917	+	103.852	278.489	1.42309	3.47e-21	1.3e-19	yes
AT2G43160	AE5'	Chr2	17951841	17952690	17951841-17952690	+	106.651	294.57	1.46571	3.3e-23	1.42e-21	yes
AT3G13920	AE5'	Chr3	4594057	4594129	4594057-4594129	-	144.589	297.858	1.04267	9.19e-15	2.21e-13	yes
AT2G31810	AE5'	Chr2	13524596	13524809	13524596-13524809	+	117.323	302.763	1.36771	1.04e-21	4.07e-20	yes
AT3G14415	AE5'	Chr3	4819688	4819754	4819688-4819754	+	743.432	319.558	-1.21812	2.36e-36	1.95e-34	yes
AT2G39730	AE5'	Chr2	16571180	16571472	16571180-16571472	-	1659.61	545.669	-1.60475	1.5e-121	6.48e-119	yes
AT2G03680	AE5'	Chr2	1121383	1121679	1121383-1121679	+	143.178	557.29	1.96061	6.4e-62	1.03e-59	yes
AT1G64230	AE5'	Chr1	23833771	23833861	23833771-23833861	+	410.781	1253.59	1.60962	6.19e-106	2.14e-103	yes
AT5G20250	AE5'	Chr5	6833989	6834047	6833989-6834047	+	851.455	1929.53	1.18025	2.96e-104	9.37e-102	yes
AT4G35770	AE5'	Chr4	16945317	16945513	16945317-16945513	+	1200.02	8747.82	2.86586	0	0	yes
AT3G07675	AFE	Chr3	17398293	17398384	17398384	+	22.0167	4.98096	-2.1441	0.000919249	0.00497309	yes
AT2G15090	AFE	Chr2	6542166	6543671	6543671	+	29.5694	12.7222	-1.21676	0.012128	0.0467382	yes
AT1G18980	AFE	Chr1	6554849	6554850	6554850	+	2.17323	13.7263	2.65903	0.00187834	0.00930197	yes
AT1G22530	AFE	Chr1	7956786	7958564	7956786	-	10.7323	33.3724	1.6367	0.000309801	0.0018894	yes
AT1G30825	AFE	Chr1	10966907	10967904	10967904	+	17.4314	41.0129	1.23439	0.00108461	0.00575829	yes
AT1G15670	AFE	Chr1	5389952	5390468	5390468	+	9.54046	49.9826	2.38929	2.16e-08	2.59e-07	yes
AT2G15090	ALE	Chr2	6558789	6558962	6558789	+	29.5694	12.7222	-1.21676	0.012128	0.0467382	yes
AT3G47965	ALE	Chr4	762351	762379	762351	+	2.84669	13.5142	2.24711	0.00495272	0.0216771	yes
AT4G12510	ALE	Chr4	7421557	7421724	7421557	+	4.24945	14.9332	1.81317	0.00975799	0.0387466	yes
AT1G26470	ALE	Chr1	9155957	9155989	9155957	+	9.84626	33.5216	1.76744	0.000140547	0.000923213	yes
AT3G54680	ALE	Chr3	20245687	20246080	20245687	+	7.8366	39.5953	2.33703	8.63e-07	8.33e-06	yes
AT5G05610	ALE	Chr5	1677188	1677224	1677224	-	11.9734	48.5948	2.02097	5.81e-07	5.78e-06	yes
AT5G52440	ALE	Chr5	21288573	21288620	21288573	+	187.556	69.2828	-1.43675	4.73e-13	9.76e-12	yes
AT4G17730	ALE	Chr4	9866633	9867022	9866633	+	15.4832	155.332	3.32658	3.79e-31	2.59e-29	yes
AT1G79040	ALE	Chr1	29736737	29736801	29736737	+	9116.87	3949.24	-1.20696	0	0	yes
AT4G22200	IR	Chr4	11747558	11747651	11747483-11747558,11747651-11748166	-	8.72236	1.18461	-2.8803	0.0130233	0.0496081	yes
AT3G15354	IR	Chr3	5170071	5170190	5169760-5170071,5170190-5170336	-	18.0429	1.86153	-3.27687	0.00014344	0.000940038	yes
AT1G02205	IR	Chr1	419529	419675	419297-419529,419675-419894	+	25.9435	2.10003	-3.62689	1.96e-06	1.79e-05	yes
AT4G01915	IR	Chr4	827717	827801	827598-827988	+	12.4788	2.29854	-2.44069	0.00679966	0.028404	yes
AT5G09820	IR	Chr5	3056463	3056551	3056419-3056463,3056551-3056649	-	23.0627	2.53757	-3.18404	2.21e-05	0.000169697	yes
AT2G35660	IR	Chr2	14988924	14989002	14988778-14988924,14989002-14989075	+	13.3819	2.57512	-2.37757	0.00580527	0.0249022	yes
AT2G35660	IR	Chr2	14988924	14989010	14988778-14988924,14989010-14989075	+	13.3819	2.57512	-2.37757	0.00580527	0.0249022	yes
AT3G55630	IR	Chr3	20637025	20637105	20636895-20637025,20637105-20637170	+	109.13	2.64086	-5.36889	7.16e-27	3.82e-25	yes
AT3G06880	IR	Chr3	2171383	2171498	2171273-2171383,2171498-2171620	-	19.0342	2.71184	-2.81125	0.000292774	0.00179236	yes
AT3G06880	IR	Chr3	2170747	2170846	2170631-2170747,2170846-2170971	-	19.0342	2.71184	-2.81125	0.000292774	0.00179236	yes
AT2G04790	IR	Chr2	1679886	1680015	1679805-1679886,1680015-1680176	+	41.914	3.06383	-3.77403	8.41e-10	1.21e-08	yes
AT4G04850	IR	Chr4	2456846	2456940	2456685-2456846,2456940-2457029	+	27.1803	3.62014	-2.90844	1.06e-05	8.6e-05	yes
AT5G27390	IR	Chr5	9675057	9675129	9675000-9675057,9675129-9675186	-	23.7129	4.28426	-2.46855	0.000172441	0.00111109	yes
AT2G45560	IR	Chr2	18777395	18777488	18777291-18777813	-	38.6265	4.35165	-3.14995	4.69e-08	5.37e-07	yes
AT1G54820	IR	Chr1	20449752	20449945	20449352-20449752,20449945-20450077	+	25.7017	5.37495	-2.25754	0.000214171	0.0013512	yes
AT2G47060	IR	Chr2	19334228	19334326	19334102-19334228,19334326-19334579	-	30.1936	5.70248	-2.40458	3.02e-05	0.000225594	yes
AT3G13000	IR	Chr3	4160876	4160961	4160810-4160876,4160961-4161096	-	21.9423	5.87842	-1.90022	0.00230003	0.0110968	yes
AT2G46880	IR	Chr2	19265216	19265289	19265041-19265216,19265289-19265970	-	32.1996	6.41071	-2.32848	2.4e-05	0.000182783	yes
AT4G01883	IR	Chr4	814466	814541	814418-814466,814541-814588	+	30.1091	6.98474	-2.10792	0.000126857	0.000840354	yes
AT1G65800	IR	Chr1	24475531	24475617	24475321-24475531,24475617-24475854	+	43.643	7.43604	-2.55314	2.02e-07	2.13e-06	yes
AT4G13100	IR	Chr4	7637529	7637658	7637037-7637529,7637658-7637726	-	64.3069	7.74846	-3.05299	3.82e-12	7.17e-11	yes
AT4G13100	IR	Chr4	7637529	7637663	7637037-7637529,7637663-7637726	-	64.3069	7.74846	-3.05299	3.82e-12	7.17e-11	yes
AT4G02120	IR	Chr4	943627	943707	943579-943627,943707-943787	+	30.7698	8.11874	-1.92218	0.000273621	0.00168859	yes
AT4G02120	IR	Chr4	942543	942610	942474-942543,942610-942672	+	30.7698	8.11874	-1.92218	0.000273621	0.00168859	yes
AT3G56160	IR	Chr3	20837991	20838067	20837890-20837991,20838067-20838187	-	25.631	8.78747	-1.54437	0.00467519	0.0206509	yes
AT3G56160	IR	Chr3	20838187	20838309	20838067-20838187,20838309-20838394	-	25.631	8.78747	-1.54437	0.00467519	0.0206509	yes
AT5G58140	IR	Chr5	23528510	23528726	23528407-23528510,23528726-23528775	+	116.625	8.92097	-3.70854	2.65e-24	1.21e-22	yes
AT5G50160	IR	Chr5	20416435	20416521	20416250-20416435,20416521-20416758	+	37.913	9.76141	-1.95753	4.3e-05	0.000312202	yes
AT2G38780	IR	Chr2	16213322	16213590	16213256-16213322,16213590-16213683	+	30.9946	9.91736	-1.64399	0.00110726	0.0058584	yes
AT2G38780	IR	Chr2	16213322	16213590	16213264-16213322,16213590-16213683	+	30.9946	9.91736	-1.64399	0.00110726	0.0058584	yes
AT2G28305	IR	Chr2	12083558	12083986	12083488-12083558,12083986-12084129	+	42.3917	11.1485	-1.92694	1.88e-05	0.000146383	yes
AT5G19855	IR	Chr5	6712455	6712795	6712390-6712455,6712795-6712852	-	85.072	11.7188	-2.85986	1.11e-14	2.64e-13	yes
AT4G34240	IR	Chr4	16390689	16390778	16390446-16390689,16390778-16390846	+	32.724	12.2365	-1.41916	0.00277447	0.0131149	yes
AT5G02810	IR	Chr5	640755	640889	640622-641050	-	31.9879	12.4696	-1.35911	0.00427345	0.0191038	yes
AT2G36895	IR	Chr2	15489532	15489614	15489431-15489532,15489614-15489727	-	29.2037	12.5776	-1.21529	0.0127625	0.0487276	yes
AT1G63610	IR	Chr1	23584034	23584124	23583942-23584034,23584124-23584345	-	30.2846	12.9502	-1.22561	0.0106502	0.0418134	yes
AT5G46390	IR	Chr5	18818500	18818592	18818417-18818500,18818592-18818630	+	43.9524	13.2666	-1.72814	5.56e-05	0.00039663	yes
AT2G26800	IR	Chr2	11431931	11432022	11431724-11431931,11432022-11432313	-	2.69658	13.4255	2.31577	0.00436803	0.0194788	yes
AT2G32500	IR	Chr2	13795747	13795826	13795685-13795747,13795826-13795964	-	35.5868	13.5866	-1.38916	0.00216146	0.0105317	yes
AT1G03080	IR	Chr1	737420	737562	737233-737420,737562-737624	-	2.469	13.7296	2.47529	0.00276724	0.013089	yes
AT2G16430	IR	Chr2	7121996	7122092	7121885-7121996,7122092-7122292	-	46.9067	16.2612	-1.52836	0.000147075	0.000961323	yes
AT1G73170	IR	Chr1	27513727	27513812	27513536-27513727,27513812-27513962	-	42.0373	16.3195	-1.36508	0.00101249	0.00541675	yes
AT5G18980	IR	Chr5	6337099	6337171	6336464-6337099,6337171-6337637	-	4.70208	16.726	1.83072	0.00591728	0.025269	yes
AT1G63260	IR	Chr1	23467536	23467626	23467411-23467536,23467626-23467693	-	1.65586	16.749	3.33843	0.000135117	0.000888826	yes
AT1G20510	IR	Chr1	7104010	7104419	7103943-7104010,7104419-7104564	-	40.0568	16.9423	-1.24142	0.00298972	0.0140017	yes
AT5G57060	IR	Chr5	23090675	23091001	23090627-23090675,23091001-23091108	+	5.22121	17.1535	1.71604	0.0075783	0.0311364	yes
AT3G23560	IR	Chr3	8454663	8454738	8454545-8454663,8454738-8454976	-	3.56405	17.4046	2.28788	0.00127011	0.00660457	yes
AT3G52180	IR	Chr3	19350346	19350613	19350287-19350346,19350613-19350708	-	50.6675	17.5695	-1.52798	8e-05	0.000554114	yes
AT2G11810	IR	Chr2	4746178	4746245	4746116-4746178,4746245-4746319	+	46.9911	17.6258	-1.4147	0.000348826	0.0020973	yes
AT3G60140	IR	Chr3	22219831	22220106	22219729-22219831,22220106-22220214	+	3.46547	17.7209	2.35433	0.000947201	0.00511419	yes
AT2G36895	IR	Chr2	15489532	15489614	15489431-15489532,15489614-15489730	-	43.8948	18.2425	-1.26674	0.00157665	0.00802205	yes
AT5G05740	IR	Chr5	1725920	1726008	1725810-1725920,1726008-1726058	-	54.7497	18.3124	-1.58003	2.59e-05	0.000196052	yes
AT2G45990	IR	Chr2	18920686	18920788	18920624-18920686,18920788-18920864	+	64.4577	18.9365	-1.76718	7e-07	6.86e-06	yes
AT1G07650	IR	Chr1	2361682	2361761	2361617-2361682,2361761-2361812	-	7.06369	19.1448	1.43846	0.0125585	0.0480966	yes
AT3G23710	IR	Chr3	8535685	8535774	8535626-8535685,8535774-8535854	+	5.85876	19.2929	1.7194	0.00457319	0.0202735	yes
AT1G07570	IR	Chr1	2332532	2332614	2332397-2332532,2332614-2332930	-	4.90818	19.3797	1.98129	0.00182807	0.00908816	yes
AT4G02260	IR	Chr4	990662	990749	990215-990662,990749-990810	+	56.5631	19.5847	-1.53014	3.02e-05	0.000225619	yes
AT2G26540	IR	Chr2	11288001	11288119	11287867-11288001,11288119-11288204	-	41.9217	19.7234	-1.08779	0.00662292	0.0277661	yes
AT1G22430	IR	Chr1	7920892	7921033	7920828-7920892,7921033-7921128	+	49.5943	19.7384	-1.32917	0.000475626	0.00276285	yes
AT1G22430	IR	Chr1	7921128	7921225	7921033-7921128,7921225-7921386	+	49.5943	19.7384	-1.32917	0.000475626	0.00276285	yes
AT1G27921	IR	Chr1	9729747	9729856	9729600-9729747,9729856-9729979	-	5.19501	21.3033	2.03588	0.000887759	0.00481703	yes
AT1G27921	IR	Chr1	9729134	9729434	9728759-9729487	-	5.19501	21.3033	2.03588	0.000887759	0.00481703	yes
AT1G27770	IR	Chr1	9675232	9675309	9673281-9675232,9675309-9675363	-	43.4939	21.3107	-1.02923	0.00840078	0.0340853	yes
AT1G27770	IR	Chr1	9673339	9673562	9673281-9675232	-	43.4939	21.3107	-1.02923	0.00840078	0.0340853	yes
AT4G34140	IR	Chr4	16352085	16352342	16351770-16352085,16352342-16352617	+	6.67319	21.4619	1.68533	0.00317004	0.0147351	yes
AT4G34140	IR	Chr4	16352079	16352342	16351770-16352079,16352342-16352617	+	6.67319	21.4619	1.68533	0.00317004	0.0147351	yes
AT4G34140	IR	Chr4	16351888	16352002	16351770-16352085	+	6.67319	21.4619	1.68533	0.00317004	0.0147351	yes
AT5G25520	IR	Chr5	8887956	8888098	8887836-8887956,8888098-8888458	+	4.37052	21.5506	2.30185	0.000319834	0.00194524	yes
AT4G10120	IR	Chr4	6315507	6315637	6315418-6315507,6315637-6315890	+	86.5156	21.8327	-1.98647	4.31e-10	6.41e-09	yes
AT1G30410	IR	Chr1	10739689	10739823	10739326-10739689,10739823-10740001	+	3.72502	21.8452	2.552	0.000124158	0.000824407	yes
AT3G50670	IR	Chr3	18827439	18828349	18827358-18828411	-	6.09864	21.9378	1.84686	0.00152327	0.00778091	yes
AT1G13450	IR	Chr1	4613516	4613755	4613286-4613516,4613755-4613889	-	4.63288	22.9166	2.30641	0.00020303	0.00128546	yes
AT3G06510	IR	Chr3	2018188	2018291	2018020-2018188,2018291-2018524	+	70.1116	23.5087	-1.57646	2.01e-06	1.83e-05	yes
AT4G30993	IR	Chr4	15099410	15099504	15099299-15099410,15099504-15099616	+	53.8984	23.8036	-1.17906	0.000972983	0.00523512	yes
AT5G48790	IR	Chr5	19780329	19780464	19780212-19780329,19780464-19780562	-	71.1723	23.9518	-1.57118	1.79e-06	1.64e-05	yes
AT4G08290	IR	Chr4	5240329	5240404	5240171-5240329,5240404-5240555	+	8.94269	24.4582	1.45154	0.00451823	0.0200711	yes
AT5G44450	IR	Chr5	17914680	17914783	17914583-17914680,17914783-17914837	-	8.61383	24.7465	1.5225	0.00313481	0.0145878	yes
AT1G23090	IR	Chr1	8188455	8188541	8188248-8188455,8188541-8188589	-	7.94364	25.2508	1.66846	0.00147845	0.00758074	yes
AT4G26370	IR	Chr4	13334941	13335079	13334887-13334941,13335079-13335213	-	58.1491	25.6422	-1.18123	0.000601041	0.00340291	yes
AT1G56500	IR	Chr1	21160493	21160572	21160437-21160493,21160572-21160666	+	61.5937	26.0088	-1.24378	0.000226721	0.00142435	yes
AT1G56500	IR	Chr1	21166281	21166360	21166245-21166281,21166360-21166610	+	61.5937	26.0088	-1.24378	0.000226721	0.00142435	yes
AT1G10760	IR	Chr1	3590543	3590710	3590425-3590543,3590710-3590799	-	130.662	26.0168	-2.32832	1.75e-17	5.22e-16	yes
AT5G14090	IR	Chr5	4548620	4548809	4547863-4548620,4548809-4549034	+	7.8004	26.1772	1.74669	0.000843721	0.00461257	yes
AT2G41880	IR	Chr2	17476609	17476684	17476474-17476609,17476684-17476729	+	9.50426	26.2702	1.46678	0.00302915	0.0141443	yes
AT2G41880	IR	Chr2	17476729	17476809	17476684-17476729,17476809-17476899	+	9.50426	26.2702	1.46678	0.00302915	0.0141443	yes
AT2G41880	IR	Chr2	17476174	17476262	17475812-17476174,17476262-17476383	+	9.50426	26.2702	1.46678	0.00302915	0.0141443	yes
AT5G23450	IR	Chr5	7909050	7909149	7908508-7909184	-	4.30622	26.3879	2.61538	1.93e-05	0.000149676	yes
AT1G09570	IR	Chr1	3098940	3099032	3097158-3098940,3099032-3099223	-	8.4592	27.0102	1.67491	0.000979364	0.00526082	yes
AT4G26700	IR	Chr4	13464431	13464517	13464190-13464431,13464517-13464688	+	54.3813	27.0792	-1.00593	0.0038752	0.0175221	yes
AT4G26700	IR	Chr4	13466904	13466999	13466808-13466904,13466999-13467090	+	54.3813	27.0792	-1.00593	0.0038752	0.0175221	yes
AT2G46230	IR	Chr2	18984651	18984742	18984573-18984651,18984742-18984798	-	7.49262	28.744	1.93972	0.000180195	0.00115588	yes
AT5G24160	IR	Chr5	8183813	8183898	8183535-8183813,8183898-8184176	-	92.3824	28.9205	-1.67553	1.12e-08	1.4e-07	yes
AT1G12520	IR	Chr1	4268277	4268375	4268143-4268277,4268375-4268447	-	5.99978	29.5442	2.29989	2.54e-05	0.000192518	yes
AT1G12520	IR	Chr1	4268447	4268529	4268375-4268447,4268529-4268555	-	5.99978	29.5442	2.29989	2.54e-05	0.000192518	yes
AT2G30990	IR	Chr2	13189249	13189340	13188796-13189762	-	9.3257	29.9549	1.68351	0.000494931	0.00286223	yes
AT1G36070	IR	Chr1	13470266	13470339	13470096-13470266,13470339-13470394	-	12.1626	30.2013	1.31216	0.00335295	0.0154626	yes
AT1G36070	IR	Chr1	13470269	13470339	13470096-13470269,13470339-13470394	-	12.1626	30.2013	1.31216	0.00335295	0.0154626	yes
AT5G02810	IR	Chr5	640755	640889	640622-640755,640889-641050	-	86.5954	30.3915	-1.51062	3.2e-07	3.29e-06	yes
AT1G50460	IR	Chr1	18696718	18696915	18696591-18696718,18696915-18696993	+	7.68523	30.566	1.99177	8.59e-05	0.000590853	yes
AT3G53920	IR	Chr3	19961745	19961840	19961542-19961745,19961840-19961980	-	62.8698	30.9081	-1.02438	0.00160203	0.00813856	yes
AT5G49730	IR	Chr5	20202174	20202257	20201727-20202174,20202257-20202512	-	121.947	32.1516	-1.9233	4.24e-13	8.77e-12	yes
AT5G02100	IR	Chr5	415420	415500	415276-415420,415500-415678	+	8.27996	32.3904	1.96787	6.01e-05	0.000426431	yes
AT4G08470	IR	Chr4	5384421	5384659	5384308-5384421,5384659-5384718	-	14.9932	34.7598	1.21311	0.00298302	0.0139847	yes
AT3G20810	IR	Chr3	7277451	7277752	7277308-7277451,7277752-7277844	+	80.1458	36.9329	-1.11772	0.000121472	0.000808867	yes
AT5G25770	IR	Chr5	8971429	8971673	8971311-8971829	-	13.5236	37.7059	1.47931	0.00035238	0.00211712	yes
AT5G25770	IR	Chr5	8971438	8971673	8971311-8971829	-	13.5236	37.7059	1.47931	0.00035238	0.00211712	yes
AT1G09570	IR	Chr1	3098940	3099032	3097158-3099223	-	16.7009	37.7193	1.17537	0.00251987	0.0120321	yes
AT1G28960	IR	Chr1	10110022	10110162	10109862-10110359	-	16.26	37.852	1.21904	0.00187052	0.00926603	yes
AT5G53550	IR	Chr5	21756453	21756549	21756018-21756453,21756549-21756724	+	18.8637	39.9966	1.08426	0.00343087	0.0157722	yes
AT1G64680	IR	Chr1	24036760	24036841	24036654-24036760,24036841-24036936	+	196.446	42.0952	-2.22241	3.97e-24	1.81e-22	yes
AT1G51850	IR	Chr1	19256244	19256305	19256099-19256624	-	8.99954	42.5365	2.24078	6.45e-07	6.36e-06	yes
AT1G03210	IR	Chr1	783596	783681	783318-783596,783681-783842	+	11.977	43.9918	1.87697	5.72e-06	4.88e-05	yes
AT2G48030	IR	Chr2	19648333	19648449	19648204-19648333,19648449-19648656	-	8.50441	44.2025	2.37785	1.52e-07	1.63e-06	yes
AT3G62750	IR	Chr3	23216194	23216268	23216169-23216194,23216268-23216355	+	106.234	44.3307	-1.26086	9.71e-07	9.33e-06	yes
AT3G62750	IR	Chr3	23214796	23214869	23214747-23214796,23214869-23214944	+	133.552	44.3307	-1.59102	3.96e-11	6.71e-10	yes
AT2G03390	IR	Chr2	1031042	1031152	1030997-1031042,1031152-1031264	-	92.3282	44.7819	-1.04385	0.0001012	0.000684778	yes
AT2G03390	IR	Chr2	1030890	1030997	1030850-1030890,1030997-1031042	-	92.3282	44.7819	-1.04385	0.0001012	0.000684778	yes
AT3G46590	IR	Chr3	17155190	17155278	17154994-17155190,17155278-17155571	+	19.6675	45.2925	1.20345	0.000753087	0.0041713	yes
AT2G23980	IR	Chr2	10202911	10202981	10202598-10202911,10202981-10203193	-	15.2482	45.332	1.5719	4.34e-05	0.000314865	yes
AT2G23980	IR	Chr2	10204031	10204388	10203941-10204031,10204388-10204467	-	15.2482	45.332	1.5719	4.34e-05	0.000314865	yes
AT4G32590	IR	Chr4	15722069	15722238	15722016-15722069,15722238-15722300	+	100.717	45.6452	-1.14177	1.15e-05	9.28e-05	yes
AT1G15140	IR	Chr1	5210629	5210714	5210549-5210629,5210714-5210809	-	102.952	47.5143	-1.11554	1.37e-05	0.000109411	yes
AT1G18620	IR	Chr1	6410690	6410770	6410558-6410854	+	18.8714	48.762	1.36956	0.000120355	0.000801947	yes
AT5G48230	IR	Chr5	19555011	19555089	19554913-19555011,19555089-19555129	-	18.3365	49.1282	1.42183	7.33e-05	0.000512487	yes
AT4G37550	IR	Chr4	17644234	17644355	17643997-17644234,17644355-17644545	+	15.7244	50.2034	1.67478	6.99e-06	5.89e-05	yes
AT4G37550	IR	Chr4	17645228	17645342	17644985-17645228,17645342-17645584	+	15.7244	50.2034	1.67478	6.99e-06	5.89e-05	yes
AT4G22890	IR	Chr4	12009028	12009106	12008931-12009028,12009106-12009185	+	295.456	50.8424	-2.53884	2.04e-41	2.06e-39	yes
AT4G21210	IR	Chr4	11308184	11308266	11307770-11308403	+	174.518	51.8059	-1.75219	4.92e-16	1.31e-14	yes
AT1G75760	IR	Chr1	28447241	28447313	28447117-28447241,28447313-28447393	-	15.7979	52.1999	1.72431	2.96e-06	2.63e-05	yes
AT3G53990	IR	Chr3	19990567	19990654	19990449-19990567,19990654-19990763	-	125.758	52.4507	-1.26162	9.75e-08	1.07e-06	yes
AT3G26730	IR	Chr3	9826507	9826673	9826403-9826507,9826673-9826796	+	15.6022	53.4458	1.77633	1.41e-06	1.32e-05	yes
AT4G11830	IR	Chr4	7116888	7116999	7116691-7117115	-	16.102	54.2664	1.75282	1.45e-06	1.36e-05	yes
AT4G11830	IR	Chr4	7119481	7119578	7118727-7120476	-	16.102	54.2664	1.75282	1.45e-06	1.36e-05	yes
AT4G11830	IR	Chr4	7116888	7116967	7116691-7117115	-	16.102	54.2664	1.75282	1.45e-06	1.36e-05	yes
AT4G12780	IR	Chr4	7513910	7513992	7513759-7515229	+	25.7763	54.4036	1.07766	0.00068149	0.00381311	yes
AT3G03380	IR	Chr3	805015	805115	804889-805365	+	27.4836	56.1184	1.0299	0.000862196	0.00470103	yes
AT1G70100	IR	Chr1	26405496	26405598	26405397-26405496,26405598-26405654	+	19.7055	58.3875	1.56706	3.65e-06	3.2e-05	yes
AT1G75295	IR	Chr1	28256642	28256716	28256490-28256642,28256716-28256877	-	15.9004	59.6093	1.90647	9.6e-08	1.06e-06	yes
AT1G75295	IR	Chr1	28255966	28256055	28255903-28255966,28256055-28256323	-	15.9004	59.6093	1.90647	9.6e-08	1.06e-06	yes
AT5G52040	IR	Chr5	21131186	21132087	21131076-21131186,21132087-21132199	+	128.819	60.2461	-1.09641	1.65e-06	1.52e-05	yes
AT3G06960	IR	Chr3	2195023	2195338	2194686-2195023,2195338-2195692	-	19.1951	62.0917	1.69366	4.76e-07	4.79e-06	yes
AT4G30190	IR	Chr4	14772544	14772644	14772306-14772808	-	10.2495	63.1115	2.62235	3.64e-11	6.2e-10	yes
AT3G14350	IR	Chr3	4784106	4784191	4784037-4784308	-	29.5951	66.2151	1.1618	7.26e-05	0.000508255	yes
AT2G31350	IR	Chr2	13370380	13370472	13370306-13370380,13370472-13370570	+	32.8853	66.8134	1.02269	0.000299132	0.00182787	yes
AT4G13040	IR	Chr4	7614142	7614220	7614072-7614142,7614220-7614350	+	28.4274	68.7514	1.27411	1.48e-05	0.000117539	yes
AT4G35790	IR	Chr4	16956547	16956687	16956347-16956547,16956687-16956836	-	26.897	68.9901	1.35895	5.41e-06	4.63e-05	yes
AT5G03540	IR	Chr5	889983	890104	889888-889983,890104-890309	+	31.1334	72.4797	1.21911	1.68e-05	0.000131826	yes
AT4G21410	IR	Chr4	11403019	11403094	11402863-11403019,11403094-11403337	-	6.50537	73.5968	3.49994	3.62e-16	9.75e-15	yes
AT3G23400	IR	Chr3	8377067	8377556	8376941-8377067,8377556-8377792	-	153.324	74.8921	-1.03369	6.79e-07	6.68e-06	yes
AT1G10890	IR	Chr1	3628972	3629098	3627997-3629304	+	36.6862	75.8735	1.04836	8.58e-05	0.000590191	yes
AT1G10890	IR	Chr1	3628229	3629098	3627997-3629304	+	36.6862	75.8735	1.04836	8.58e-05	0.000590191	yes
AT1G79245	IR	Chr1	29806574	29806661	29805551-29806725	-	29.1254	78.7826	1.4356	4.27e-07	4.33e-06	yes
AT2G26430	IR	Chr2	11245261	11245353	11245187-11245261,11245353-11245528	-	30.8187	80.2567	1.38081	6.95e-07	6.83e-06	yes
AT2G26430	IR	Chr2	11245268	11245353	11245187-11245268,11245353-11245528	-	30.8187	80.2567	1.38081	6.95e-07	6.83e-06	yes
AT1G04985	IR	Chr1	1417390	1417974	1417326-1417390,1417974-1418046	-	30.1498	81.2658	1.4305	3.02e-07	3.12e-06	yes
AT1G60730	IR	Chr1	22359110	22359475	22358938-22359110,22359475-22359675	-	16.3851	82.9741	2.34028	1.01e-12	2.03e-11	yes
AT5G66030	IR	Chr5	26405627	26405699	26405580-26405627,26405699-26405770	-	37.8615	84.0395	1.15034	9.13e-06	7.54e-05	yes
AT1G77210	IR	Chr1	29010173	29010259	29009544-29010173,29010259-29010581	-	33.7931	86.0505	1.34846	4.39e-07	4.45e-06	yes
AT3G53500	IR	Chr3	19835912	19836401	19835873-19835912,19836401-19836514	-	42.2729	86.0965	1.02622	3.86e-05	0.00028337	yes
AT5G57565	IR	Chr5	23311285	23311384	23311214-23311285,23311384-23311437	+	4.50269	90.6789	4.33191	4.22e-22	1.7e-20	yes
AT1G01490	IR	Chr1	181422	182061	181347-181422,182061-182749	-	35.4278	90.7949	1.35773	1.84e-07	1.96e-06	yes
AT4G20380	IR	Chr4	11004896	11005019	11004835-11004896,11005019-11005150	+	43.9317	91.7292	1.06212	1.29e-05	0.000103419	yes
AT4G20380	IR	Chr4	11005973	11006074	11005834-11005973,11006074-11006145	+	43.9317	91.7292	1.06212	1.29e-05	0.000103419	yes
AT4G20380	IR	Chr4	11004896	11005022	11004835-11004896,11005022-11005150	+	43.9317	91.7292	1.06212	1.29e-05	0.000103419	yes
AT4G20380	IR	Chr4	11004896	11005025	11004835-11004896,11005025-11005150	+	43.9317	91.7292	1.06212	1.29e-05	0.000103419	yes
AT4G33940	IR	Chr4	16267083	16267293	16266985-16267083,16267293-16267344	+	43.6577	91.7318	1.07119	1.13e-05	9.16e-05	yes
AT4G27800	IR	Chr4	13852298	13852383	13852252-13852298,13852383-13852415	-	215.569	97.1932	-1.14922	1.09e-10	1.74e-09	yes
AT5G18310	IR	Chr5	6062261	6062346	6062150-6062404	+	44.3347	97.6624	1.13937	2.05e-06	1.86e-05	yes
AT4G18120	IR	Chr4	10039956	10040068	10039840-10040219	+	36.8162	99.0832	1.4283	1.61e-08	1.96e-07	yes
AT5G46290	IR	Chr5	18775782	18775948	18775642-18776073	-	46.6223	104.801	1.16855	5.34e-07	5.34e-06	yes
AT2G01060	IR	Chr2	74585	74785	74509-74585,74785-74907	-	34.733	107.082	1.62434	1.3e-10	2.06e-09	yes
AT1G55810	IR	Chr1	20863419	20863486	20863326-20863419,20863486-20863558	+	41.5225	114.226	1.45992	7.2e-10	1.05e-08	yes
AT3G48360	IR	Chr3	17909888	17910093	17909585-17909888,17910093-17910235	-	241.888	115.326	-1.06862	1.34e-10	2.12e-09	yes
AT3G15840	IR	Chr3	5358050	5358144	5357966-5358050,5358144-5358252	-	637.439	119.719	-2.41263	2.98e-82	7.28e-80	yes
AT1G04300	IR	Chr1	1153124	1153234	1153036-1153124,1153234-1153345	-	39.9018	119.965	1.58809	2.11e-11	3.68e-10	yes
AT2G04690	IR	Chr2	1645671	1645753	1645473-1645671,1645753-1645831	+	47.2106	121.14	1.3595	1.65e-09	2.29e-08	yes
AT1G33050	IR	Chr1	11968507	11968589	11968348-11968507,11968589-11968744	-	23.8536	125.773	2.39855	5.57e-19	1.85e-17	yes
AT1G01540	IR	Chr1	197904	197974	197775-197904,197974-198183	+	58.0256	128.049	1.14193	5.14e-08	5.86e-07	yes
AT1G58180	IR	Chr1	21538029	21538132	21537915-21538198	-	76.9849	166.69	1.11452	1.06e-09	1.5e-08	yes
AT1G58180	IR	Chr1	21539300	21539394	21539169-21539300,21539394-21539458	-	76.9849	166.69	1.11452	1.06e-09	1.5e-08	yes
AT1G02120	IR	Chr1	398966	399068	398905-398966,399068-399110	+	69.1376	167.271	1.27464	1.4e-11	2.49e-10	yes
AT4G33510	IR	Chr4	16117709	16117946	16117433-16117709,16117946-16118191	+	415.466	171.474	-1.27674	1.29e-22	5.36e-21	yes
AT2G22980	IR	Chr2	9782169	9782629	9782048-9782169,9782629-9782742	+	70.0104	203.028	1.53604	1.67e-17	5e-16	yes
AT1G25098	IR	Chr1	8813245	8813920	8813192-8813245,8813920-8814461	+	68.6497	205.898	1.58461	1.91e-18	6.12e-17	yes
AT4G25500	IR	Chr4	13025273	13026056	13025163-13025273,13026056-13026168	+	86.219	211.354	1.29358	1.6e-14	3.75e-13	yes
AT3G27770	IR	Chr3	10287280	10287397	10287152-10287581	-	79.3469	219.394	1.46728	1.03e-17	3.14e-16	yes
AT5G09660	IR	Chr5	2993904	2993978	2993810-2993904,2993978-2994067	-	663.333	233.816	-1.50436	3.66e-45	4.12e-43	yes
AT1G79700	IR	Chr1	29993088	29993322	29993080-29993088,29993322-29993404	-	22.4338	246.996	3.46074	5.33e-50	6.76e-48	yes
AT3G60600	IR	Chr3	22401575	22401913	22401522-22401575,22401913-22401990	+	112.593	265.491	1.23754	8.09e-17	2.3e-15	yes
AT1G21400	IR	Chr1	7495477	7495572	7495366-7495477,7495572-7495711	+	94.5457	277.881	1.55538	9.28e-24	4.14e-22	yes
AT4G16990	IR	Chr4	9564596	9564692	9564477-9564596,9564692-9564941	+	103.852	278.489	1.42309	3.47e-21	1.3e-19	yes
AT3G59350	IR	Chr3	21934251	21934337	21933600-21934251,21934337-21934469	+	86.3259	285.672	1.7265	7.23e-28	4.12e-26	yes
AT4G01150	IR	Chr4	494358	494449	494251-494358,494449-494520	+	799.462	299.793	-1.41506	2.84e-49	3.53e-47	yes
AT4G36850	IR	Chr4	17353776	17353886	17353627-17353776,17353886-17353906	-	142.546	302.844	1.08715	7.09e-16	1.87e-14	yes
AT4G23470	IR	Chr4	12249491	12249818	12249470-12249491,12249818-12249874	+	150.133	323.878	1.10921	2.39e-17	7.07e-16	yes
AT5G63160	IR	Chr5	25334687	25335034	25334384-25334687,25335034-25335173	-	156.663	368.487	1.23395	1.21e-22	5.06e-21	yes
AT5G57655	IR	Chr5	23348658	23348736	23348373-23348658,23348736-23348969	+	210.506	475.281	1.17492	8.07e-27	4.28e-25	yes
AT3G61440	IR	Chr3	22737443	22737519	22737384-22737443,22737519-22737599	+	366.869	807.844	1.13881	1.92e-42	2.03e-40	yes
AT3G47340	IR	Chr3	17438826	17438910	17438659-17438826,17438910-17439044	-	193.748	1105.55	2.51251	1.84e-161	1.1e-158	yes
AT5G20250	IR	Chr5	6834047	6834147	6833989-6834047,6834147-6835720	+	851.455	1929.53	1.18025	2.96e-104	9.37e-102	yes
AT4G35770	IR	Chr4	16945513	16945604	16945317-16945513,16945604-16945674	+	1200.02	8747.82	2.86586	0	0	yes
AT1G02205	MIR	Chr1	419529	420514	419297-419529,419675-419894,420514-420889	+	25.9435	2.10003	-3.62689	1.96e-06	1.79e-05	yes
AT4G02120	MIR	Chr4	943496	943707	943411-943496,943579-943627,943707-943787	+	30.7698	8.11874	-1.92218	0.000273621	0.00168859	yes
AT2G38780	MIR	Chr2	16212900	16213590	16212808-16212900,16213256-16213322,16213590-16213683	+	30.9946	9.91736	-1.64399	0.00110726	0.0058584	yes
AT2G38780	MIR	Chr2	16212900	16213590	16212808-16212900,16213264-16213322,16213590-16213683	+	30.9946	9.91736	-1.64399	0.00110726	0.0058584	yes
AT1G22430	MIR	Chr1	7920892	7921225	7920828-7920892,7921033-7921128,7921225-7921386	+	49.5943	19.7384	-1.32917	0.000475626	0.00276285	yes
AT2G41880	MIR	Chr2	17476609	17476809	17476474-17476609,17476684-17476729,17476809-17476899	+	9.50426	26.2702	1.46678	0.00302915	0.0141443	yes
AT2G45380	MIR	Chr2	18700897	18701537	18700564-18700897,18701098-18701145,18701537-18701671	-	12.2991	30.339	1.30262	0.0034515	0.0158449	yes
AT2G45380	MIR	Chr2	18700487	18701537	18700321-18700487,18700564-18700897,18701098-18701145,18701537-18701671	-	12.2991	30.339	1.30262	0.0034515	0.0158449	yes
AT2G46100	MIR	Chr2	18953908	18954209	18953754-18953908,18953989-18954055,18954209-18954260	+	124.647	32.9487	-1.91956	2.53e-13	5.33e-12	yes
AT3G62750	MIR	Chr3	23216083	23216268	23215854-23216083,23216169-23216194,23216268-23216355	+	106.234	44.3307	-1.26086	9.71e-07	9.33e-06	yes
AT3G62750	MIR	Chr3	23216194	23216459	23216169-23216194,23216268-23216355,23216459-23216549	+	106.234	44.3307	-1.26086	9.71e-07	9.33e-06	yes
AT4G32590	MIR	Chr4	15721807	15722238	15721694-15721807,15722016-15722069,15722238-15722300	+	100.717	45.6452	-1.14177	1.15e-05	9.28e-05	yes
AT3G26730	MIR	Chr3	9826308	9826673	9826206-9826308,9826403-9826507,9826673-9826796	+	15.6022	53.4458	1.77633	1.41e-06	1.32e-05	yes
AT3G26730	MIR	Chr3	9826507	9826880	9826403-9826507,9826673-9826796,9826880-9827056	+	15.6022	53.4458	1.77633	1.41e-06	1.32e-05	yes
AT1G04300	MIR	Chr1	1152947	1153234	1152879-1152947,1153036-1153124,1153234-1153345	-	39.9018	119.965	1.58809	2.11e-11	3.68e-10	yes
AT3G47340	MIR	Chr3	17438567	17438910	17438460-17438567,17438659-17438826,17438910-17439044	-	193.748	1105.55	2.51251	1.84e-161	1.1e-158	yes
AT2G44710	MSKIP	Chr2	18433482	18434542	18433181,18433482-18434038,18434122-18434211,18434303-18434542,18434827	+	16.9211	5.12064	-1.72443	0.0125263	0.0479914	yes
AT4G02120	MSKIP	Chr4	942340	942543	942265,942340-942386,942474-942543,942610	+	30.7698	8.11874	-1.92218	0.000273621	0.00168859	yes
AT3G10480	MSKIP	Chr3	3265802	3266050	32656583266122	+	31.7166	9.03668	-1.81137	0.000395935	0.00234988	yes
AT3G10480	MSKIP	Chr3	3264820	3264999	32646293265104	+	31.7166	9.03668	-1.81137	0.000395935	0.00234988	yes
AT1G33790	MSKIP	Chr1	12257975	12258969	12257202,12257975-12258400,12258496-12258969,12259069	+	2.26034	21.9802	3.28159	1.41e-05	0.000112416	yes
AT1G33790	MSKIP	Chr1	12258496	12259494	12258400,12258496-12258969,12259069-12259494,12259580	+	2.26034	21.9802	3.28159	1.41e-05	0.000112416	yes
AT3G05910	MSKIP	Chr3	1764718	1765059	1764616,1764718-1764863,1764954-1765059,1765157	-	8.74963	23.3369	1.41532	0.00644924	0.0271254	yes
AT5G48240	MSKIP	Chr5	19560592	19560827	1956052019560900	+	7.73648	31.9775	2.04731	4.38e-05	0.000317241	yes
AT3G57800	MSKIP	Chr3	21409526	21409936	2140929521410430	-	19.8394	57.29	1.52991	6.47e-06	5.49e-05	yes
AT1G29970	MSKIP	Chr1	10500492	10500715	1050023410500810	-	22.6755	78.1107	1.78439	4.96e-09	6.49e-08	yes
AT4G20380	MSKIP	Chr4	11005430	11005602	1100534411005830	+	43.9317	91.7292	1.06212	1.29e-05	0.000103419	yes
AT4G29060	MSKIP	Chr4	14320130	14320956	14320054,14320130-14320536,14320632-14320956,14321031	+	261.207	93.4212	-1.48337	2.09e-18	6.64e-17	yes
AT5G65890	SKIP	Chr5	26355872	26355917	26355774,26355872-26355917,26356011	+	10.5689	1.6916	-2.64336	0.00907775	0.0364087	yes
AT4G27820	SKIP	Chr4	13860292	13860355	1386008513860440	-	27.3548	1.71194	-3.99809	4.27e-07	4.34e-06	yes
AT4G14400	SKIP	Chr4	8294661	8294743	8294537,8294661-8294743,8296213	+	15.2625	3.17759	-2.26399	0.00426735	0.0190786	yes
AT5G61960	SKIP	Chr5	24883908	24883955	2488357324884060	-	16.1705	4.59235	-1.81606	0.0112656	0.0439268	yes
AT5G61960	SKIP	Chr5	24883692	24883955	2488357324884060	-	16.1705	4.59235	-1.81606	0.0112656	0.0439268	yes
AT1G13350	SKIP	Chr1	4575915	4575995	4575835,4575915-4575995,4576239	-	20.653	7.14305	-1.53174	0.0116326	0.0451238	yes
AT3G52750	SKIP	Chr3	19552566	19552642	1955248319552890	-	23.7109	8.00368	-1.56682	0.00594374	0.0253569	yes
AT4G02120	SKIP	Chr4	942340	942386	942265,942340-942386,942474	+	30.7698	8.11874	-1.92218	0.000273621	0.00168859	yes
AT3G18500	SKIP	Chr3	6353271	6353336	6353200,6353271-6353336,6353502	+	32.9914	8.75707	-1.91357	0.000172386	0.00111169	yes
AT5G58140	SKIP	Chr5	23524211	23524545	2352409323524720	+	79.5543	8.92097	-3.15667	4.23e-15	1.04e-13	yes
AT2G40020	SKIP	Chr2	16711399	16711443	1671106416711800	+	36.3481	9.8575	-1.88259	9.7e-05	0.000659825	yes
AT2G38780	SKIP	Chr2	16213412	16213480	1621332216213590	+	30.9946	9.91736	-1.64399	0.00110726	0.0058584	yes
AT1G66910	SKIP	Chr1	24962874	24962903	24962784,24962874-24962903,24963131	-	63.7242	10.3538	-2.62169	1.81e-10	2.81e-09	yes
AT1G07010	SKIP	Chr1	2153391	2153423	21533232153492	+	36.0901	10.4836	-1.78347	0.000186117	0.00118912	yes
AT4G18070	SKIP	Chr4	10032424	10032495	1003233510032590	+	2.35913	10.8848	2.20598	0.0126101	0.0482269	yes
AT1G32550	SKIP	Chr1	11772868	11772915	1177266811773110	-	30.1837	10.9793	-1.45897	0.003317	0.0153217	yes
AT2G03810	SKIP	Chr2	1161670	1161724	11612961162633	+	1.64553	11.1739	2.76351	0.0042277	0.0189261	yes
AT2G03810	SKIP	Chr2	1161670	1161729	11612961162633	+	1.64553	11.1739	2.76351	0.0042277	0.0189261	yes
AT4G02760	SKIP	Chr4	1228163	1228236	12280111228663	-	1.70127	11.2593	2.72643	0.00434391	0.0193818	yes
AT3G03780	SKIP	Chr3	957279	957289	957135,957279-957289,957578	+	33.7697	12.6861	-1.41248	0.00246404	0.0117985	yes
AT3G59410	SKIP	Chr3	21950850	21950921	2195069921951040	+	2.41712	13.8111	2.51446	0.00246842	0.011814	yes
AT3G59300	SKIP	Chr3	21920405	21920503	21920307,21920405-21920503,21920717	+	45.7992	14.378	-1.67146	5.96e-05	0.00042295	yes
AT5G23450	SKIP	Chr5	7907263	7907307	7907189,7907263-7907307,7907650	-	4.30622	15.7212	1.86822	0.00685477	0.0285891	yes
AT1G21350	SKIP	Chr1	7478442	7478522	7478368,7478442-7478522,7478617	-	40.8784	15.8876	-1.36343	0.00120258	0.00629655	yes
AT1G68580	SKIP	Chr1	25753368	25753422	2575311825753540	+	4.83916	19.2099	1.98902	0.0018661	0.00925196	yes
AT3G11945	SKIP	Chr3	3782560	3782635	37822653782674	-	52.2839	19.7215	-1.4066	0.000173428	0.0011164	yes
AT5G64460	SKIP	Chr5	25775306	25775354	2577511525775480	-	43.1062	20.4713	-1.07429	0.0064552	0.0271407	yes
AT5G64460	SKIP	Chr5	25775306	25775354	2577511525775470	-	43.1062	20.4713	-1.07429	0.0064552	0.0271407	yes
AT5G64460	SKIP	Chr5	25775306	25775354	2577510625775470	-	43.1062	20.4713	-1.07429	0.0064552	0.0271407	yes
AT1G64770	SKIP	Chr1	24058589	24058655	2405847224059210	+	115.833	21.5247	-2.42798	2.03e-16	5.61e-15	yes
AT2G39580	SKIP	Chr2	16514597	16514695	16514460,16514597-16514695,16514775	+	5.43046	21.7973	2.00501	0.00086746	0.00472314	yes
AT5G22620	SKIP	Chr5	7518569	7518634	7518471,7518569-7518634,7518811	-	51.9563	21.9392	-1.24379	0.000707934	0.00394626	yes
AT1G33790	SKIP	Chr1	12259069	12259494	12258969,12259069-12259494,12259580	+	2.26034	21.9802	3.28159	1.41e-05	0.000112416	yes
AT1G33790	SKIP	Chr1	12258496	12258969	12258400,12258496-12258969,12259069	+	2.26034	21.9802	3.28159	1.41e-05	0.000112416	yes
AT2G39800	SKIP	Chr2	16602269	16602372	16602049,16602269-16602372,16602520	-	95.078	22.5709	-2.07465	1.6e-11	2.83e-10	yes
AT5G62790	SKIP	Chr5	25216417	25216484	2521633525216570	-	70.2533	23.0897	-1.60532	1.41e-06	1.32e-05	yes
AT1G08650	SKIP	Chr1	2753125	2753175	27530102753183	+	127.371	24.0903	-2.40251	1.08e-17	3.27e-16	yes
AT1G02840	SKIP	Chr1	628777	628856	628469,628777-628856,628935	+	9.50939	24.5109	1.366	0.00650459	0.0273175	yes
AT2G41880	SKIP	Chr2	17476684	17476729	17476609,17476684-17476729,17476809	+	9.50426	26.2702	1.46678	0.00302915	0.0141443	yes
AT2G43370	SKIP	Chr2	18014707	18014785	18014607,18014707-18014785,18014990	+	6.14011	26.6195	2.11615	0.00014186	0.000930794	yes
AT5G51620	SKIP	Chr5	20967699	20967765	2096765020967950	+	4.47948	27.4939	2.61771	1.28e-05	0.000102761	yes
AT2G38980	SKIP	Chr2	16278548	16278623	1627824016278710	-	13.8539	29.3536	1.08325	0.012243	0.047082	yes
AT1G17780	SKIP	Chr1	6124066	6124157	6123672,6124066-6124157,6124254	+	5.05597	29.4037	2.53993	8.95e-06	7.41e-05	yes
AT2G45380	SKIP	Chr2	18701098	18701145	18700897,18701098-18701145,18701537	-	12.2991	30.339	1.30262	0.0034515	0.0158449	yes
AT3G02600	SKIP	Chr3	552437	552529	551584552931	+	13.3782	30.6085	1.19405	0.00589229	0.0252017	yes
AT3G02600	SKIP	Chr3	551705	551847	551584552931	+	13.3782	30.6085	1.19405	0.00589229	0.0252017	yes
AT3G02600	SKIP	Chr3	551705	552529	551584552931	+	13.3782	30.6085	1.19405	0.00589229	0.0252017	yes
AT1G07170	SKIP	Chr1	2200330	2200539	22002192200638	+	11.34	30.9546	1.44873	0.00142253	0.00731645	yes
AT1G07170	SKIP	Chr1	2200463	2200539	22002192200638	+	11.34	30.9546	1.44873	0.00142253	0.00731645	yes
AT5G53860	SKIP	Chr5	21868048	21868203	21867961,21868048-21868203,21868290	+	93.1502	30.9691	-1.58873	3.58e-08	4.18e-07	yes
AT5G53860	SKIP	Chr5	21867416	21867526	2186728121867640	+	93.1502	30.9691	-1.58873	3.58e-08	4.18e-07	yes
AT5G53860	SKIP	Chr5	21866783	21866842	21866565,21866783-21866842,21867010	+	93.1502	30.9691	-1.58873	3.58e-08	4.18e-07	yes
AT5G43930	SKIP	Chr5	17677970	17678037	1767787217678100	+	12.7576	31.194	1.28991	0.00324002	0.0150246	yes
AT3G60130	SKIP	Chr3	22210837	22210895	22210627,22210837-22210895,22210988	+	6.32269	31.3797	2.31122	1.34e-05	0.000107467	yes
AT4G15233	SKIP	Chr4	8691781	8691935	8691698,8691781-8691935,8692036	+	6.08402	31.8099	2.38638	8.08e-06	6.74e-05	yes
AT4G15233	SKIP	Chr4	8689649	8689702	8689546,8689649-8689702,8689803	+	6.08402	31.8099	2.38638	8.08e-06	6.74e-05	yes
AT5G17230	SKIP	Chr5	5661386	5661430	56609735661515	-	100.347	31.8402	-1.65608	3.61e-09	4.78e-08	yes
AT2G29530	SKIP	Chr2	12641708	12641779	1264142612641900	-	8.77795	32.355	1.88203	9.72e-05	0.000660462	yes
AT1G72410	SKIP	Chr1	27252120	27252173	27252013,27252120-27252173,27252265	-	9.78851	33.0339	1.75479	0.000168972	0.00109243	yes
AT4G08470	SKIP	Chr4	5385600	5385845	5385501,5385600-5385845,5386209	-	14.9932	34.7598	1.21311	0.00298302	0.0139847	yes
AT3G60130	SKIP	Chr3	22210837	22210895	2221062722210980	+	9.57801	36.5145	1.93067	2.57e-05	0.000194723	yes
AT4G04223	SKIP	Chr4	2036892	2036933	2036817,2036892-2036933,2037601	+	15.7023	37.1942	1.2441	0.00174841	0.00876065	yes
AT1G61900	SKIP	Chr1	22883059	22883070	22882958,22883059-22883070,22883182	-	13.5554	37.4307	1.46536	0.000405468	0.00239829	yes
AT4G31000	SKIP	Chr4	15103726	15103801	15103499,15103726-15103801,15103902	+	5.24497	38.056	2.85912	7.93e-08	8.81e-07	yes
AT4G29735	SKIP	Chr4	14563373	14563438	1456318114564060	-	18.6133	39.2674	1.077	0.00391927	0.0176921	yes
AT1G02840	SKIP	Chr1	628777	628856	628469629288	+	16.3848	40.2714	1.2974	0.00078135	0.00431532	yes
AT4G32650	SKIP	Chr4	15751690	15751836	15751585,15751690-15751836,15751934	-	14.5396	45.7249	1.653	2.13e-05	0.00016439	yes
AT1G64090	SKIP	Chr1	23789704	23789751	2378958423789820	+	18.4581	45.9202	1.31488	0.000291683	0.00178742	yes
AT1G53780	SKIP	Chr1	20077442	20077536	20077316,20077442-20077536,20077616	-	14.0653	49.9467	1.82825	2.01e-06	1.83e-05	yes
AT5G52040	SKIP	Chr5	21131562	21131815	2113118621132080	+	128.819	60.2461	-1.09641	1.65e-06	1.52e-05	yes
AT5G52040	SKIP	Chr5	21131562	21131887	2113118621132080	+	128.819	60.2461	-1.09641	1.65e-06	1.52e-05	yes
AT3G48380	SKIP	Chr3	17919773	17919848	1791970817919870	+	16.1312	63.1321	1.96852	2.11e-08	2.53e-07	yes
AT1G72416	SKIP	Chr1	27259831	27259915	27259745,27259831-27259915,27260020	-	18.2665	67.4998	1.88568	1.74e-08	2.11e-07	yes
AT3G52140	SKIP	Chr3	19338746	19338757	1933867519338840	+	33.1035	70.9178	1.09916	8.24e-05	0.000569684	yes
AT3G52140	SKIP	Chr3	19339077	19339145	19338978,19339077-19339145,19339249	+	33.1035	70.9178	1.09916	8.24e-05	0.000569684	yes
AT5G03540	SKIP	Chr5	890517	890594	890309890690	+	31.1334	72.4797	1.21911	1.68e-05	0.000131826	yes
AT1G60730	SKIP	Chr1	22359222	22359281	2235911022359470	-	16.3851	82.9741	2.34028	1.01e-12	2.03e-11	yes
AT3G21350	SKIP	Chr3	7517981	7518103	75178947518183	+	38.4801	85.869	1.15802	6.56e-06	5.56e-05	yes
AT1G60140	SKIP	Chr1	22180330	22180474	2218015122180700	-	33.414	88.3402	1.40262	1.4e-07	1.51e-06	yes
AT5G65050	SKIP	Chr5	25985654	25985695	25985344,25985654-25985695,25986013	+	38.332	90.9331	1.24626	9.57e-07	9.21e-06	yes
AT1G15200	SKIP	Chr1	5229247	5229261	52290515229346	-	40.3523	93.6667	1.21488	1.06e-06	1.01e-05	yes
AT1G15200	SKIP	Chr1	5229128	5229268	52290515229346	-	40.3523	93.6667	1.21488	1.06e-06	1.01e-05	yes
AT3G05760	SKIP	Chr3	1709620	1709702	1709426,1709620-1709702,1709818	+	40.985	94.5068	1.20532	1.1e-06	1.05e-05	yes
AT5G01010	SKIP	Chr5	2105	2181	19612435	-	27.8669	95.175	1.77203	1.31e-10	2.08e-09	yes
AT1G15750	SKIP	Chr1	5420539	5420573	54204315420837	-	30.0724	105.598	1.81207	6.44e-12	1.19e-10	yes
AT3G52090	SKIP	Chr3	19318411	19318500	1931832219318600	-	50.8667	110.163	1.11485	7.03e-07	6.88e-06	yes
AT1G05890	SKIP	Chr1	1780023	1780065	17797861780174	+	46.783	115.41	1.30271	1.17e-08	1.46e-07	yes
AT5G15410	SKIP	Chr5	5006487	5006613	50063565006735	-	25.9943	125.327	2.26943	7.48e-18	2.29e-16	yes
AT2G41560	SKIP	Chr2	17335576	17335630	17335471,17335576-17335630,17337009	-	60.1036	165.961	1.46532	9.57e-14	2.1e-12	yes
AT1G02120	SKIP	Chr1	398905	398966	398713,398905-398966,399068	+	69.1376	167.271	1.27464	1.4e-11	2.49e-10	yes
AT5G28050	SKIP	Chr5	10045412	10045484	1004510410045740	-	79.6799	194.43	1.28697	2.17e-13	4.61e-12	yes
AT1G07890	SKIP	Chr1	2437678	2437741	24375552437993	+	421.14	197.145	-1.09504	4.87e-18	1.51e-16	yes
AT1G07890	SKIP	Chr1	2437681	2437833	24375552437993	+	421.14	197.145	-1.09504	4.87e-18	1.51e-16	yes
AT1G07890	SKIP	Chr1	2437678	2437833	24375552437993	+	421.14	197.145	-1.09504	4.87e-18	1.51e-16	yes
AT4G25500	SKIP	Chr4	13024765	13024831	1302467713025160	+	86.219	211.354	1.29358	1.6e-14	3.75e-13	yes
AT4G25500	SKIP	Chr4	13025600	13025856	1302527313026050	+	86.219	211.354	1.29358	1.6e-14	3.75e-13	yes
AT5G55850	SKIP	Chr5	22603707	22603754	2260362222604540	+	88.3012	221.533	1.32702	1.14e-15	2.94e-14	yes
AT2G31810	SKIP	Chr2	13527798	13527863	13527554,13527798-13527863,13528157	+	69.6146	238.061	1.77387	2.68e-24	1.23e-22	yes
AT3G11780	SKIP	Chr3	3724594	3724647	37244333724815	-	76.2303	262.533	1.78406	8.09e-27	4.27e-25	yes
AT3G55770	SKIP	Chr3	20704674	20704775	2070450020704870	+	114.127	267.836	1.23071	7.93e-17	2.27e-15	yes
AT4G16990	SKIP	Chr4	9560816	9560992	95606129561097	+	103.852	278.489	1.42309	3.47e-21	1.3e-19	yes
AT1G03090	SKIP	Chr1	741148	741207	741065,741148-741207,741509	+	72.86	315.531	2.11458	3.54e-39	3.31e-37	yes
AT5G21170	SKIP	Chr5	7207224	7207334	72059157207423	+	268.835	556.997	1.05095	1.51e-26	7.82e-25	yes
AT3G61440	SKIP	Chr3	22736370	22736427	22736288,22736370-22736427,22736520	+	366.869	807.844	1.13881	1.92e-42	2.03e-40	yes
AT1G64230	SKIP	Chr1	23834477	23834602	2383386123834690	+	410.781	1253.59	1.60962	6.19e-106	2.14e-103	yes
AT1G64230	SKIP	Chr1	23834566	23834592	2383386123834690	+	410.781	1253.59	1.60962	6.19e-106	2.14e-103	yes

## Sheet: D_DAS Heat vs. Dark
gene_id	event_type	chrom	event_start	event_end	event_pattern	strand	control	treat	log2(Fold_change)	p-value	q-value	significant
AT5G64830	AE3'	Chr5	25916243	25916329	25916243-25916329	-	14.4409	1.00194	-3.84929	0.00108526	0.00430761	yes
AT1G06720	AE3'	Chr1	2063322	2063671	2063322-2063671	-	18.4092	1.00457	-4.19578	0.000128923	0.000644664	yes
AT1G06720	AE3'	Chr1	2062892	2062985	2062892-2062985	-	26.4925	1.00457	-4.72093	1.74e-06	1.26e-05	yes
AT5G27395	AE3'	Chr5	9673799	9673890	9673799-9673890	-	11.1979	1.06788	-3.3904	0.00704768	0.0215712	yes
AT2G45540	AE3'	Chr2	18770276	18772281	18770276-18772281	-	14.1905	1.07194	-3.72663	0.0014271	0.00548459	yes
AT1G09420	AE3'	Chr1	3039550	3039670	3039550-3039670	-	13.5098	1.07546	-3.65098	0.00207068	0.0075825	yes
AT3G16565	AE3'	Chr3	5640703	5640798	5640703-5640798	-	11.2972	1.08248	-3.38356	0.00686341	0.0210983	yes
AT5G04460	AE3'	Chr5	1259795	1261196	1259795-1261196	+	15.2312	1.08908	-3.80584	0.000844538	0.00345776	yes
AT4G02760	AE3'	Chr4	1227480	1228011	1227480-1228011	-	11.2593	1.09367	-3.36386	0.00714753	0.0218364	yes
AT4G02760	AE3'	Chr4	1226312	1226412	1226312-1226412	-	11.2593	1.09367	-3.36386	0.00714753	0.0218364	yes
AT5G53500	AE3'	Chr5	21727505	21728645	21727505-21728645	-	12.7019	1.11771	-3.50642	0.00345816	0.0118423	yes
AT1G50300	AE3'	Chr1	18631542	18631700	18631542-18631700	-	11.651	1.12406	-3.37366	0.0061284	0.0192184	yes
AT1G28710	AE3'	Chr1	10088717	10088978	10088717-10088978	-	10.2753	1.12931	-3.18567	0.0128438	0.0355969	yes
AT3G18640	AE3'	Chr3	6415588	6415864	6415588-6415864	-	14.1438	1.13801	-3.63559	0.00166336	0.00628041	yes
AT5G01400	AE3'	Chr5	165352	165414	165352-165414	-	9.86162	1.16276	-3.08427	0.0169097	0.0446629	yes
AT5G01400	AE3'	Chr5	165520	165669	165520-165669	-	9.86162	1.16276	-3.08427	0.0169097	0.0446629	yes
AT5G15460	AE3'	Chr5	5019973	5020233	5019973-5020233	-	10.1885	1.20742	-3.07694	0.0153402	0.0412346	yes
AT4G19670	AE3'	Chr4	10700920	10701424	10700920-10701424	-	10.1592	1.24803	-3.02507	0.0166499	0.044088	yes
AT5G26770	AE3'	Chr5	9408240	9408341	9408240-9408341	-	16.1283	1.27374	-3.66246	0.000750219	0.00311774	yes
AT2G25730	AE3'	Chr2	10970309	10970518	10970309-10970518	-	18.9074	1.42865	-3.72622	0.000232342	0.00110237	yes
AT1G50500	AE3'	Chr1	18712244	18712297	18712244-18712297	-	37.2088	1.44107	-4.69043	1.55e-08	1.52e-07	yes
AT1G50500	AE3'	Chr1	18715283	18715377	18715283-18715377	-	37.2088	1.44107	-4.69043	1.55e-08	1.52e-07	yes
AT1G50500	AE3'	Chr1	18708644	18708808	18708644-18708808	-	37.2088	1.44107	-4.69043	1.55e-08	1.52e-07	yes
AT5G06440	AE3'	Chr5	1966256	1966364	1966256-1966364	-	36.8154	1.48942	-4.62749	2.1e-08	2.03e-07	yes
AT3G28970	AE3'	Chr3	10988490	10988535	10988490-10988535	-	18.2755	1.5173	-3.59034	0.000383182	0.00172427	yes
AT1G79630	AE3'	Chr1	29964020	29964448	29964020-29964448	-	11.7069	1.59536	-2.8754	0.0129783	0.0359233	yes
AT4G25720	AE3'	Chr4	13100786	13100883	13100786-13100883	-	42.2028	1.59772	-4.72325	1.58e-09	1.75e-08	yes
AT1G23090	AE3'	Chr1	8188248	8188455	8188248-8188455	-	25.2508	1.67095	-3.91759	1.33e-05	8.26e-05	yes
AT1G07650	AE3'	Chr1	2364620	2364691	2364620-2364691	-	19.1448	1.67324	-3.51623	0.000324492	0.00148749	yes
AT2G25730	AE3'	Chr2	10958305	10958448	10958305-10958448	-	18.9074	1.72271	-3.4562	0.000401341	0.0017944	yes
AT5G04220	AE3'	Chr5	1157352	1157452	1157352-1157452	-	13.9401	1.73625	-3.0052	0.00522757	0.0168145	yes
AT5G04880	AE3'	Chr5	1421185	1421397	1421185-1421397	-	11.5906	1.75438	-2.72392	0.0173539	0.0455934	yes
AT5G04880	AE3'	Chr5	1421598	1421672	1421598-1421672	-	11.5906	1.75438	-2.72392	0.0173539	0.0455934	yes
AT3G49060	AE3'	Chr3	18188473	18189000	18188473-18189000	-	14.6484	1.76613	-3.05208	0.00383142	0.0129265	yes
AT5G26910	AE3'	Chr5	9467087	9467198	9467087-9467198	-	13.8583	1.78078	-2.96016	0.00583753	0.0184255	yes
AT2G41700	AE3'	Chr2	17386099	17386245	17386099-17386245	-	18.4015	1.80286	-3.35147	0.000600195	0.00257334	yes
AT4G14605	AE3'	Chr4	8378805	8378885	8378805-8378885	+	12.1081	1.83401	-2.7229	0.0150581	0.040618	yes
AT1G12750	AE3'	Chr1	4347424	4347790	4347424-4347790	-	13.3514	1.89655	-2.81555	0.00893362	0.0263502	yes
AT1G31930	AE3'	Chr1	11465727	11466755	11465727-11466755	+	28.5315	1.90193	-3.90702	3.76e-06	2.58e-05	yes
AT4G30820	AE3'	Chr4	15007107	15007211	15007107-15007211	+	12.426	1.91265	-2.69972	0.0143907	0.0391422	yes
AT3G06290	AE3'	Chr3	1906779	1906859	1906779-1906859	-	15.8458	1.95092	-3.02187	0.00280592	0.00985965	yes
AT1G76580	AE3'	Chr1	28737386	28737967	28737386-28737967	+	13.8832	2.12037	-2.71095	0.00946556	0.0276816	yes
AT5G42540	AE3'	Chr5	17013335	17013439	17013335-17013439	+	48.9473	2.12114	-4.52832	1.39e-10	1.75e-09	yes
AT3G02280	AE3'	Chr3	453589	453786	453589-453786	+	17.2856	2.14775	-3.00867	0.00185744	0.00690095	yes
AT2G40270	AE3'	Chr2	16823312	16823715	16823312-16823715	-	24.2406	2.21738	-3.4505	6.23e-05	0.000335025	yes
AT5G22700	AE3'	Chr5	7547503	7548120	7547503-7548120	-	15.8295	2.26575	-2.80456	0.00452452	0.0148521	yes
AT5G22700	AE3'	Chr5	7548652	7548921	7548652-7548921	-	15.8295	2.26575	-2.80456	0.00452452	0.0148521	yes
AT5G13590	AE3'	Chr5	4376107	4376419	4376107-4376419	-	22.9314	2.32815	-3.30007	0.000146789	0.0007255	yes
AT3G12560	AE3'	Chr3	3984768	3984867	3984768-3984867	-	17.0035	2.39364	-2.82856	0.00307496	0.0106602	yes
AT4G26190	AE3'	Chr4	13263657	13266322	13263657-13266322	-	36.1178	2.46483	-3.87315	2.19e-07	1.81e-06	yes
AT3G45040	AE3'	Chr3	16474822	16474926	16474822-16474926	-	16.5427	2.51885	-2.71536	0.00457155	0.0149824	yes
AT1G79650	AE3'	Chr1	29974280	29974327	29974280-29974327	-	16.7847	2.55706	-2.71459	0.00429223	0.0141958	yes
AT2G28450	AE3'	Chr2	12162523	12162866	12162523-12162866	-	38.5436	2.58483	-3.89835	7.9e-08	6.99e-07	yes
AT5G19660	AE3'	Chr5	6644921	6645037	6644921-6645037	-	15.9736	2.58524	-2.62732	0.00654102	0.0202879	yes
AT2G29190	AE3'	Chr2	12547448	12548093	12547448-12548093	-	20.3462	2.61083	-2.96218	0.000832259	0.00341101	yes
AT1G20880	AE3'	Chr1	7262674	7262780	7262674-7262780	-	15.0373	2.62724	-2.51693	0.0106821	0.030599	yes
AT3G59770	AE3'	Chr3	22082390	22082632	22082390-22082632	-	17.5874	2.6529	-2.7289	0.00334037	0.011486	yes
AT4G16950	AE3'	Chr4	9539512	9540537	9539512-9540537	-	29.3856	2.80725	-3.38788	1.28e-05	8.01e-05	yes
AT1G59520	AE3'	Chr1	21865663	21865889	21865663-21865889	+	14.9385	2.80764	-2.4116	0.0139244	0.0380893	yes
AT1G23020	AE3'	Chr1	8152670	8152861	8152670-8152861	-	107.649	2.90408	-5.2121	5.59e-23	1.81e-21	yes
AT5G08130	AE3'	Chr5	2608280	2608382	2608280-2608382	-	20.8406	2.9074	-2.84159	0.00101006	0.00405599	yes
AT5G08130	AE3'	Chr5	2609302	2609391	2609302-2609391	-	32.9707	2.9074	-3.50338	2.5e-06	1.76e-05	yes
AT2G32040	AE3'	Chr2	13635456	13635706	13635456-13635706	+	29.2822	2.91261	-3.32964	1.61e-05	9.89e-05	yes
AT5G07360	AE3'	Chr5	2328030	2328166	2328030-2328166	-	16.3774	2.9535	-2.47121	0.00863978	0.0256186	yes
AT2G16485	AE3'	Chr2	7139206	7139357	7139206-7139357	-	15.247	3.08808	-2.30374	0.0167562	0.0442986	yes
AT3G54350	AE3'	Chr3	20125963	20126114	20125963-20126114	-	19.5538	3.09417	-2.65982	0.00239339	0.00859651	yes
AT3G26744	AE3'	Chr3	9833379	9833603	9833379-9833603	-	15.8729	3.11086	-2.35118	0.013041	0.0360717	yes
AT3G04070	AE3'	Chr3	1062361	1062713	1062361-1062713	-	35.164	3.1532	-3.47921	1.27e-06	9.36e-06	yes
AT2G23760	AE3'	Chr2	10109402	10109462	10109402-10109462	-	43.7364	3.18473	-3.77959	1.73e-08	1.69e-07	yes
AT3G52140	AE3'	Chr3	19335941	19336069	19335941-19336069	+	70.9178	3.25792	-4.44412	1.65e-14	2.99e-13	yes
AT4G26940	AE3'	Chr4	13530355	13530480	13530355-13530480	-	18.1018	3.26853	-2.46942	0.00579464	0.0183149	yes
AT5G61140	AE3'	Chr5	24596489	24596590	24596489-24596590	+	17.1553	3.31898	-2.36984	0.00937849	0.0274755	yes
AT5G61140	AE3'	Chr5	24596684	24596764	24596684-24596764	+	17.1553	3.31898	-2.36984	0.00937849	0.0274755	yes
AT3G20320	AE3'	Chr3	7088465	7088580	7088465-7088580	-	20.6945	3.4064	-2.60293	0.00211581	0.00772779	yes
AT3G07010	AE3'	Chr3	2215906	2215971	2215906-2215971	-	18.5866	3.40821	-2.44717	0.00550775	0.0175648	yes
AT2G36250	AE3'	Chr2	15199300	15200016	15199300-15200016	-	27.5769	3.63353	-2.92402	0.000114843	0.000580327	yes
AT1G66940	AE3'	Chr1	24973465	24973491	24973465-24973491	-	28.754	3.68623	-2.96355	7.07e-05	0.000374122	yes
AT3G43220	AE3'	Chr3	15197792	15197965	15197792-15197965	-	18.5377	3.69062	-2.32852	0.00778188	0.0234309	yes
AT3G43220	AE3'	Chr3	15198270	15198458	15198270-15198458	-	18.5377	3.69062	-2.32852	0.00778188	0.0234309	yes
AT5G23450	AE3'	Chr5	7908508	7909184	7908508-7909184	-	26.3879	3.73943	-2.81899	0.000234269	0.00111078	yes
AT1G80420	AE3'	Chr1	30236975	30237205	30236975-30237205	-	30.4437	3.74532	-3.02298	3.43e-05	0.000195043	yes
AT5G09330	AE3'	Chr5	2894552	2895065	2894552-2895065	-	50.0362	3.7552	-3.73601	2.02e-09	2.22e-08	yes
AT5G09330	AE3'	Chr5	2894552	2895062	2894552-2895062	-	50.0362	3.7552	-3.73601	2.02e-09	2.22e-08	yes
AT1G47330	AE3'	Chr1	17351443	17351519	17351443-17351519	+	21.212	3.86036	-2.45807	0.00292153	0.0101951	yes
AT5G19030	AE3'	Chr5	6357771	6357877	6357771-6357877	-	18.2821	3.872	-2.23928	0.0105727	0.0303559	yes
AT3G22190	AE3'	Chr3	7833429	7833556	7833429-7833556	-	28.5121	3.87548	-2.87913	0.000104206	0.000530423	yes
AT1G03280	AE3'	Chr1	803565	803687	803565-803687	+	26.4335	3.906	-2.7586	0.000288001	0.00133486	yes
AT5G19660	AE3'	Chr5	6645318	6645470	6645318-6645470	-	22.4496	3.92713	-2.51514	0.00182351	0.00679397	yes
AT3G58760	AE3'	Chr3	21731212	21731333	21731212-21731333	+	22.937	3.95112	-2.53734	0.00150918	0.00576459	yes
AT3G16630	AE3'	Chr3	5667073	5667315	5667073-5667315	-	24.2715	4.01624	-2.59535	0.000896486	0.00364228	yes
AT5G04220	AE3'	Chr5	1158183	1158281	1158183-1158281	-	23.6967	4.04502	-2.55046	0.00120392	0.00472687	yes
AT2G04360	AE3'	Chr2	1519864	1519946	1519864-1519946	-	48.032	4.08513	-3.55554	1.02e-08	1.02e-07	yes
AT4G31720	AE3'	Chr4	15355612	15355723	15355612-15355723	-	19.6061	4.30336	-2.18777	0.00948052	0.0277182	yes
AT5G26740	AE3'	Chr5	9292222	9292352	9292222-9292352	+	35.955	4.31933	-3.05731	5.75e-06	3.82e-05	yes
AT5G64360	AE3'	Chr5	25736689	25736890	25736689-25736890	-	29.3324	4.40571	-2.73505	0.000147068	0.000726563	yes
AT2G41880	AE3'	Chr2	17476684	17476729	17476684-17476729	+	26.2702	4.49787	-2.54611	0.000662262	0.00280252	yes
AT1G42430	AE3'	Chr1	15891862	15891953	15891862-15891953	+	19.0971	4.64332	-2.04012	0.0162498	0.043216	yes
AT3G57470	AE3'	Chr3	21269733	21269855	21269733-21269855	-	38.0838	4.7408	-3.00598	3.9e-06	2.67e-05	yes
AT1G79000	AE3'	Chr1	29722559	29723032	29722559-29723032	-	21.2306	4.85519	-2.12854	0.00842989	0.0251107	yes
AT3G27990	AE3'	Chr3	10393013	10393200	10393013-10393200	-	27.0567	4.85536	-2.47834	0.00071698	0.0029986	yes
AT3G27990	AE3'	Chr3	10396681	10396736	10396681-10396736	-	27.0567	4.85536	-2.47834	0.00071698	0.0029986	yes
AT2G25000	AE3'	Chr2	10630230	10630538	10630230-10630538	+	22.1863	5.03412	-2.13986	0.00681282	0.0209737	yes
AT3G19670	AE3'	Chr3	6835847	6836182	6835847-6836182	-	20.8755	5.04519	-2.04883	0.011648	0.0328025	yes
AT3G16230	AE3'	Chr3	5500491	5500588	5500491-5500588	+	23.0461	5.15249	-2.16118	0.00539713	0.0172612	yes
AT3G43300	AE3'	Chr3	15240684	15240772	15240684-15240772	-	34.4392	5.1534	-2.74046	3.8e-05	0.000214943	yes
AT3G43300	AE3'	Chr3	15237305	15237428	15237305-15237428	-	34.4392	5.1534	-2.74046	3.8e-05	0.000214943	yes
AT3G43300	AE3'	Chr3	15237051	15237199	15237051-15237199	-	34.4392	5.1534	-2.74046	3.8e-05	0.000214943	yes
AT1G79280	AE3'	Chr1	29826953	29827087	29826953-29827087	-	24.5386	5.31934	-2.20573	0.00346468	0.0118529	yes
AT1G79280	AE3'	Chr1	29826790	29826888	29826790-29826888	-	24.5386	5.31934	-2.20573	0.00346468	0.0118529	yes
AT1G03457	AE3'	Chr1	862488	862613	862488-862613	-	22.6137	5.42331	-2.05995	0.00832134	0.0248386	yes
AT4G33050	AE3'	Chr4	15945060	15945161	15945060-15945161	-	62.3443	5.54075	-3.4921	1.03e-10	1.31e-09	yes
AT1G25220	AE3'	Chr1	8838395	8838465	8838395-8838465	-	49.9747	5.76036	-3.11697	6.19e-08	5.57e-07	yes
AT3G02600	AE3'	Chr3	552931	553152	552931-553152	+	30.6085	5.76364	-2.40888	0.000436538	0.0019366	yes
AT3G08760	AE3'	Chr3	2659328	2660067	2659328-2660067	-	21.9534	5.76814	-1.92826	0.0146018	0.0396282	yes
AT1G79210	AE3'	Chr1	29798200	29798260	29798200-29798260	-	27.4072	5.82349	-2.2346	0.00178098	0.00665549	yes
AT1G32490	AE3'	Chr1	11746684	11746763	11746684-11746763	-	25.5584	5.83568	-2.13083	0.00381338	0.0128684	yes
AT3G62940	AE3'	Chr3	23264139	23264238	23264139-23264238	-	23.5245	5.83867	-2.01045	0.00851357	0.0253096	yes
AT1G23020	AE3'	Chr1	8152670	8152873	8152670-8152873	-	107.649	5.84794	-4.20226	1.98e-20	5.47e-19	yes
AT3G66654	AE3'	Chr3	2088649	2088845	2088649-2088845	+	50.5723	5.88879	-3.1023	5.66e-08	5.12e-07	yes
AT3G18535	AE3'	Chr3	6376452	6376695	6376452-6376695	-	22.0982	5.89483	-1.90641	0.0153914	0.0413401	yes
AT5G42870	AE3'	Chr5	17187282	17187811	17187282-17187811	-	23.0216	5.91265	-1.96111	0.0110233	0.0313706	yes
AT4G26570	AE3'	Chr4	13409247	13409355	13409247-13409355	-	33.8041	5.93568	-2.50971	0.000133936	0.000667459	yes
AT2G41500	AE3'	Chr2	17307176	17307265	17307176-17307265	-	27.4413	5.96978	-2.2006	0.00203588	0.00746679	yes
AT1G74040	AE3'	Chr1	27845166	27845311	27845166-27845311	+	23.2347	5.99209	-1.95515	0.0108893	0.0310581	yes
AT1G34630	AE3'	Chr1	12685931	12686158	12685931-12686158	+	25.7821	6.04495	-2.09257	0.00425639	0.0141061	yes
AT1G54610	AE3'	Chr1	20396534	20396954	20396534-20396954	-	34.8362	6.07483	-2.51967	0.000100651	0.000513743	yes
AT5G22280	AE3'	Chr5	7374957	7375135	7374957-7375135	-	22.6339	6.24633	-1.85741	0.0168567	0.0445301	yes
AT2G40360	AE3'	Chr2	16855921	16856057	16855921-16856057	-	42.5189	6.26968	-2.76164	4.18e-06	2.85e-05	yes
AT3G01780	AE3'	Chr3	282310	282759	282310-282759	+	26.9309	6.59437	-2.02995	0.00450221	0.0147942	yes
AT5G35210	AE3'	Chr5	13474728	13474796	13474728-13474796	-	39.0971	6.63619	-2.55864	3.05e-05	0.000176444	yes
AT3G22170	AE3'	Chr3	7823261	7825455	7823261-7825455	-	33.9993	6.67809	-2.348	0.000284073	0.00132081	yes
AT1G16610	AE3'	Chr1	5676761	5676877	5676761-5676877	-	32.0683	6.71922	-2.25478	0.000658944	0.00279175	yes
AT2G24755	AE3'	Chr2	10548002	10548338	10548002-10548338	-	23.6551	6.83193	-1.79179	0.0184876	0.0480316	yes
AT4G23800	AE3'	Chr4	12392067	12392152	12392067-12392152	+	26.9545	6.87214	-1.97169	0.00569682	0.018059	yes
AT1G53780	AE3'	Chr1	20077616	20077988	20077616-20077988	-	76.6329	6.93183	-3.46666	9.53e-13	1.5e-11	yes
AT5G65210	AE3'	Chr5	26059020	26059201	26059020-26059201	+	36.9819	7.1508	-2.37064	0.000135928	0.000676282	yes
AT4G21150	AE3'	Chr4	11278644	11278791	11278644-11278791	+	34.6021	7.16336	-2.27215	0.000368787	0.00166658	yes
AT4G16280	AE3'	Chr4	9208469	9208648	9208469-9208648	-	26.5111	7.31863	-1.85695	0.0097156	0.0283033	yes
AT4G16280	AE3'	Chr4	9208814	9209281	9208814-9209281	-	26.5111	7.31863	-1.85695	0.0097156	0.0283033	yes
AT2G32170	AE3'	Chr2	13669201	13669268	13669201-13669268	+	26.3536	7.35928	-1.84036	0.0106191	0.0304671	yes
AT4G23010	AE3'	Chr4	12061358	12061600	12061358-12061600	-	29.1533	7.43789	-1.97069	0.00405434	0.0135354	yes
AT4G23010	AE3'	Chr4	12061159	12061260	12061159-12061260	-	29.1533	7.43789	-1.97069	0.00405434	0.0135354	yes
AT5G17690	AE3'	Chr5	5828651	5828737	5828651-5828737	-	25.4142	7.47975	-1.76458	0.0162417	0.0432017	yes
AT2G35510	AE3'	Chr2	14919733	14919835	14919733-14919835	-	27.5486	7.50401	-1.87624	0.00774068	0.0233184	yes
AT3G52030	AE3'	Chr3	19302928	19303031	19302928-19303031	+	25.8862	7.54062	-1.77943	0.0144134	0.0391745	yes
AT1G09840	AE3'	Chr1	3199381	3199623	3199381-3199623	-	37.0782	7.83337	-2.24287	0.000266515	0.00124824	yes
AT1G09840	AE3'	Chr1	3199381	3199619	3199381-3199619	-	37.0782	7.83337	-2.24287	0.000266515	0.00124824	yes
AT1G79245	AE3'	Chr1	29806803	29807344	29806803-29807344	-	32.0919	7.89393	-2.02339	0.00199125	0.00732237	yes
AT1G65540	AE3'	Chr1	24365494	24366065	24365494-24366065	-	33.5745	7.90738	-2.08609	0.00114283	0.00450951	yes
AT5G20950	AE3'	Chr5	7110562	7110797	7110562-7110797	-	37.9944	7.97782	-2.25172	0.00021292	0.001018	yes
AT2G45200	AE3'	Chr2	18638867	18639063	18638867-18639063	-	26.7772	8.00841	-1.74142	0.0149633	0.0404117	yes
AT2G21230	AE3'	Chr2	9094559	9094643	9094559-9094643	-	28.7281	8.01393	-1.84188	0.00758917	0.0229351	yes
AT2G42500	AE3'	Chr2	17700103	17700174	17700103-17700174	-	101.475	8.19812	-3.62968	3.9e-17	8.63e-16	yes
AT4G27610	AE3'	Chr4	13787149	13787373	13787149-13787373	-	27.269	8.41727	-1.69584	0.0169637	0.0447606	yes
AT4G17640	AE3'	Chr4	9826344	9826453	9826344-9826453	+	55.4654	8.59815	-2.68949	2.52e-07	2.06e-06	yes
AT5G11700	AE3'	Chr5	3763814	3764030	3763814-3764030	-	40.0453	8.68903	-2.20436	0.000189762	0.000917337	yes
AT1G51690	AE3'	Chr1	19166630	19166733	19166630-19166733	+	38.8603	8.721	-2.15573	0.000312335	0.00143833	yes
AT4G39140	AE3'	Chr4	18230997	18231291	18230997-18231291	-	37.3237	8.72678	-2.09657	0.000570376	0.00245583	yes
AT2G30200	AE3'	Chr2	12883312	12883398	12883312-12883398	-	35.2892	8.87522	-1.99137	0.00140562	0.00541384	yes
AT1G06230	AE3'	Chr1	1907281	1909722	1907281-1909722	+	43.2276	9.14295	-2.24122	8.35e-05	0.000435049	yes
AT1G06230	AE3'	Chr1	1907276	1909722	1907276-1909722	+	43.2276	9.14295	-2.24122	8.35e-05	0.000435049	yes
AT2G46020	AE3'	Chr2	18927927	18928130	18927927-18928130	+	36.4356	9.32646	-1.96595	0.00134852	0.00522073	yes
AT2G42890	AE3'	Chr2	17850615	17850665	17850615-17850665	+	84.797	9.37036	-3.17784	9.55e-13	1.5e-11	yes
AT2G35880	AE3'	Chr2	15065089	15065406	15065089-15065406	-	59.9262	9.4621	-2.66296	1.04e-07	8.99e-07	yes
AT1G16560	AE3'	Chr1	5668919	5669039	5668919-5669039	+	31.3501	9.61099	-1.70571	0.00999975	0.0289928	yes
AT5G08560	AE3'	Chr5	2773024	2773857	2773024-2773857	-	30.5217	9.61225	-1.66689	0.0131567	0.0363173	yes
AT5G08560	AE3'	Chr5	2773024	2773854	2773024-2773854	-	30.5217	9.61225	-1.66689	0.0131567	0.0363173	yes
AT5G04090	AE3'	Chr5	1106879	1107061	1106879-1107061	-	40.0098	9.66307	-2.0498	0.000476012	0.00209672	yes
AT1G01320	AE3'	Chr1	124921	125022	124921-125022	-	56.9566	9.69289	-2.55486	4.99e-07	3.9e-06	yes
AT5G57350	AE3'	Chr5	23236337	23236394	23236337-23236394	-	52.9216	9.72894	-2.4435	2.89e-06	2.02e-05	yes
AT5G57350	AE3'	Chr5	23236337	23236388	23236337-23236388	-	52.9216	9.72894	-2.4435	2.89e-06	2.02e-05	yes
AT5G13800	AE3'	Chr5	4454310	4454360	4454310-4454360	-	55.2858	9.7352	-2.50563	1.07e-06	7.99e-06	yes
AT3G55020	AE3'	Chr3	20389647	20389771	20389647-20389771	-	33.8455	9.76468	-1.79332	0.00479844	0.015617	yes
AT2G38860	AE3'	Chr2	16234027	16234392	16234027-16234392	-	37.5442	9.85452	-1.92973	0.00139342	0.0053705	yes
AT1G16610	AE3'	Chr1	5677154	5677376	5677154-5677376	-	49.7523	9.92465	-2.32568	1.33e-05	8.26e-05	yes
AT4G36690	AE3'	Chr4	17294363	17294603	17294363-17294603	-	136.597	9.92773	-3.78232	2.14e-23	7.02e-22	yes
AT5G14720	AE3'	Chr5	4752475	4752841	4752475-4752841	-	49.1118	9.95532	-2.30253	1.78e-05	0.000107872	yes
AT1G25350	AE3'	Chr1	8891967	8892022	8891967-8892022	-	32.1181	10.1402	-1.6633	0.0111625	0.0316678	yes
AT2G38860	AE3'	Chr2	16234471	16234941	16234471-16234941	-	37.6925	10.3672	-1.86225	0.00198797	0.00731402	yes
AT5G03040	AE3'	Chr5	712347	712408	712347-712408	-	73.931	10.7369	-2.7836	1.04e-09	1.17e-08	yes
AT4G33150	AE3'	Chr4	15990791	15991093	15990791-15991093	-	156.986	10.8138	-3.85969	3.98e-27	1.6e-25	yes
AT5G47080	AE3'	Chr5	19125516	19125625	19125516-19125625	-	34.2768	10.8947	-1.65361	0.00919086	0.0269966	yes
AT5G24670	AE3'	Chr5	8449336	8449469	8449336-8449469	+	63.8513	11.1872	-2.51286	1.49e-07	1.26e-06	yes
AT3G57050	AE3'	Chr3	21114162	21114330	21114162-21114330	-	61.249	11.4627	-2.41774	6.04e-07	4.68e-06	yes
AT1G18270	AE3'	Chr1	6286798	6286917	6286798-6286917	-	59.4822	11.4631	-2.37547	1.25e-06	9.24e-06	yes
AT3G58670	AE3'	Chr3	21705212	21705443	21705212-21705443	-	66.5581	11.4783	-2.53571	6.58e-08	5.9e-07	yes
AT3G58670	AE3'	Chr3	21704847	21704992	21704847-21704992	-	66.5581	11.4783	-2.53571	6.58e-08	5.9e-07	yes
AT2G39670	AE3'	Chr2	16534625	16534700	16534625-16534700	+	47.1617	11.6338	-2.01929	0.000183551	0.000890293	yes
AT1G08630	AE3'	Chr1	2745243	2745693	2745243-2745693	-	441.443	11.9417	-5.20815	7.35e-89	1.07e-86	yes
AT1G08630	AE3'	Chr1	2744475	2744533	2744475-2744533	-	441.443	11.9417	-5.20815	7.35e-89	1.07e-86	yes
AT1G08630	AE3'	Chr1	2745243	2745702	2745243-2745702	-	441.443	11.9417	-5.20815	7.35e-89	1.07e-86	yes
AT4G31080	AE3'	Chr4	15122298	15122727	15122298-15122727	+	72.0415	12.3965	-2.5389	1.85e-08	1.8e-07	yes
AT2G45250	AE3'	Chr2	18662471	18662565	18662471-18662565	+	107.412	12.5286	-3.09986	2.6e-15	5.05e-14	yes
AT4G35785	AE3'	Chr4	16954429	16954452	16954429-16954452	-	44.3695	12.6457	-1.81092	0.00110815	0.00438662	yes
AT1G04300	AE3'	Chr1	1152879	1152947	1152879-1152947	-	119.965	12.9168	-3.2153	1.23e-17	2.83e-16	yes
AT1G54080	AE3'	Chr1	20185313	20185388	20185313-20185388	-	56.4666	13.0698	-2.11116	2e-05	0.000119952	yes
AT4G03415	AE3'	Chr4	1505247	1505692	1505247-1505692	-	59.7984	13.0893	-2.19172	5.68e-06	3.78e-05	yes
AT5G05800	AE3'	Chr5	1744446	1744781	1744446-1744781	-	38.0171	13.0971	-1.5374	0.0114582	0.0323404	yes
AT5G10350	AE3'	Chr5	3256022	3256213	3256022-3256213	-	44.1502	13.1883	-1.74316	0.00176162	0.00659711	yes
AT5G01010	AE3'	Chr5	4102	4258	4102-4258	-	95.175	13.5399	-2.81337	3.02e-12	4.45e-11	yes
AT1G74560	AE3'	Chr1	28018138	28018194	28018138-28018194	-	51.9653	13.5554	-1.93868	0.000158752	0.000779627	yes
AT5G27640	AE3'	Chr5	9783840	9783986	9783840-9783986	-	38.6477	13.5681	-1.51017	0.0125217	0.0348612	yes
AT2G35040	AE3'	Chr2	14767969	14768068	14767969-14768068	-	40.3934	13.8024	-1.5492	0.00855894	0.0254169	yes
AT5G12370	AE3'	Chr5	4008362	4008445	4008362-4008445	-	51.331	13.8259	-1.89246	0.000246001	0.00116107	yes
AT5G55100	AE3'	Chr5	22364075	22364235	22364075-22364235	-	47.7627	13.887	-1.78215	0.000872068	0.00355271	yes
AT5G55100	AE3'	Chr5	22362892	22363626	22362892-22363626	-	47.7627	13.887	-1.78215	0.000872068	0.00355271	yes
AT2G01270	AE3'	Chr2	139916	139940	139916-139940	+	56.7919	14.0715	-2.01291	4.26e-05	0.000238359	yes
AT5G08450	AE3'	Chr5	2730906	2732605	2730906-2732605	-	62.8626	14.0748	-2.15909	4.41e-06	2.99e-05	yes
AT5G08450	AE3'	Chr5	2730906	2732602	2730906-2732602	-	62.8626	14.0748	-2.15909	4.41e-06	2.99e-05	yes
AT3G24570	AE3'	Chr3	8967239	8967378	8967239-8967378	-	48.3279	14.1889	-1.76809	0.000896358	0.00364251	yes
AT4G18975	AE3'	Chr4	10393609	10393673	10393609-10393673	-	4.98947	14.2303	1.51201	0.00493235	0.0159971	yes
AT3G25690	AE3'	Chr3	9353916	9354157	9353916-9354157	+	174.18	14.3121	-3.60527	4.38e-28	1.82e-26	yes
AT4G14160	AE3'	Chr4	8172089	8172352	8172089-8172352	+	39.4624	14.3618	-1.45825	0.0154715	0.041533	yes
AT2G43920	AE3'	Chr2	18190561	18190691	18190561-18190691	-	4.17234	14.3935	1.78648	0.00211955	0.00773329	yes
AT5G19350	AE3'	Chr5	6520190	6520278	6520190-6520278	+	41.0467	14.4565	-1.50554	0.0103405	0.0297785	yes
AT5G03040	AE3'	Chr5	712347	712418	712347-712418	-	126.895	14.4669	-3.13281	4.99e-18	1.18e-16	yes
AT2G03640	AE3'	Chr2	1106239	1106431	1106239-1106431	-	145.184	14.5643	-3.31738	9.52e-22	2.86e-20	yes
AT1G15350	AE3'	Chr1	5279482	5279604	5279482-5279604	-	119.028	14.7434	-3.01316	2.97e-16	6.17e-15	yes
AT3G51800	AE3'	Chr3	19211426	19211599	19211426-19211599	-	46.0135	14.9263	-1.6242	0.00308396	0.0106858	yes
AT4G21160	AE3'	Chr4	11284655	11284733	11284655-11284733	+	48.9172	14.9267	-1.71245	0.0012331	0.00482781	yes
AT1G14120	AE3'	Chr1	4834490	4834878	4834490-4834878	-	5.22916	15.0799	1.52797	0.00361905	0.0123025	yes
AT5G55290	AE3'	Chr5	22423989	22424114	22423989-22424114	-	53.491	15.1533	-1.81967	0.000319793	0.00146952	yes
AT3G49720	AE3'	Chr3	18441533	18441688	18441533-18441688	-	62.3119	15.1938	-2.03602	1.47e-05	9.08e-05	yes
AT1G04400	AE3'	Chr1	1187589	1188006	1187589-1188006	-	79.3445	16.0901	-2.30196	4.95e-08	4.51e-07	yes
AT3G63460	AE3'	Chr3	23434493	23434620	23434493-23434620	-	43.4498	16.6247	-1.38602	0.0169465	0.0447302	yes
AT1G16610	AE3'	Chr1	5676282	5676319	5676282-5676319	-	49.7523	16.6439	-1.57977	0.00285086	0.00999589	yes
AT5G19330	AE3'	Chr5	6508972	6509051	6508972-6509051	-	85.1879	16.6923	-2.35146	8.81e-09	8.97e-08	yes
AT2G45670	AE3'	Chr2	18817043	18817206	18817043-18817206	-	82.4402	16.902	-2.28615	3.27e-08	3.09e-07	yes
AT1G79830	AE3'	Chr1	30030423	30030482	30030423-30030482	-	81.8764	16.9298	-2.27389	4.2e-08	3.89e-07	yes
AT4G35310	AE3'	Chr4	16802347	16803189	16802347-16803189	+	63.9252	16.9669	-1.91366	3.53e-05	0.00020022	yes
AT1G49600	AE3'	Chr1	18357971	18358064	18357971-18358064	-	92.9745	17.0394	-2.44796	5.3e-10	6.2e-09	yes
AT3G29575	AE3'	Chr3	11383267	11383661	11383267-11383661	-	6.63217	17.2647	1.38027	0.00311973	0.0107918	yes
AT2G01320	AE3'	Chr2	154611	154983	154611-154983	-	45.5255	17.7572	-1.35827	0.0171692	0.0451872	yes
AT3G53890	AE3'	Chr3	19956000	19956080	19956000-19956080	-	48.9982	18.8067	-1.38148	0.0115558	0.0325903	yes
AT4G34460	AE3'	Chr4	16477521	16477634	16477521-16477634	-	48.7273	18.939	-1.36337	0.0132445	0.0365099	yes
AT4G34460	AE3'	Chr4	16478994	16479088	16478994-16479088	-	48.7273	18.939	-1.36337	0.0132445	0.0365099	yes
AT1G79700	AE3'	Chr1	29991804	29991880	29991804-29991880	-	246.996	18.9853	-3.70153	3.9e-40	2.45e-38	yes
AT3G01850	AE3'	Chr3	300428	300583	300428-300583	-	67.5575	19.8212	-1.76907	8.53e-05	0.000442355	yes
AT1G60140	AE3'	Chr1	22178086	22180151	22178086-22180151	-	88.3402	20.3827	-2.11573	9.07e-08	7.93e-07	yes
AT2G16860	AE3'	Chr2	7305836	7305978	7305836-7305978	-	55.1161	20.6643	-1.41533	0.0057843	0.0182939	yes
AT3G01130	AE3'	Chr3	45312	45377	45312-45377	-	75.7324	21.5013	-1.81649	1.92e-05	0.000115341	yes
AT3G01130	AE3'	Chr3	44427	44761	44427-44761	-	75.7324	21.5013	-1.81649	1.92e-05	0.000115341	yes
AT3G57410	AE3'	Chr3	21250820	21250845	21250820-21250845	-	117.901	21.554	-2.45154	2.54e-12	3.79e-11	yes
AT3G57410	AE3'	Chr3	21244160	21244376	21244160-21244376	-	117.901	21.554	-2.45154	2.54e-12	3.79e-11	yes
AT3G57410	AE3'	Chr3	21249754	21249858	21249754-21249858	-	117.901	21.554	-2.45154	2.54e-12	3.79e-11	yes
AT2G41710	AE3'	Chr2	17401536	17401586	17401536-17401586	-	97.8622	22.0567	-2.14954	1.16e-08	1.16e-07	yes
AT2G16940	AE3'	Chr2	7345557	7345613	7345557-7345613	-	76.3189	22.963	-1.73273	4.38e-05	0.000244267	yes
AT2G16940	AE3'	Chr2	7345695	7345776	7345695-7345776	-	76.3189	22.963	-1.73273	4.38e-05	0.000244267	yes
AT3G61220	AE3'	Chr3	22663138	22663390	22663138-22663390	+	4.06706	23.0229	2.50101	5.9e-06	3.92e-05	yes
AT1G70620	AE3'	Chr1	26629053	26629962	26629053-26629962	+	138.686	23.7622	-2.54508	5.26e-15	9.96e-14	yes
AT1G70620	AE3'	Chr1	26627842	26628053	26627842-26628053	+	138.686	23.7622	-2.54508	5.26e-15	9.96e-14	yes
AT5G24060	AE3'	Chr5	8132604	8132826	8132604-8132826	-	61.6845	23.9839	-1.36284	0.00534071	0.017127	yes
AT1G32130	AE3'	Chr1	11559465	11559636	11559465-11559636	-	65.3637	24.4002	-1.4216	0.00251394	0.00896378	yes
AT1G01490	AE3'	Chr1	182061	182135	182061-182135	-	76.5203	25.2123	-1.60172	0.000171547	0.000836412	yes
AT1G60200	AE3'	Chr1	22203493	22203749	22203493-22203749	-	123.487	25.2292	-2.2912	1.23e-11	1.73e-10	yes
AT2G21270	AE3'	Chr2	9108079	9108128	9108079-9108128	+	105.426	25.5023	-2.04753	1.46e-08	1.44e-07	yes
AT1G13060	AE3'	Chr1	4452630	4452760	4452630-4452760	+	68.8506	26.1445	-1.39696	0.00240255	0.00861771	yes
AT5G43320	AE3'	Chr5	17386923	17386986	17386923-17386986	-	75.2228	26.2572	-1.51846	0.000454848	0.00201075	yes
AT3G01060	AE3'	Chr3	17430	17648	17430-17648	-	4.85734	27.3292	2.49221	8.3e-07	6.3e-06	yes
AT4G24800	AE3'	Chr4	12782449	12782667	12782449-12782667	+	89.4755	27.4599	-1.70417	1.38e-05	8.54e-05	yes
AT1G79245	AE3'	Chr1	29805551	29806725	29805551-29806725	-	78.7826	27.5198	-1.51741	0.000336887	0.0015373	yes
AT2G44860	AE3'	Chr2	18502048	18502158	18502048-18502158	-	115.571	28.1659	-2.03676	3.57e-09	3.78e-08	yes
AT1G16240	AE3'	Chr1	5556126	5556345	5556126-5556345	-	133.066	30.2529	-2.137	3.62e-11	4.85e-10	yes
AT3G48870	AE3'	Chr3	18125375	18126024	18125375-18126024	-	71.0987	30.7936	-1.20719	0.0108502	0.0309689	yes
AT5G53490	AE3'	Chr5	21724151	21724281	21724151-21724281	-	245.162	31.9473	-2.93997	8.06e-31	3.71e-29	yes
AT5G53490	AE3'	Chr5	21724151	21724284	21724151-21724284	-	245.162	31.9473	-2.93997	8.06e-31	3.71e-29	yes
AT4G36690	AE3'	Chr4	17296830	17296928	17296830-17296928	-	136.597	32.3644	-2.07745	6.31e-11	8.27e-10	yes
AT5G22080	AE3'	Chr5	7311479	7311592	7311479-7311592	-	156.789	32.3887	-2.27526	3.19e-14	5.63e-13	yes
AT5G37370	AE3'	Chr5	14814208	14814279	14814208-14814279	-	76.6162	32.8109	-1.22347	0.00706229	0.0216126	yes
AT4G16990	AE3'	Chr4	9564692	9564941	9564692-9564941	+	278.489	34.7063	-3.00435	9.56e-36	5.18e-34	yes
AT4G16990	AE3'	Chr4	9560150	9560612	9560150-9560612	+	278.489	34.7063	-3.00435	9.56e-36	5.18e-34	yes
AT3G57020	AE3'	Chr3	21099234	21099488	21099234-21099488	-	11.8038	35.1066	1.57249	6.66e-06	4.39e-05	yes
AT1G25275	AE3'	Chr1	8860949	8860999	8860949-8860999	+	439.227	35.2269	-3.64022	7.64e-69	8.78e-67	yes
AT5G28770	AE3'	Chr5	10797551	10797641	10797551-10797641	-	103.93	35.6181	-1.54494	2.62e-05	0.000154031	yes
AT1G01490	AE3'	Chr1	181347	181422	181347-181422	-	167.315	35.7228	-2.22765	1.37e-14	2.5e-13	yes
AT4G24520	AE3'	Chr4	12666585	12666644	12666585-12666644	-	192.488	35.7672	-2.42806	6.89e-19	1.74e-17	yes
AT4G25340	AE3'	Chr4	12959830	12959878	12959830-12959878	-	13.5882	35.7967	1.39748	1.84e-05	0.000111371	yes
AT1G74920	AE3'	Chr1	28142122	28142264	28142122-28142264	-	84.7964	36.8781	-1.20124	0.00572728	0.0181425	yes
AT1G35580	AE3'	Chr1	13124443	13124827	13124443-13124827	-	109.162	39.7616	-1.45703	5.75e-05	0.000311463	yes
AT1G22990	AE3'	Chr1	8139396	8139471	8139396-8139471	+	11.6197	39.7757	1.77532	3.53e-07	2.82e-06	yes
AT5G11170	AE3'	Chr5	3554237	3554409	3554237-3554409	+	101.489	41.0724	-1.30508	0.000723948	0.00302487	yes
AT1G10590	AE3'	Chr1	3502763	3503004	3502763-3503004	-	116.912	42.035	-1.47576	2.37e-05	0.000140303	yes
AT1G70830	AE3'	Chr1	26710568	26711053	26710568-26711053	-	16.026	42.1827	1.39624	3.36e-06	2.32e-05	yes
AT3G13790	AE3'	Chr3	4534364	4535235	4534364-4535235	-	122.603	43.1283	-1.50729	9.09e-06	5.86e-05	yes
AT4G19640	AE3'	Chr4	10687634	10687727	10687634-10687727	-	106.663	43.5938	-1.29087	0.00063525	0.00270074	yes
AT4G19640	AE3'	Chr4	10688405	10688478	10688405-10688478	-	106.663	43.5938	-1.29087	0.00063525	0.00270074	yes
AT5G63400	AE3'	Chr5	25393464	25393553	25393464-25393553	-	114.834	44.3891	-1.37128	0.000127854	0.000640769	yes
AT5G04430	AE3'	Chr5	1251440	1251501	1251440-1251501	-	95.9701	45.0144	-1.0922	0.0104807	0.030108	yes
AT1G07010	AE3'	Chr1	2153492	2153605	2153492-2153605	+	10.4836	45.2673	2.11033	3.69e-09	3.9e-08	yes
AT3G46060	AE3'	Chr3	16917903	16917980	16917903-16917980	+	109.603	45.3819	-1.2721	0.000682765	0.00287671	yes
AT5G28840	AE3'	Chr5	10863615	10864025	10863615-10864025	-	200.982	45.4809	-2.14373	3.42e-16	7.1e-15	yes
AT4G10120	AE3'	Chr4	6315007	6315290	6315007-6315290	+	21.8327	45.8235	1.0696	2.44e-05	0.000144357	yes
AT3G59060	AE3'	Chr3	21829825	21829902	21829825-21829902	-	208.273	47.2042	-2.14149	1.07e-16	2.32e-15	yes
AT1G21410	AE3'	Chr1	7497441	7497696	7497441-7497696	+	7.70346	50.0187	2.69889	5.81e-12	8.36e-11	yes
AT2G42600	AE3'	Chr2	17738512	17738809	17738512-17738809	-	14.682	50.1128	1.77113	1.13e-08	1.13e-07	yes
AT5G17310	AE3'	Chr5	5699552	5699612	5699552-5699612	-	10.1433	54.0699	2.41429	7.91e-12	1.12e-10	yes
AT3G57520	AE3'	Chr3	21289612	21289829	21289612-21289829	-	445.139	54.1588	-3.03899	6.6e-57	5.89e-55	yes
AT1G22300	AE3'	Chr1	7879225	7879287	7879225-7879287	-	123.215	56.8418	-1.11615	0.00273312	0.00963797	yes
AT1G32230	AE3'	Chr1	11613313	11614550	11613313-11614550	+	165.878	57.5527	-1.52717	1.6e-07	1.35e-06	yes
AT5G16880	AE3'	Chr5	5549638	5550176	5549638-5550176	+	177.585	58.2142	-1.60907	8.73e-09	8.9e-08	yes
AT4G23470	AE3'	Chr4	12249818	12249874	12249818-12249874	+	323.878	60.9335	-2.41014	2.47e-30	1.11e-28	yes
AT1G10890	AE3'	Chr1	3627997	3628229	3627997-3628229	+	23.1159	64.5573	1.4817	3.09e-09	3.3e-08	yes
AT2G42600	AE3'	Chr2	17738512	17738711	17738512-17738711	-	18.6286	67.4595	1.8565	1.22e-11	1.71e-10	yes
AT5G03030	AE3'	Chr5	708937	709115	708937-709115	-	20.4076	67.7909	1.73198	5.09e-11	6.73e-10	yes
AT2G18280	AE3'	Chr2	7946721	7947086	7946721-7947086	+	264.173	70.4954	-1.90588	5.48e-17	1.2e-15	yes
AT5G64130	AE3'	Chr5	25664982	25665029	25664982-25665029	-	179.161	70.6819	-1.34184	3.24e-06	2.24e-05	yes
AT1G13440	AE3'	Chr1	4609275	4609321	4609275-4609321	-	29.7701	70.9835	1.25362	1.18e-08	1.18e-07	yes
AT4G26860	AE3'	Chr4	13503501	13503599	13503501-13503599	-	35.0945	72.1377	1.03951	1.82e-07	1.52e-06	yes
AT5G58787	AE3'	Chr5	23743809	23744034	23743809-23744034	+	22.2498	72.1751	1.69771	1.93e-11	2.66e-10	yes
AT5G58787	AE3'	Chr5	23743404	23743554	23743404-23743554	+	22.2498	72.1751	1.69771	1.93e-11	2.66e-10	yes
AT5G37340	AE3'	Chr5	14789343	14789409	14789343-14789409	-	1.56271	74.4046	5.57327	1.72e-22	5.38e-21	yes
AT5G37340	AE3'	Chr5	14789166	14789236	14789166-14789236	-	1.56271	74.4046	5.57327	1.72e-22	5.38e-21	yes
AT3G13920	AE3'	Chr3	4593873	4593976	4593873-4593976	-	297.858	80.1343	-1.89413	9.57e-19	2.37e-17	yes
AT3G13920	AE3'	Chr3	4594061	4594129	4594061-4594129	-	297.858	80.1343	-1.89413	9.57e-19	2.37e-17	yes
AT3G51880	AE3'	Chr3	19247457	19247525	19247457-19247525	-	210.625	85.1138	-1.30721	1.06e-06	7.91e-06	yes
AT3G10770	AE3'	Chr3	3372901	3373555	3372901-3373555	-	184.695	86.3563	-1.09677	0.000352357	0.00160136	yes
AT4G02550	AE3'	Chr4	1121276	1121631	1121276-1121631	-	8.40489	102.098	3.60259	2.71e-27	1.11e-25	yes
AT3G53460	AE3'	Chr3	19820787	19820888	19820787-19820888	-	1400.34	103.239	-3.76171	2.47e-222	8.27e-220	yes
AT1G13990	AE3'	Chr1	4795960	4796077	4795960-4796077	+	223.66	104.38	-1.09946	7.92e-05	0.000414571	yes
AT3G13120	AE3'	Chr3	4220289	4220621	4220289-4220621	-	314.566	122.401	-1.36175	3.28e-10	3.93e-09	yes
AT5G14780	AE3'	Chr5	4777759	4777933	4777759-4777933	+	715.078	151.174	-2.24189	1.14e-57	1.05e-55	yes
AT4G40040	AE3'	Chr4	18558165	18558236	18558165-18558236	-	569.256	257.102	-1.14673	2.06e-11	2.81e-10	yes
AT1G07350	AE3'	Chr1	2258539	2258602	2258539-2258602	-	26.4803	548.177	4.37165	2.74e-150	7.26e-148	yes
AT1G64230	AE3'	Chr1	23833774	23833861	23833774-23833861	+	1253.59	611.917	-1.03466	1.79e-17	4.07e-16	yes
AT1G28330	AE3'	Chr1	9934794	9935019	9934794-9935019	-	4037.96	708.25	-2.5113	0	0	yes
AT1G79920	AE3'	Chr1	30061055	30062277	30061055-30062277	-	48.7363	1000.42	4.35947	2.36e-272	1.03e-269	yes
AT1G30070	AE3'	Chr1	10546991	10547050	10546991-10547050	-	7.76625	1073.88	7.1114	2.9e-278	1.31e-275	yes
AT3G20810	AE5'	Chr3	7277752	7277844	7277752-7277844	+	36.9329	1.01802	-5.18107	7.71e-09	7.89e-08	yes
AT1G27460	AE5'	Chr1	9536862	9537006	9536862-9537006	+	18.4259	1.06163	-4.11737	0.000143929	0.000712655	yes
AT1G18620	AE5'	Chr1	6410558	6410854	6410558-6410854	+	48.762	1.09796	-5.47285	2.12e-11	2.9e-10	yes
AT1G08900	AE5'	Chr1	2852716	2852778	2852716-2852778	+	21.4533	1.11658	-4.26403	3.2e-05	0.000183901	yes
AT4G03000	AE5'	Chr4	1324588	1326512	1324588-1326512	+	31.1382	1.13032	-4.78389	1.96e-07	1.63e-06	yes
AT4G31210	AE5'	Chr4	15166307	15166795	15166307-15166795	+	9.77465	1.14956	-3.08796	0.0173163	0.0455127	yes
AT2G31280	AE5'	Chr2	13343076	13343201	13343076-13343201	+	15.7617	1.19079	-3.72643	0.000776777	0.00321214	yes
AT3G14120	AE5'	Chr3	4684418	4684559	4684418-4684559	+	13.1153	1.23727	-3.40602	0.00345856	0.0118406	yes
AT4G39270	AE5'	Chr4	18278857	18278985	18278857-18278985	+	22.1085	1.27471	-4.11636	3.13e-05	0.000180559	yes
AT1G32540	AE5'	Chr1	11768641	11768754	11768641-11768754	+	10.4937	1.31311	-2.99846	0.0155458	0.041673	yes
AT4G17330	AE5'	Chr4	9697323	9697422	9697323-9697422	-	12.6274	1.31605	-3.26227	0.00514068	0.0165874	yes
AT5G24230	AE5'	Chr5	8229153	8229285	8229153-8229285	+	10.9705	1.32116	-3.05376	0.0123011	0.0343603	yes
AT4G17150	AE5'	Chr4	9640786	9640923	9640786-9640923	+	13.8445	1.34579	-3.36279	0.0028617	0.0100246	yes
AT5G57060	AE5'	Chr5	23090627	23090675	23090627-23090675	+	17.1535	1.39791	-3.61716	0.000552402	0.00238816	yes
AT5G15310	AE5'	Chr5	4975100	4975229	4975100-4975229	+	24.3827	1.41796	-4.10397	1.26e-05	7.89e-05	yes
AT5G48120	AE5'	Chr5	19508060	19508243	19508060-19508243	-	13.6042	1.42549	-3.25452	0.00372964	0.0126212	yes
AT2G39580	AE5'	Chr2	16512257	16512364	16512257-16512364	+	21.7973	1.5819	-3.78442	6.83e-05	0.000363012	yes
AT4G09980	AE5'	Chr4	6249116	6249224	6249116-6249224	-	14.2984	1.64872	-3.11644	0.00378907	0.012794	yes
AT1G17110	AE5'	Chr1	5848212	5848339	5848212-5848339	-	28.2966	1.78563	-3.98612	3.38e-06	2.33e-05	yes
AT1G15240	AE5'	Chr1	5248075	5248201	5248075-5248201	+	41.5908	1.7886	-4.53936	3.23e-09	3.44e-08	yes
AT2G41700	AE5'	Chr2	17384178	17384252	17384178-17384252	-	18.4015	1.80286	-3.35147	0.000600195	0.00257334	yes
AT2G41700	AE5'	Chr2	17386550	17386677	17386550-17386677	-	18.4015	1.80286	-3.35147	0.000600195	0.00257334	yes
AT1G10060	AE5'	Chr1	3286304	3286399	3286304-3286399	+	15.2117	1.87951	-3.01675	0.00344897	0.0118226	yes
AT4G15030	AE5'	Chr4	8579132	8579211	8579132-8579211	+	41.292	2.01045	-4.36028	5.97e-09	6.2e-08	yes
AT3G26020	AE5'	Chr3	9514038	9514192	9514038-9514192	+	13.4728	2.0177	-2.73927	0.0100095	0.0290147	yes
AT1G72740	AE5'	Chr1	27381147	27381248	27381147-27381248	-	13.9508	2.06791	-2.75411	0.00851289	0.0253104	yes
AT5G03415	AE5'	Chr5	843468	843547	843468-843547	+	13.1279	2.1258	-2.62655	0.0137127	0.0376074	yes
AT1G80000	AE5'	Chr1	30096715	30096905	30096715-30096905	+	21.2089	2.23479	-3.24646	0.000299445	0.00138419	yes
AT5G27710	AE5'	Chr5	9814272	9814369	9814272-9814369	+	15.0663	2.28114	-2.7235	0.00668437	0.0206463	yes
AT3G57470	AE5'	Chr3	21275500	21275667	21275500-21275667	-	38.0838	2.29087	-4.05521	5.62e-08	5.08e-07	yes
AT3G16785	AE5'	Chr3	5718111	5718176	5718111-5718176	+	16.2641	2.29873	-2.82278	0.00384113	0.0129499	yes
AT1G72330	AE5'	Chr1	27234899	27235003	27234899-27235003	+	16.0866	2.30186	-2.80499	0.00420519	0.0139609	yes
AT1G72330	AE5'	Chr1	27236005	27236079	27236005-27236079	+	16.0866	2.30186	-2.80499	0.00420519	0.0139609	yes
AT3G04490	AE5'	Chr3	1204919	1204975	1204919-1204975	+	17.2433	2.36035	-2.86896	0.00260845	0.00925422	yes
AT3G01320	AE5'	Chr3	107938	108214	107938-108214	+	14.0145	2.3712	-2.56323	0.0124299	0.0346494	yes
AT5G26920	AE5'	Chr5	9477245	9477405	9477245-9477405	+	16.3079	2.50199	-2.70443	0.00499602	0.0161732	yes
AT1G08230	AE5'	Chr1	2586289	2586519	2586289-2586519	-	13.8289	2.50452	-2.46508	0.0160287	0.042741	yes
AT3G11960	AE5'	Chr3	3791531	3791690	3791531-3791690	+	14.144	2.50841	-2.49534	0.0139234	0.0380906	yes
AT2G31370	AE5'	Chr2	13380714	13381092	13380714-13381092	+	14.0667	2.5592	-2.45851	0.0153626	0.0412867	yes
AT3G59770	AE5'	Chr3	22084967	22085562	22084967-22085562	-	17.5874	2.6529	-2.7289	0.00334037	0.011486	yes
AT4G34960	AE5'	Chr4	16650141	16650216	16650141-16650216	+	15.87	2.71714	-2.54614	0.00813725	0.0243541	yes
AT2G27810	AE5'	Chr2	11855408	11855694	11855408-11855694	+	16.6759	2.72932	-2.61115	0.00568238	0.0180297	yes
AT5G04560	AE5'	Chr5	1309620	1310356	1309620-1310356	+	22.4469	2.74338	-3.03249	0.000364207	0.0016488	yes
AT3G61700	AE5'	Chr3	22836285	22836428	22836285-22836428	+	22.564	2.74659	-3.03831	0.000345602	0.00157363	yes
AT3G51390	AE5'	Chr3	19076672	19076803	19076672-19076803	+	23.1528	2.76221	-3.06729	0.00026519	0.00124263	yes
AT1G53430	AE5'	Chr1	19937688	19937759	19937688-19937759	+	43.3301	2.76554	-3.96974	9.5e-09	9.62e-08	yes
AT4G01450	AE5'	Chr4	609568	609955	609568-609955	+	15.2288	2.77503	-2.45622	0.0117365	0.0330062	yes
AT5G57565	AE5'	Chr5	23311214	23311285	23311214-23311285	+	90.6789	2.77504	-5.03019	2.43e-19	6.27e-18	yes
AT4G19510	AE5'	Chr4	10636702	10637063	10636702-10637063	+	18.8133	2.83212	-2.73179	0.00238611	0.00857266	yes
AT2G47850	AE5'	Chr2	19596947	19597234	19596947-19597234	+	30.8948	2.90364	-3.41143	7.08e-06	4.65e-05	yes
AT4G00060	AE5'	Chr4	27868	28019	27868-28019	+	14.7849	2.9048	-2.34762	0.0167094	0.0442117	yes
AT1G03160	AE5'	Chr1	764699	764866	764699-764866	+	18.3829	2.95732	-2.636	0.0034504	0.0118244	yes
AT1G18390	AE5'	Chr1	6328682	6329319	6328682-6329319	+	18.9311	3.00502	-2.65531	0.00284517	0.00998521	yes
AT1G18390	AE5'	Chr1	6328429	6328473	6328429-6328473	+	18.9311	3.00502	-2.65531	0.00284517	0.00998521	yes
AT5G43930	AE5'	Chr5	17680509	17680583	17680509-17680583	+	31.194	3.06179	-3.34882	7.98e-06	5.19e-05	yes
AT5G38600	AE5'	Chr5	15457321	15457701	15457321-15457701	+	16.8726	3.07557	-2.45576	0.00799956	0.023999	yes
AT1G05790	AE5'	Chr1	1733778	1733997	1733778-1733997	+	24.1791	3.116	-2.95599	0.000274803	0.00128358	yes
AT1G50410	AE5'	Chr1	18672781	18672918	18672781-18672918	+	15.7264	3.17663	-2.30762	0.0149829	0.0404484	yes
AT1G76050	AE5'	Chr1	28541813	28542015	28541813-28542015	+	18.2995	3.25797	-2.48976	0.00523308	0.0168294	yes
AT2G20585	AE5'	Chr2	8865658	8865779	8865658-8865779	+	16.8423	3.49357	-2.26931	0.0130624	0.0361108	yes
AT2G35920	AE5'	Chr2	15075958	15076103	15075958-15076103	+	23.2464	3.53554	-2.717	0.000770782	0.00319067	yes
AT3G61700	AE5'	Chr3	22838451	22838540	22838451-22838540	+	22.564	3.57779	-2.65688	0.00111734	0.00441992	yes
AT5G57940	AE5'	Chr5	23457324	23457906	23457324-23457906	+	49.6439	3.68416	-3.75221	2.16e-09	2.37e-08	yes
AT3G48380	AE5'	Chr3	17917892	17918067	17917892-17918067	+	63.1321	3.74704	-4.07455	2.45e-12	3.67e-11	yes
AT1G72650	AE5'	Chr1	27351194	27351246	27351194-27351246	+	51.3795	3.81308	-3.75216	1.14e-09	1.28e-08	yes
AT1G18950	AE5'	Chr1	6550478	6550669	6550478-6550669	+	21.4788	3.95863	-2.43984	0.00291363	0.0101751	yes
AT5G16300	AE5'	Chr5	5341779	5341947	5341779-5341947	+	18.9803	4.05016	-2.22845	0.00948789	0.0277336	yes
AT5G16300	AE5'	Chr5	5341437	5341616	5341437-5341616	+	18.9803	4.05016	-2.22845	0.00948789	0.0277336	yes
AT4G27710	AE5'	Chr4	13829546	13829918	13829546-13829918	+	34.1193	4.07903	-3.06429	9.66e-06	6.19e-05	yes
AT3G15351	AE5'	Chr3	5176719	5176809	5176719-5176809	+	18.1237	4.09387	-2.14634	0.0141972	0.0386929	yes
AT1G55900	AE5'	Chr1	20905182	20905284	20905182-20905284	+	17.9371	4.15691	-2.10937	0.0163198	0.043344	yes
AT5G20660	AE5'	Chr5	6989839	6989948	6989839-6989948	+	18.4934	4.30028	-2.10451	0.0149518	0.0403905	yes
AT1G05790	AE5'	Chr1	1736355	1736452	1736355-1736452	+	24.1791	4.33147	-2.48083	0.00137142	0.00529444	yes
AT2G43210	AE5'	Chr2	17960942	17961038	17960942-17961038	+	26.9584	4.37314	-2.62399	0.000416553	0.00185676	yes
AT5G44750	AE5'	Chr5	18056514	18056573	18056514-18056573	+	24.7762	4.39414	-2.4953	0.00113465	0.00448059	yes
AT5G26570	AE5'	Chr5	9266429	9266540	9266429-9266540	+	46.2834	4.48023	-3.36885	4.81e-08	4.4e-07	yes
AT2G41880	AE5'	Chr2	17476809	17476899	17476809-17476899	+	26.2702	4.49787	-2.54611	0.000662262	0.00280252	yes
AT2G41880	AE5'	Chr2	17475036	17475090	17475036-17475090	+	26.2702	4.49787	-2.54611	0.000662262	0.00280252	yes
AT2G41880	AE5'	Chr2	17476474	17476609	17476474-17476609	+	26.2702	4.49787	-2.54611	0.000662262	0.00280252	yes
AT1G68580	AE5'	Chr1	25753544	25753626	25753544-25753626	+	19.2099	4.72385	-2.02381	0.0167414	0.0442743	yes
AT3G45100	AE5'	Chr3	16506766	16506865	16506766-16506865	+	24.8879	4.79632	-2.37544	0.00171716	0.00645499	yes
AT4G30160	AE5'	Chr4	14759398	14759546	14759398-14759546	+	24.5238	4.87942	-2.3294	0.00219828	0.00797617	yes
AT4G30160	AE5'	Chr4	14757778	14757788	14757778-14757788	+	29.9059	4.87942	-2.61565	0.000208587	0.000998975	yes
AT3G26744	AE5'	Chr3	9833786	9834888	9833786-9834888	-	21.0606	4.91296	-2.09988	0.00954853	0.0278883	yes
AT5G53620	AE5'	Chr5	21781174	21781342	21781174-21781342	+	24.4478	5.09612	-2.26223	0.00285967	0.0100215	yes
AT1G19485	AE5'	Chr1	6747134	6747321	6747134-6747321	+	20.3207	5.11115	-1.99123	0.0153857	0.0413305	yes
AT3G16230	AE5'	Chr3	5500488	5500588	5500488-5500588	+	23.0461	5.15249	-2.16118	0.00539713	0.0172612	yes
AT1G53165	AE5'	Chr1	19817096	19817224	19817096-19817224	+	21.0761	5.19788	-2.01961	0.0123852	0.0345613	yes
AT1G63110	AE5'	Chr1	23405638	23405762	23405638-23405762	+	23.1321	5.3201	-2.12037	0.00613897	0.0192424	yes
AT3G25585	AE5'	Chr3	9295819	9295996	9295819-9295996	+	21.8642	5.37972	-2.02297	0.0107331	0.0307164	yes
AT1G68310	AE5'	Chr1	25599801	25599937	25599801-25599937	+	27.5164	5.49644	-2.32372	0.00120844	0.00474201	yes
AT4G14965	AE5'	Chr4	8552723	8552769	8552723-8552769	+	24.7884	5.57928	-2.15152	0.00405204	0.0135317	yes
AT4G01320	AE5'	Chr4	546631	546778	546631-546778	+	35.3202	5.80234	-2.60579	5.85e-05	0.000316701	yes
AT3G55880	AE5'	Chr3	20737316	20737584	20737316-20737584	+	26.3073	5.89323	-2.15834	0.0029858	0.0103887	yes
AT5G42870	AE5'	Chr5	17186222	17186350	17186222-17186350	-	23.0216	5.91265	-1.96111	0.0110233	0.0313706	yes
AT4G32850	AE5'	Chr4	15854165	15854245	15854165-15854245	+	46.568	5.96955	-2.96364	4.25e-07	3.36e-06	yes
AT4G32850	AE5'	Chr4	15854165	15854241	15854165-15854241	+	46.568	5.96955	-2.96364	4.25e-07	3.36e-06	yes
AT4G32850	AE5'	Chr4	15853670	15853753	15853670-15853753	+	46.568	5.96955	-2.96364	4.25e-07	3.36e-06	yes
AT3G58120	AE5'	Chr3	21521966	21522092	21521966-21522092	-	68.6118	6.13755	-3.48272	1.28e-11	1.79e-10	yes
AT5G18610	AE5'	Chr5	6192690	6192856	6192690-6192856	+	26.4665	6.18159	-2.09812	0.00369373	0.012521	yes
AT4G13020	AE5'	Chr4	7604357	7604446	7604357-7604446	+	34.3694	6.18444	-2.47441	0.000140059	0.000695313	yes
AT4G13020	AE5'	Chr4	7606382	7606427	7606382-7606427	+	34.3694	6.18444	-2.47441	0.000140059	0.000695313	yes
AT1G27752	AE5'	Chr1	9663959	9664053	9663959-9664053	+	22.3998	6.25179	-1.84114	0.018446	0.0479437	yes
AT1G19835	AE5'	Chr1	6860098	6860198	6860098-6860198	-	38.1521	6.28007	-2.60291	3e-05	0.00017381	yes
AT3G50590	AE5'	Chr3	18775477	18775605	18775477-18775605	+	27.7662	6.37396	-2.12307	0.00264993	0.00937541	yes
AT3G16230	AE5'	Chr3	5502603	5502693	5502603-5502693	+	23.0461	6.42248	-1.84332	0.0167049	0.0442129	yes
AT1G54920	AE5'	Chr1	20473791	20473952	20473791-20473952	+	44.3971	6.52363	-2.76672	2.49e-06	1.75e-05	yes
AT5G35210	AE5'	Chr5	13475970	13477057	13475970-13477057	-	39.0971	6.63619	-2.55864	3.05e-05	0.000176444	yes
AT3G51270	AE5'	Chr3	19034868	19034956	19034868-19034956	+	58.9315	6.64238	-3.14927	3.29e-09	3.5e-08	yes
AT3G51270	AE5'	Chr3	19036419	19036517	19036419-19036517	+	58.9315	6.64238	-3.14927	3.29e-09	3.5e-08	yes
AT5G11490	AE5'	Chr5	3672415	3672931	3672415-3672931	+	42.2274	6.9751	-2.59789	1.17e-05	7.36e-05	yes
AT4G21150	AE5'	Chr4	11282526	11282609	11282526-11282609	+	34.6021	7.16336	-2.27215	0.000368787	0.00166658	yes
AT2G37440	AE5'	Chr2	15720239	15720343	15720239-15720343	+	1.05541	7.1862	2.76743	0.00842244	0.0250941	yes
AT1G71820	AE5'	Chr1	27014115	27014294	27014115-27014294	+	37.5049	7.2569	-2.36966	0.000122517	0.000615696	yes
AT1G71820	AE5'	Chr1	27011933	27011959	27011933-27011959	+	37.5049	7.2569	-2.36966	0.000122517	0.000615696	yes
AT3G51850	AE5'	Chr3	19234303	19234470	19234303-19234470	+	31.5819	7.54114	-2.06624	0.00176481	0.00660596	yes
AT3G51850	AE5'	Chr3	19234666	19234896	19234666-19234896	+	31.5819	7.54114	-2.06624	0.00176481	0.00660596	yes
AT1G79990	AE5'	Chr1	30091483	30091648	30091483-30091648	+	31.1091	7.57349	-2.03831	0.00217823	0.00791356	yes
AT4G19530	AE5'	Chr4	10655422	10656312	10655422-10656312	+	54.4278	7.78455	-2.80566	1.39e-07	1.19e-06	yes
AT4G18905	AE5'	Chr4	10361473	10361559	10361473-10361559	+	30.2882	7.81612	-1.95423	0.00366279	0.0124315	yes
AT4G38420	AE5'	Chr4	17983979	17984705	17983979-17984705	+	35.9143	8.0021	-2.16611	0.000500738	0.00219033	yes
AT5G23890	AE5'	Chr5	8059485	8059559	8059485-8059559	+	49.5296	8.04128	-2.6228	1.73e-06	1.25e-05	yes
AT1G22280	AE5'	Chr1	7874403	7874642	7874403-7874642	+	39.837	8.06419	-2.30451	0.000109921	0.000557761	yes
AT2G42500	AE5'	Chr2	17699176	17699242	17699176-17699242	-	101.475	8.19812	-3.62968	3.9e-17	8.63e-16	yes
AT3G01310	AE5'	Chr3	101532	101660	101532-101660	-	94.1718	8.40164	-3.48655	2.08e-15	4.08e-14	yes
AT4G21750	AE5'	Chr4	11556839	11557200	11556839-11557200	+	30.7526	8.54628	-1.84734	0.00559656	0.0178065	yes
AT3G33530	AE5'	Chr3	14090019	14090201	14090019-14090201	+	29.6656	8.58494	-1.78891	0.00844574	0.0251315	yes
AT3G33530	AE5'	Chr3	14086729	14087188	14086729-14087188	+	29.6656	8.58494	-1.78891	0.00844574	0.0251315	yes
AT3G33530	AE5'	Chr3	14089315	14089429	14089315-14089429	+	29.6656	8.58494	-1.78891	0.00844574	0.0251315	yes
AT3G28100	AE5'	Chr3	10458770	10459016	10458770-10459016	+	30.1995	9.08129	-1.73356	0.0101162	0.0292642	yes
AT1G70570	AE5'	Chr1	26610835	26610942	26610835-26610942	+	29.0135	9.26653	-1.64662	0.0170562	0.044954	yes
AT2G46020	AE5'	Chr2	18927766	18927849	18927766-18927849	+	36.4356	9.32646	-1.96595	0.00134852	0.00522073	yes
AT4G23270	AE5'	Chr4	12173486	12173779	12173486-12173779	+	61.3584	9.4654	-2.69652	5.52e-08	5.01e-07	yes
AT4G13040	AE5'	Chr4	7614220	7614350	7614220-7614350	+	68.7514	9.6518	-2.83252	2.55e-09	2.77e-08	yes
AT4G13040	AE5'	Chr4	7614560	7614668	7614560-7614668	+	68.7514	9.6518	-2.83252	2.55e-09	2.77e-08	yes
AT1G60650	AE5'	Chr1	22340076	22340214	22340076-22340214	+	30.0148	9.88261	-1.60271	0.0185238	0.0481066	yes
AT5G53450	AE5'	Chr5	21689190	21689506	21689190-21689506	+	38.7233	10.233	-1.91997	0.00123866	0.004846	yes
AT5G42520	AE5'	Chr5	17001192	17001343	17001192-17001343	+	102.125	10.6476	-3.26174	1.77e-15	3.49e-14	yes
AT1G30270	AE5'	Chr1	10655586	10655648	10655586-10655648	+	45.0898	10.7695	-2.06585	0.000187015	0.000904827	yes
AT3G26730	AE5'	Chr3	9826206	9826308	9826206-9826308	+	53.4458	11.6017	-2.20374	1.63e-05	9.96e-05	yes
AT1G17780	AE5'	Chr1	6124254	6124629	6124254-6124629	+	47.6399	11.9347	-1.99701	0.000198867	0.00095791	yes
AT3G49220	AE5'	Chr3	18250955	18251091	18250955-18251091	+	58.5012	12.2551	-2.25508	4.2e-06	2.86e-05	yes
AT3G24740	AE5'	Chr3	9031847	9032064	9031847-9032064	+	38.7528	12.4619	-1.63678	0.00616438	0.0193091	yes
AT3G13740	AE5'	Chr3	4505441	4505543	4505441-4505543	+	46.1003	12.6346	-1.8674	0.000605879	0.00259519	yes
AT3G13740	AE5'	Chr3	4505244	4505296	4505244-4505296	+	46.1003	12.6346	-1.8674	0.000605879	0.00259519	yes
AT5G13980	AE5'	Chr5	4513957	4514025	4513957-4514025	+	50.9747	12.8621	-1.98665	0.000128389	0.000642723	yes
AT1G04300	AE5'	Chr1	1153234	1153345	1153234-1153345	-	119.965	12.9168	-3.2153	1.23e-17	2.83e-16	yes
AT1G21400	AE5'	Chr1	7494444	7494581	7494444-7494581	+	277.881	12.9585	-4.42249	5.78e-52	4.57e-50	yes
AT5G26610	AE5'	Chr5	9375438	9375527	9375438-9375527	+	46.7206	13.6709	-1.77295	0.00105744	0.00421827	yes
AT1G08680	AE5'	Chr1	2767612	2767747	2767612-2767747	+	39.1835	13.7759	-1.5081	0.0120618	0.0337955	yes
AT1G63940	AE5'	Chr1	23732991	23733053	23732991-23733053	+	47.4958	13.972	-1.76527	0.00101258	0.00406405	yes
AT3G25690	AE5'	Chr3	9354383	9355147	9354383-9355147	+	174.18	14.3121	-3.60527	4.38e-28	1.82e-26	yes
AT4G35790	AE5'	Chr4	16958657	16958773	16958657-16958773	-	68.9901	14.8574	-2.21521	8.66e-07	6.55e-06	yes
AT1G52360	AE5'	Chr1	19505194	19505447	19505194-19505447	+	40.6744	15.2151	-1.41862	0.0174297	0.0457229	yes
AT2G04690	AE5'	Chr2	1645914	1646066	1645914-1646066	+	91.5706	15.5744	-2.55571	1.83e-10	2.26e-09	yes
AT3G09600	AE5'	Chr3	2947924	2947983	2947924-2947983	+	4.64946	15.7192	1.75739	0.00144441	0.00554117	yes
AT3G09600	AE5'	Chr3	2948178	2948296	2948178-2948296	+	4.64946	15.7192	1.75739	0.00144441	0.00554117	yes
AT1G54270	AE5'	Chr1	20260649	20260752	20260649-20260752	+	43.7935	15.7766	-1.47293	0.00984569	0.0286235	yes
AT5G62000	AE5'	Chr5	24914503	24914720	24914503-24914720	+	121.928	15.8546	-2.94306	3.78e-16	7.81e-15	yes
AT2G47890	AE5'	Chr2	19608794	19609310	19608794-19609310	+	81.204	16.62	-2.28863	4.03e-08	3.74e-07	yes
AT4G31870	AE5'	Chr4	15410809	15410870	15410809-15410870	+	2.58641	16.6448	2.68605	7.37e-05	0.000388886	yes
AT5G19330	AE5'	Chr5	6509544	6509667	6509544-6509667	-	85.1879	16.6923	-2.35146	8.81e-09	8.97e-08	yes
AT3G62750	AE5'	Chr3	23215854	23216083	23215854-23216083	+	44.3307	17.144	-1.3706	0.0173834	0.0456405	yes
AT2G32700	AE5'	Chr2	13868275	13868386	13868275-13868386	+	80.7565	17.8142	-2.18055	1.52e-07	1.29e-06	yes
AT4G00830	AE5'	Chr4	353301	353417	353301-353417	+	87.6583	17.9691	-2.28637	1.21e-08	1.2e-07	yes
AT4G00830	AE5'	Chr4	353518	353658	353518-353658	+	87.6583	17.9691	-2.28637	1.21e-08	1.2e-07	yes
AT5G46290	AE5'	Chr5	18774775	18774876	18774775-18774876	-	104.801	18.0109	-2.54071	1.13e-11	1.59e-10	yes
AT1G53570	AE5'	Chr1	19989615	19989674	19989615-19989674	+	76.4532	18.0945	-2.07903	9.92e-07	7.44e-06	yes
AT1G53570	AE5'	Chr1	19989390	19989465	19989390-19989465	+	76.4532	18.0945	-2.07903	9.92e-07	7.44e-06	yes
AT3G60130	AE5'	Chr3	22212963	22213065	22212963-22213065	+	67.8942	18.4081	-1.88295	2.72e-05	0.000158994	yes
AT3G27260	AE5'	Chr3	10068344	10069643	10068344-10069643	+	50.3599	18.6539	-1.4328	0.00741273	0.0224823	yes
AT4G18710	AE5'	Chr4	10297078	10297170	10297078-10297170	+	207.73	19.4432	-3.41737	2.09e-31	9.79e-30	yes
AT1G73840	AE5'	Chr1	27766016	27766093	27766016-27766093	-	72.8729	20.9074	-1.80137	3.22e-05	0.000184813	yes
AT2G24765	AE5'	Chr2	10564682	10564812	10564682-10564812	+	71.8758	20.9902	-1.77579	4.73e-05	0.00026192	yes
AT4G14500	AE5'	Chr4	8335830	8335913	8335830-8335913	+	52.2659	21.5084	-1.28097	0.0179284	0.0467992	yes
AT4G14500	AE5'	Chr4	8335566	8335742	8335566-8335742	+	52.2659	21.5084	-1.28097	0.0179284	0.0467992	yes
AT5G25520	AE5'	Chr5	8888531	8888590	8888531-8888590	+	3.69727	21.8289	2.56171	8.41e-06	5.45e-05	yes
AT5G11260	AE5'	Chr5	3594023	3594179	3594023-3594179	-	7.58854	22.1082	1.54269	0.000399938	0.00178893	yes
AT5G16030	AE5'	Chr5	5239109	5239293	5239109-5239293	+	106.83	22.8078	-2.22771	7.64e-10	8.74e-09	yes
AT5G57870	AE5'	Chr5	23440764	23440871	23440764-23440871	+	69.4643	22.9872	-1.59544	0.000364575	0.00165008	yes
AT1G70620	AE5'	Chr1	26630505	26630582	26630505-26630582	+	138.686	23.7622	-2.54508	5.26e-15	9.96e-14	yes
AT1G70620	AE5'	Chr1	26630247	26630303	26630247-26630303	+	138.686	23.7622	-2.54508	5.26e-15	9.96e-14	yes
AT1G70620	AE5'	Chr1	26627196	26627540	26627196-26627540	+	138.686	23.7622	-2.54508	5.26e-15	9.96e-14	yes
AT3G11560	AE5'	Chr3	3643226	3643417	3643226-3643417	+	130.469	24.8794	-2.39069	5.34e-13	8.6e-12	yes
AT1G25098	AE5'	Chr1	8813192	8813245	8813192-8813245	+	205.898	26.9696	-2.93253	4.58e-26	1.75e-24	yes
AT2G06025	AE5'	Chr2	2351395	2351548	2351395-2351548	+	67.6723	28.8224	-1.23138	0.010643	0.0305103	yes
AT4G13850	AE5'	Chr4	8021886	8021973	8021886-8021973	+	136.513	28.8925	-2.24027	2.77e-12	4.11e-11	yes
AT2G43160	AE5'	Chr2	17948798	17948918	17948798-17948918	+	257.359	29.7426	-3.11318	1.23e-34	6.48e-33	yes
AT2G04690	AE5'	Chr2	1645473	1645671	1645473-1645671	+	121.14	30.2913	-1.9997	2.84e-09	3.06e-08	yes
AT2G46830	AE5'	Chr2	19246323	19246384	19246323-19246384	+	4.00294	31.1748	2.96125	1.85e-08	1.8e-07	yes
AT3G05840	AE5'	Chr3	1740700	1740906	1740700-1740906	+	73.951	31.4206	-1.23486	0.00735388	0.0223345	yes
AT5G61530	AE5'	Chr5	24743834	24744078	24743834-24744078	+	80.3559	31.7505	-1.33962	0.00186476	0.00692136	yes
AT4G36690	AE5'	Chr4	17297028	17297314	17297028-17297314	-	136.597	32.3644	-2.07745	6.31e-11	8.27e-10	yes
AT4G19160	AE5'	Chr4	10478244	10478321	10478244-10478321	+	221.205	32.8118	-2.7531	1.14e-25	4.21e-24	yes
AT4G25500	AE5'	Chr4	13026056	13026168	13026056-13026168	+	211.354	33.1511	-2.67253	1.26e-23	4.2e-22	yes
AT4G25500	AE5'	Chr4	13025163	13025273	13025163-13025273	+	211.354	33.1511	-2.67253	1.26e-23	4.2e-22	yes
AT4G01800	AE5'	Chr4	774017	774130	774017-774130	-	119.995	33.406	-1.84479	4.62e-08	4.25e-07	yes
AT4G01800	AE5'	Chr4	775065	775168	775065-775168	-	119.995	33.406	-1.84479	4.62e-08	4.25e-07	yes
AT4G16990	AE5'	Chr4	9561097	9561917	9561097-9561917	+	278.489	34.7063	-3.00435	9.56e-36	5.18e-34	yes
AT3G15690	AE5'	Chr3	5317766	5317957	5317766-5317957	+	94.7608	35.4477	-1.4186	0.000284629	0.00132286	yes
AT4G02570	AE5'	Chr4	1128761	1128858	1128761-1128858	+	116.045	37.0822	-1.64588	1.86e-06	1.33e-05	yes
AT4G02570	AE5'	Chr4	1128758	1128858	1128758-1128858	+	116.045	37.0822	-1.64588	1.86e-06	1.33e-05	yes
AT4G30310	AE5'	Chr4	14833518	14833626	14833518-14833626	+	89.6054	40.3283	-1.15179	0.0074582	0.0225883	yes
AT5G46030	AE5'	Chr5	18670520	18670643	18670520-18670643	+	95.8818	41.0824	-1.22274	0.0026027	0.00923836	yes
AT4G01100	AE5'	Chr4	478433	478470	478433-478470	+	100.719	41.4309	-1.28156	0.00100893	0.00405268	yes
AT3G18035	AE5'	Chr3	6170381	6171262	6170381-6171262	-	119.584	44.2884	-1.43302	3.67e-05	0.000208009	yes
AT1G63770	AE5'	Chr1	23660722	23660733	23660722-23660733	-	96.9743	44.8464	-1.11261	0.00815564	0.0243806	yes
AT5G32440	AE5'	Chr5	12078034	12078207	12078034-12078207	+	142.048	45.6349	-1.63817	1.53e-07	1.29e-06	yes
AT3G17410	AE5'	Chr3	5956579	5956685	5956579-5956685	+	101.533	46.7879	-1.11775	0.00641715	0.0199677	yes
AT3G50500	AE5'	Chr3	18742904	18742996	18742904-18742996	-	187.717	47.1116	-1.99441	1.63e-13	2.74e-12	yes
AT5G38895	AE5'	Chr5	15571937	15572203	15571937-15572203	+	11.4228	48.8702	2.09704	9.96e-10	1.13e-08	yes
AT5G52040	AE5'	Chr5	21132087	21132199	21132087-21132199	+	160.195	51.2694	-1.64366	2.21e-08	2.13e-07	yes
AT5G52040	AE5'	Chr5	21131076	21131186	21131076-21131186	+	160.195	51.2694	-1.64366	2.21e-08	2.13e-07	yes
AT4G38470	AE5'	Chr4	18003113	18003166	18003113-18003166	+	132.512	51.4819	-1.36399	4.36e-05	0.0002435	yes
AT2G48070	AE5'	Chr2	19663488	19663669	19663488-19663669	+	173.292	52.7602	-1.71568	1.1e-09	1.24e-08	yes
AT1G32870	AE5'	Chr1	11912156	11913163	11912156-11913163	+	8.09185	53.0558	2.71297	1.21e-12	1.87e-11	yes
AT1G32230	AE5'	Chr1	11612738	11612860	11612738-11612860	+	165.878	57.5527	-1.52717	1.6e-07	1.35e-06	yes
AT5G38520	AE5'	Chr5	15422513	15422690	15422513-15422690	+	16.3925	57.9497	1.82176	4.82e-10	5.66e-09	yes
AT4G39260	AE5'	Chr4	18274315	18274567	18274315-18274567	-	165.702	57.9874	-1.51478	2.11e-07	1.75e-06	yes
AT1G41880	AE5'	Chr1	15651584	15651626	15651584-15651626	-	145.961	59.3907	-1.29728	5.76e-05	0.000312176	yes
AT2G39010	AE5'	Chr2	16292373	16292668	16292373-16292668	+	224.406	62.0354	-1.85495	5.68e-14	9.81e-13	yes
AT4G11740	AE5'	Chr4	7074595	7074738	7074595-7074738	+	14.6003	62.3722	2.0949	5.22e-12	7.55e-11	yes
AT3G13580	AE5'	Chr3	4433807	4433988	4433807-4433988	+	152.521	63.9602	-1.25377	8.51e-05	0.00044174	yes
AT5G22000	AE5'	Chr5	7279241	7279583	7279241-7279583	+	143.331	68.4379	-1.06648	0.00256309	0.00912509	yes
AT2G39470	AE5'	Chr2	16476477	16476558	16476477-16476558	+	17.7962	70.0843	1.97752	1.08e-12	1.69e-11	yes
AT1G13440	AE5'	Chr1	4609506	4609582	4609506-4609582	-	29.7701	70.9835	1.25362	1.18e-08	1.18e-07	yes
AT1G22690	AE5'	Chr1	8027780	8028015	8027780-8028015	+	325.98	71.903	-2.18066	5.17e-26	1.96e-24	yes
AT3G13062	AE5'	Chr3	4185211	4185358	4185211-4185358	+	13.8906	72.65	2.38686	3.01e-15	5.82e-14	yes
AT2G43680	AE5'	Chr2	18109069	18109138	18109069-18109138	+	168.402	72.695	-1.21198	8.07e-05	0.000421327	yes
AT3G13920	AE5'	Chr3	4594057	4594129	4594057-4594129	-	297.858	80.1343	-1.89413	9.57e-19	2.37e-17	yes
AT2G43160	AE5'	Chr2	17951841	17952690	17951841-17952690	+	294.57	81.5803	-1.85232	8.09e-18	1.88e-16	yes
AT2G31810	AE5'	Chr2	13524596	13524809	13524596-13524809	+	302.763	84.414	-1.84264	4.27e-18	1.02e-16	yes
AT2G03680	AE5'	Chr2	1121383	1121679	1121383-1121679	+	557.29	85.8541	-2.69847	2.42e-60	2.36e-58	yes
AT1G80380	AE5'	Chr1	30218914	30218945	30218914-30218945	+	367.29	85.8825	-2.09648	3.15e-27	1.27e-25	yes
AT1G80380	AE5'	Chr1	30219294	30219410	30219294-30219410	+	367.29	85.8825	-2.09648	3.15e-27	1.27e-25	yes
AT1G19910	AE5'	Chr1	6913501	6913786	6913501-6913786	+	181.946	86.7933	-1.06786	0.000662461	0.00280128	yes
AT1G67700	AE5'	Chr1	25375570	25375712	25375570-25375712	+	31.5703	86.8481	1.45992	8.94e-12	1.27e-10	yes
AT1G13990	AE5'	Chr1	4795779	4795878	4795779-4795878	+	223.66	104.38	-1.09946	7.92e-05	0.000414571	yes
AT3G23050	AE5'	Chr3	8195564	8195817	8195564-8195817	+	221.465	107.849	-1.03807	0.000326728	0.0014961	yes
AT3G55770	AE5'	Chr3	20704411	20704500	20704411-20704500	+	267.836	116.117	-1.20577	7.95e-07	6.06e-06	yes
AT2G18960	AE5'	Chr2	8223178	8223297	8223178-8223297	+	258.734	126.807	-1.02883	0.000128854	0.000644562	yes
AT1G11840	AE5'	Chr1	3997239	3997391	3997239-3997391	+	57.4265	147.647	1.36236	9.01e-18	2.08e-16	yes
AT1G11840	AE5'	Chr1	3996041	3996142	3996041-3996142	+	57.4265	147.647	1.36236	9.01e-18	2.08e-16	yes
AT4G28480	AE5'	Chr4	14073952	14074397	14073952-14074397	+	27.3026	175.368	2.68328	7.42e-38	4.3e-36	yes
AT2G05520	AE5'	Chr2	2026524	2026649	2026524-2026649	+	839.821	176.828	-2.24774	1.05e-67	1.17e-65	yes
AT5G20250	AE5'	Chr5	6833989	6834047	6833989-6834047	+	1929.53	204.167	-3.24043	3.39e-260	1.39e-257	yes
AT3G16450	AE5'	Chr3	5588570	5588787	5588570-5588787	+	41.5625	204.69	2.30009	7.8e-39	4.69e-37	yes
AT5G02840	AE5'	Chr5	650434	650543	650434-650543	+	100.829	214.349	1.08805	3.3e-20	9.02e-19	yes
AT5G01220	AE5'	Chr5	87414	87630	87414-87630	-	40.2867	263.174	2.70764	2.6e-56	2.25e-54	yes
AT3G15450	AE5'	Chr3	5213346	5213710	5213346-5213710	+	2371.6	294.362	-3.0102	2.52e-291	1.24e-288	yes
AT4G20260	AE5'	Chr4	10942836	10943479	10942836-10943479	+	936.956	417.24	-1.1671	1.14e-18	2.82e-17	yes
AT4G20260	AE5'	Chr4	10941548	10941703	10941548-10941703	+	936.956	417.24	-1.1671	1.14e-18	2.82e-17	yes
AT1G64230	AE5'	Chr1	23833771	23833861	23833771-23833861	+	1253.59	611.917	-1.03466	1.79e-17	4.07e-16	yes
AT4G35770	AE5'	Chr4	16945317	16945513	16945317-16945513	+	8747.82	1477.81	-2.56546	0	0	yes
AT3G09350	AE5'	Chr3	2871688	2871830	2871688-2871830	+	18.6546	1642.81	6.46049	0	0	yes
AT2G39730	AE5'	Chr2	16571191	16571472	16571191-16571472	-	211.08	2145.36	3.34536	0	0	yes
AT2G39730	AE5'	Chr2	16571180	16571472	16571180-16571472	-	545.669	2645.11	2.27723	0	0	yes
AT3G23690	AFE	Chr3	8531143	8531358	8531143	-	12.1833	1.26833	-3.2639	0.00597305	0.0187757	yes
AT1G30825	AFE	Chr1	10966907	10967904	10967904	+	41.0129	2.48519	-4.04465	1.81e-08	1.77e-07	yes
AT4G08960	AFE	Chr4	5746271	5746890	5746890	+	18.4113	3.20472	-2.52232	0.00466083	0.0152259	yes
AT1G32580	AFE	Chr2	14162676	14163084	14163084	+	64.9064	11.1783	-2.53766	9.4e-08	8.21e-07	yes
AT5G27710	ALE	Chr5	9814459	9814461	9814459	+	15.0663	2.28114	-2.7235	0.00668437	0.0206463	yes
AT5G05610	ALE	Chr5	1677188	1677224	1677224	-	48.5948	4.3486	-3.48218	1.22e-08	1.21e-07	yes
AT5G60750	ALE	Chr5	24431498	24431517	24431498	+	34.5317	6.14554	-2.49031	0.000124813	0.00062656	yes
AT4G17730	ALE	Chr4	9866633	9867022	9866633	+	155.332	40.1639	-1.95138	4.98e-11	6.61e-10	yes
AT2G39050	ALE	Chr2	16305334	16305633	16305334	+	12.2982	66.4283	2.43335	2.8e-14	4.98e-13	yes
AT5G64830	IR	Chr5	25915309	25915392	25915102-25915309,25915392-25915943	-	14.4409	1.00194	-3.84929	0.00108526	0.00430761	yes
AT4G00450	IR	Chr4	202292	202396	202241-202549	+	9.68557	1.01242	-3.25802	0.0143389	0.0390175	yes
AT3G20810	IR	Chr3	7277451	7277752	7277308-7277451,7277752-7277844	+	36.9329	1.01802	-5.18107	7.71e-09	7.89e-08	yes
AT1G27460	IR	Chr1	9536793	9536862	9535622-9536793,9536862-9537006	+	18.4259	1.06163	-4.11737	0.000143929	0.000712655	yes
AT1G15420	IR	Chr1	5302214	5302334	5302152-5302214,5302334-5302445	-	17.2109	1.06926	-4.00864	0.000280497	0.00130542	yes
AT1G18620	IR	Chr1	6410690	6410770	6410558-6410854	+	48.762	1.09796	-5.47285	2.12e-11	2.9e-10	yes
AT3G54760	IR	Chr3	20270980	20271074	20269642-20270980,20271074-20272046	-	11.7485	1.13293	-3.37435	0.0059123	0.0186216	yes
AT2G32250	IR	Chr2	13696288	13696418	13696223-13696288,13696418-13696486	+	10.8559	1.13503	-3.25767	0.00953609	0.027855	yes
AT2G32250	IR	Chr2	13696288	13696412	13696223-13696288,13696412-13696486	+	10.8559	1.13503	-3.25767	0.00953609	0.027855	yes
AT1G29950	IR	Chr1	10492590	10492724	10492436-10492590,10492724-10492897	+	20.5937	1.13894	-4.17644	5.3e-05	0.000289669	yes
AT3G23710	IR	Chr3	8535685	8535774	8535626-8535685,8535774-8535854	+	19.2929	1.15857	-4.05765	0.000110566	0.000560531	yes
AT5G01400	IR	Chr5	169999	170082	169924-169999,170082-170174	-	9.86162	1.16276	-3.08427	0.0169097	0.0446629	yes
AT5G22760	IR	Chr5	7575948	7576042	7575479-7575948,7576042-7576070	+	9.79965	1.1963	-3.03415	0.0184638	0.0479852	yes
AT5G67240	IR	Chr5	26824981	26825074	26824880-26824981,26825074-26825388	-	21.3682	1.21184	-4.1402	4.08e-05	0.000229022	yes
AT2G27150	IR	Chr2	11606137	11606210	11606042-11606137,11606210-11606308	+	14.7889	1.24778	-3.56708	0.0014533	0.00556803	yes
AT5G26770	IR	Chr5	9408341	9408411	9408240-9408341,9408411-9408872	-	16.1283	1.27374	-3.66246	0.000750219	0.00311774	yes
AT4G39270	IR	Chr4	18278985	18279066	18278857-18278985,18279066-18279088	+	22.1085	1.27471	-4.11636	3.13e-05	0.000180559	yes
AT3G58220	IR	Chr3	21565376	21565797	21565272-21565948	-	13.6399	1.30281	-3.38814	0.002951	0.0102879	yes
AT3G58220	IR	Chr3	21565457	21565734	21565272-21565948	-	13.6399	1.30281	-3.38814	0.002951	0.0102879	yes
AT1G32540	IR	Chr1	11768754	11769298	11768641-11768754,11769298-11769407	+	10.4937	1.31311	-2.99846	0.0155458	0.041673	yes
AT5G27270	IR	Chr5	9608608	9608701	9608521-9608608,9608701-9608822	+	12.3912	1.32608	-3.22407	0.00591843	0.0186335	yes
AT5G62760	IR	Chr5	25206187	25207833	25206137-25206187,25207833-25207902	-	10.2222	1.32623	-2.94631	0.018263	0.0475632	yes
AT4G17150	IR	Chr4	9641062	9641219	9641006-9641062,9641219-9641347	+	13.8445	1.34579	-3.36279	0.0028617	0.0100246	yes
AT4G17150	IR	Chr4	9640923	9641006	9640786-9640923,9641006-9641062	+	13.8445	1.34579	-3.36279	0.0028617	0.0100246	yes
AT2G13100	IR	Chr2	5390455	5390912	5390118-5391151	+	14.1637	1.38134	-3.35806	0.00257852	0.00916649	yes
AT3G50240	IR	Chr3	18628112	18628181	18627963-18628112,18628181-18628327	-	11.6347	1.38803	-3.06732	0.00972641	0.0283286	yes
AT5G57060	IR	Chr5	23090675	23091001	23090627-23090675,23091001-23091108	+	17.1535	1.39791	-3.61716	0.000552402	0.00238816	yes
AT1G73960	IR	Chr1	27806706	27806797	27806523-27806706,27806797-27806962	-	12.3318	1.4083	-3.13036	0.00701186	0.0214806	yes
AT5G15310	IR	Chr5	4975229	4975312	4975100-4975229,4975312-4975661	+	24.3827	1.41796	-4.10397	1.26e-05	7.89e-05	yes
AT4G11160	IR	Chr4	6805929	6806011	6805357-6805929,6806011-6806157	+	13.3075	1.42607	-3.22211	0.00435594	0.0143838	yes
AT3G57170	IR	Chr3	21159917	21160026	21159824-21159917,21160026-21160435	-	21.2493	1.45577	-3.86756	7.12e-05	0.000376458	yes
AT5G06440	IR	Chr5	1966364	1966475	1966256-1966364,1966475-1966596	-	36.8154	1.48942	-4.62749	2.1e-08	2.03e-07	yes
AT5G55260	IR	Chr5	22417455	22417579	22417303-22417455,22417579-22417641	+	11.8475	1.49522	-2.98615	0.0103538	0.0297951	yes
AT1G23480	IR	Chr1	8334609	8334720	8334511-8334609,8334720-8334972	+	18.996	1.54092	-3.62383	0.000274555	0.00128287	yes
AT1G27921	IR	Chr1	9729134	9729434	9728759-9729487	-	21.3033	1.54518	-3.78523	8.24e-05	0.000429546	yes
AT1G63260	IR	Chr1	23467536	23467626	23467411-23467536,23467626-23467693	-	16.749	1.56832	-3.41679	0.000933296	0.00377791	yes
AT5G12480	IR	Chr5	4049580	4049863	4049520-4050055	-	39.6074	1.57817	-4.64945	5.88e-09	6.11e-08	yes
AT2G17550	IR	Chr2	7636830	7636934	7635481-7636830,7636934-7637010	-	21.4729	1.58665	-3.75847	8.17e-05	0.000426244	yes
AT5G16180	IR	Chr5	5282071	5282163	5281727-5282071,5282163-5282319	+	32.9761	1.62585	-4.34215	2.09e-07	1.74e-06	yes
AT1G23090	IR	Chr1	8188455	8188541	8188248-8188455,8188541-8188589	-	25.2508	1.67095	-3.91759	1.33e-05	8.26e-05	yes
AT1G07650	IR	Chr1	2361682	2361761	2361617-2361682,2361761-2361812	-	19.1448	1.67324	-3.51623	0.000324492	0.00148749	yes
AT1G30410	IR	Chr1	10746363	10746506	10746242-10746363,10746506-10746751	+	25.6645	1.67345	-3.93888	1.07e-05	6.82e-05	yes
AT3G59320	IR	Chr3	21926135	21926248	21925941-21926135,21926248-21926305	-	13.1087	1.68249	-2.96185	0.00731388	0.0222385	yes
AT1G51850	IR	Chr1	19256244	19256305	19256099-19256624	-	42.5365	1.69936	-4.64564	1.64e-09	1.81e-08	yes
AT2G25730	IR	Chr2	10963257	10963343	10962967-10963257,10963343-10963420	-	18.9074	1.72271	-3.4562	0.000401341	0.0017944	yes
AT2G45700	IR	Chr2	18827866	18827946	18827655-18827866,18827946-18828051	-	17.041	1.74003	-3.29182	0.00108348	0.00430164	yes
AT4G36480	IR	Chr4	17220415	17220508	17220320-17220415,17220508-17220649	+	22.8796	1.74508	-3.71269	5.3e-05	0.000289666	yes
AT5G04880	IR	Chr5	1421397	1421598	1421185-1421397,1421598-1421672	-	11.5906	1.75438	-2.72392	0.0173539	0.0455934	yes
AT4G19420	IR	Chr4	10588288	10588378	10588211-10588431	-	22.1135	1.78105	-3.63412	8.46e-05	0.000439454	yes
AT1G15240	IR	Chr1	5246468	5246929	5246324-5246468,5246929-5246997	+	41.5908	1.7886	-4.53936	3.23e-09	3.44e-08	yes
AT1G04200	IR	Chr1	1112950	1113072	1112861-1112950,1113072-1113191	+	16.4965	1.79638	-3.199	0.0015744	0.00596893	yes
AT2G41700	IR	Chr2	17389368	17389399	17388790-17389491	-	18.4015	1.80286	-3.35147	0.000600195	0.00257334	yes
AT2G41700	IR	Chr2	17385751	17385856	17385610-17385873	-	18.4015	1.80286	-3.35147	0.000600195	0.00257334	yes
AT4G19120	IR	Chr4	10461054	10461137	10460977-10461054,10461137-10461815	-	12.4057	1.83603	-2.75634	0.013047	0.0360858	yes
AT5G14090	IR	Chr5	4548620	4548809	4547863-4548620,4548809-4549034	+	26.1772	1.84443	-3.82706	1.15e-05	7.26e-05	yes
AT3G56990	IR	Chr3	21089050	21089151	21088845-21089050,21089151-21089336	-	14.43	1.85909	-2.95641	0.00494359	0.0160283	yes
AT4G30820	IR	Chr4	15006702	15007107	15006648-15006702,15007107-15007211	+	12.426	1.91265	-2.69972	0.0143907	0.0391422	yes
AT4G30820	IR	Chr4	15007211	15007602	15007107-15007211,15007602-15007675	+	12.426	1.91265	-2.69972	0.0143907	0.0391422	yes
AT2G30990	IR	Chr2	13189249	13189340	13188796-13189762	-	29.9549	1.97416	-3.92348	2.06e-06	1.47e-05	yes
AT1G69250	IR	Chr1	26034711	26034810	26034596-26034711,26034810-26034881	+	17.1739	1.9764	-3.11927	0.00149931	0.00572909	yes
AT4G22285	IR	Chr4	11781696	11781796	11781539-11782157	-	17.5772	1.98178	-3.14884	0.00123405	0.00483032	yes
AT1G77220	IR	Chr1	29014813	29014902	29014558-29014813,29014902-29015147	+	12.5967	2.01426	-2.64473	0.0152306	0.0410193	yes
AT1G70100	IR	Chr1	26405496	26405598	26405397-26405496,26405598-26405654	+	58.3875	2.04948	-4.83233	9.04e-13	1.43e-11	yes
AT5G16630	IR	Chr5	5458392	5458488	5458198-5458392,5458488-5458640	+	12.4397	2.06238	-2.59257	0.0175161	0.0459131	yes
AT5G43310	IR	Chr5	17383589	17383686	17383437-17383589,17383686-17383741	-	23.7026	2.06344	-3.52192	6.24e-05	0.000335221	yes
AT5G43310	IR	Chr5	17380616	17380699	17380211-17380616,17380699-17381619	-	23.7026	2.06344	-3.52192	6.24e-05	0.000335221	yes
AT5G43310	IR	Chr5	17384123	17384199	17384081-17384123,17384199-17384319	-	23.7026	2.06344	-3.52192	6.24e-05	0.000335221	yes
AT1G51820	IR	Chr1	19240151	19240312	19239897-19240372	-	21.0604	2.09805	-3.32741	0.000256356	0.00120507	yes
AT1G76580	IR	Chr1	28737293	28737386	28737149-28737293,28737386-28737967	+	13.8832	2.12037	-2.71095	0.00946556	0.0276816	yes
AT1G60440	IR	Chr1	22268433	22268540	22268317-22268433,22268540-22268586	-	15.8642	2.1754	-2.86642	0.0039041	0.0131138	yes
AT1G73310	IR	Chr1	27563057	27563153	27563012-27563057,27563153-27563266	-	13.4228	2.18106	-2.62159	0.0128216	0.0355541	yes
AT3G55850	IR	Chr3	20722232	20722311	20722117-20722232,20722311-20722442	-	14.8025	2.25543	-2.71436	0.00732376	0.0222575	yes
AT5G22700	IR	Chr5	7548517	7548652	7548443-7548517,7548652-7548921	-	15.8295	2.26575	-2.80456	0.00452452	0.0148521	yes
AT3G05380	IR	Chr3	1540660	1540747	1540550-1540660,1540747-1540845	+	13.9377	2.29314	-2.60359	0.0116429	0.0327963	yes
AT3G05380	IR	Chr3	1540660	1540750	1540550-1540660,1540750-1540845	+	13.9377	2.29314	-2.60359	0.0116429	0.0327963	yes
AT3G16785	IR	Chr3	5718176	5718256	5718111-5718176,5718256-5718317	+	16.2641	2.29873	-2.82278	0.00384113	0.0129499	yes
AT4G09630	IR	Chr4	6084791	6084837	6084302-6085039	+	30.4714	2.31215	-3.72015	3.02e-06	2.1e-05	yes
AT1G12750	IR	Chr1	4346729	4346846	4346453-4346729,4346846-4346918	-	13.3514	2.37422	-2.49147	0.0170138	0.0448615	yes
AT3G26020	IR	Chr3	9515298	9515386	9514280-9515589	+	13.4728	2.38934	-2.49537	0.0163864	0.0434903	yes
AT5G53550	IR	Chr5	21756453	21756549	21756018-21756453,21756549-21756724	+	39.9966	2.39123	-4.06405	2.54e-08	2.43e-07	yes
AT3G25540	IR	Chr3	9275891	9275973	9275706-9275891,9275973-9276154	+	14.4617	2.41505	-2.58211	0.0106613	0.0305462	yes
AT1G27921	IR	Chr1	9729747	9729856	9729600-9729747,9729856-9729979	-	21.3033	2.43179	-3.13098	0.000393677	0.0017641	yes
AT1G44750	IR	Chr1	16893831	16894072	16893565-16893831,16894072-16895327	+	14.4859	2.4568	-2.55979	0.0111245	0.0315975	yes
AT3G04910	IR	Chr3	1355945	1356024	1355718-1355945,1356024-1356244	+	42.1205	2.50109	-4.0739	1.05e-08	1.06e-07	yes
AT1G08230	IR	Chr1	2585084	2586289	2584800-2585084,2586289-2586519	-	13.8289	2.50452	-2.46508	0.0160287	0.042741	yes
AT2G31370	IR	Chr2	13380927	13380956	13380714-13381092	+	14.0667	2.5592	-2.45851	0.0153626	0.0412867	yes
AT2G46450	IR	Chr2	19066153	19066223	19065943-19066348	+	21.484	2.58005	-3.05779	0.000454487	0.00200961	yes
AT3G59770	IR	Chr3	22084845	22084967	22084713-22084845,22084967-22085562	-	17.5874	2.6529	-2.7289	0.00334037	0.011486	yes
AT3G23560	IR	Chr3	8454663	8454738	8454545-8454663,8454738-8454976	-	17.4046	2.72646	-2.67436	0.00402265	0.0134488	yes
AT5G44450	IR	Chr5	17914680	17914783	17914583-17914680,17914783-17914837	-	24.7465	2.74819	-3.17067	0.000118111	0.000595174	yes
AT1G65440	IR	Chr1	24307324	24307475	24307288-24307501	-	27.6255	2.76965	-3.31823	2.91e-05	0.000168897	yes
AT4G01450	IR	Chr4	609955	610045	609568-609955,610045-610196	+	15.2288	2.77503	-2.45622	0.0117365	0.0330062	yes
AT5G57565	IR	Chr5	23311285	23311384	23311214-23311285,23311384-23311437	+	90.6789	2.77504	-5.03019	2.43e-19	6.27e-18	yes
AT1G31540	IR	Chr1	11290527	11291096	11289346-11290527,11291096-11291506	-	18.34	2.78918	-2.71708	0.00281526	0.00988765	yes
AT3G51950	IR	Chr3	19280646	19280945	19279734-19280646,19280945-19281037	-	51.0818	2.7916	-4.19365	1.82e-10	2.25e-09	yes
AT4G16950	IR	Chr4	9539649	9539758	9539512-9540537	-	29.3856	2.80725	-3.38788	1.28e-05	8.01e-05	yes
AT4G16950	IR	Chr4	9540537	9540808	9539512-9540537,9540808-9540879	-	29.3856	2.80725	-3.38788	1.28e-05	8.01e-05	yes
AT1G59520	IR	Chr1	21865371	21865663	21865249-21865371,21865663-21865889	+	14.9385	2.80764	-2.4116	0.0139244	0.0380893	yes
AT3G02170	IR	Chr3	397224	397317	397074-397224,397317-398957	-	38.3725	2.81635	-3.76817	1.34e-07	1.15e-06	yes
AT4G19510	IR	Chr4	10636621	10636702	10636014-10636621,10636702-10637063	+	18.8133	2.83212	-2.73179	0.00238611	0.00857266	yes
AT5G23050	IR	Chr5	7732107	7732183	7732009-7732107,7732183-7732308	-	54.135	2.88969	-4.22757	4.56e-11	6.07e-10	yes
AT2G47850	IR	Chr2	19596272	19596602	19596133-19596272,19596602-19596664	+	30.8948	2.90364	-3.41143	7.08e-06	4.65e-05	yes
AT4G00060	IR	Chr4	28281	28373	28156-28281,28373-28574	+	14.7849	2.9048	-2.34762	0.0167094	0.0442117	yes
AT2G39810	IR	Chr2	16617208	16617288	16616777-16617414	+	18.6975	2.97766	-2.6506	0.00306042	0.010614	yes
AT4G34140	IR	Chr4	16353359	16353608	16353267-16353359,16353608-16353832	+	21.4619	2.97923	-2.84877	0.000831101	0.00340784	yes
AT4G34140	IR	Chr4	16353359	16353611	16353267-16353359,16353611-16353832	+	21.4619	2.97923	-2.84877	0.000831101	0.00340784	yes
AT4G34140	IR	Chr4	16352085	16352342	16351770-16352085,16352342-16352617	+	21.4619	2.97923	-2.84877	0.000831101	0.00340784	yes
AT4G34140	IR	Chr4	16352079	16352342	16351770-16352079,16352342-16352617	+	21.4619	2.97923	-2.84877	0.000831101	0.00340784	yes
AT4G34140	IR	Chr4	16351888	16352002	16351770-16352085	+	21.4619	2.97923	-2.84877	0.000831101	0.00340784	yes
AT1G70280	IR	Chr1	26468133	26468222	26467957-26468133,26468222-26468302	-	20.971	3.0001	-2.80532	0.00108158	0.00429623	yes
AT1G30755	IR	Chr1	10906607	10906684	10906563-10906607,10906684-10906760	-	15.3357	3.03199	-2.33856	0.0151249	0.0407762	yes
AT1G09530	IR	Chr1	3076808	3077173	3076401-3076808,3077173-3077286	+	18.9793	3.03451	-2.64489	0.00289162	0.0101134	yes
AT2G27170	IR	Chr2	11609882	11610308	11609784-11609882,11610308-11610454	-	15.5004	3.06005	-2.34068	0.0145164	0.0394234	yes
AT1G49730	IR	Chr1	18403455	18403560	18403366-18403455,18403560-18403627	-	28.7161	3.06052	-3.23001	2.73e-05	0.000159678	yes
AT5G04510	IR	Chr5	1289173	1289290	1289001-1289173,1289290-1289512	+	22.2486	3.06857	-2.85807	0.000648136	0.00274905	yes
AT5G04510	IR	Chr5	1288697	1288772	1288532-1288697,1288772-1288906	+	22.2486	3.06857	-2.85807	0.000648136	0.00274905	yes
AT1G31600	IR	Chr1	11314994	11315569	11314624-11315640	-	15.5984	3.07297	-2.3437	0.014105	0.038501	yes
AT5G38600	IR	Chr5	15457701	15458117	15457321-15457701,15458117-15458198	+	16.8726	3.07557	-2.45576	0.00799956	0.023999	yes
AT3G50370	IR	Chr3	18683673	18683786	18682601-18683673,18683786-18684074	-	23.7493	3.14476	-2.91686	0.000352522	0.00160174	yes
AT1G09570	IR	Chr1	3098940	3099032	3097158-3098940,3099032-3099223	-	27.0102	3.16243	-3.0944	7.45e-05	0.000392514	yes
AT1G13270	IR	Chr1	4546540	4546644	4546461-4546540,4546644-4546741	+	58.1866	3.23923	-4.16696	1.14e-11	1.6e-10	yes
AT3G50370	IR	Chr3	18683673	18683786	18682601-18684074	-	28.2113	3.25866	-3.11392	4.81e-05	0.000265897	yes
AT2G02170	IR	Chr2	558659	558759	558581-558659,558759-558892	-	21.205	3.28805	-2.6891	0.00143344	0.00550416	yes
AT2G02170	IR	Chr2	558140	558254	557598-558140,558254-558398	-	24.6175	3.28805	-2.90438	0.000286249	0.00132992	yes
AT5G67440	IR	Chr5	26914625	26914704	26913483-26914625,26914704-26914773	-	19.896	3.35875	-2.56648	0.00287029	0.0100463	yes
AT4G19510	IR	Chr4	10635276	10635388	10634434-10635517	+	18.8133	3.4178	-2.46061	0.00503353	0.0162794	yes
AT4G19510	IR	Chr4	10634898	10634980	10634434-10635517	+	18.8133	3.4178	-2.46061	0.00503353	0.0162794	yes
AT2G36740	IR	Chr2	15407261	15407447	15407047-15407261,15407447-15407512	-	16.4195	3.47213	-2.24152	0.0153134	0.0411975	yes
AT1G05410	IR	Chr1	1587124	1587206	1586908-1587278	-	19.0069	3.64531	-2.38241	0.00602387	0.0189182	yes
AT1G66940	IR	Chr1	24973491	24973579	24973465-24973491,24973579-24973602	-	28.754	3.68623	-2.96355	7.07e-05	0.000374122	yes
AT1G66940	IR	Chr1	24973602	24973730	24973579-24973602,24973730-24973819	-	28.754	3.68623	-2.96355	7.07e-05	0.000374122	yes
AT5G14250	IR	Chr5	4599938	4600031	4599780-4599938,4600031-4600152	+	17.3461	3.69796	-2.22981	0.0130984	0.0361776	yes
AT1G03370	IR	Chr1	833956	834254	833694-833956,834254-834419	+	17.3977	3.7187	-2.22603	0.0130971	0.0361817	yes
AT4G01593	IR	Chr4	691478	691631	691005-691478,691631-691897	+	30.4142	3.72617	-3.02898	3.38e-05	0.000192732	yes
AT4G01593	IR	Chr4	691065	691190	691005-691478	+	30.4142	3.72617	-3.02898	3.38e-05	0.000192732	yes
AT5G23450	IR	Chr5	7909050	7909149	7908508-7909184	-	26.3879	3.73943	-2.81899	0.000234269	0.00111078	yes
AT2G42300	IR	Chr2	17622378	17623441	17622309-17622378,17623441-17623509	+	17.5612	3.75913	-2.22392	0.0127492	0.0353843	yes
AT2G42300	IR	Chr2	17622374	17623441	17622309-17622374,17623441-17623509	+	17.5612	3.75913	-2.22392	0.0127492	0.0353843	yes
AT3G26370	IR	Chr3	9659020	9659109	9658897-9659020,9659109-9659300	+	22.0446	3.9016	-2.49829	0.00211885	0.00773605	yes
AT5G65440	IR	Chr5	26152251	26152375	26152122-26152251,26152375-26152463	+	20.2134	3.92688	-2.36386	0.00489103	0.0158851	yes
AT5G65440	IR	Chr5	26153795	26153898	26153690-26153795,26153898-26154169	+	23.0883	3.92688	-2.55571	0.00136863	0.00528493	yes
AT1G44446	IR	Chr1	16849206	16849283	16848912-16849206,16849283-16849395	-	28.8463	3.93738	-2.87308	9.71e-05	0.000497764	yes
AT4G19510	IR	Chr4	10637272	10637510	10637152-10637854	+	18.8133	4.00101	-2.23331	0.00967012	0.0281988	yes
AT1G01650	IR	Chr1	236784	236865	236673-236784,236865-237023	-	19.628	4.0756	-2.26783	0.00740658	0.0224671	yes
AT2G04360	IR	Chr2	1519946	1520013	1519864-1519946,1520013-1520111	-	48.032	4.08513	-3.55554	1.02e-08	1.02e-07	yes
AT2G04360	IR	Chr2	1520111	1520235	1520013-1520111,1520235-1520394	-	48.032	4.08513	-3.55554	1.02e-08	1.02e-07	yes
AT3G15351	IR	Chr3	5176809	5177026	5176719-5176809,5177026-5177293	+	18.1237	4.09387	-2.14634	0.0141972	0.0386929	yes
AT1G05940	IR	Chr1	1801674	1802024	1801579-1801674,1802024-1802260	-	19.9233	4.15038	-2.26314	0.00707543	0.0216503	yes
AT1G77210	IR	Chr1	29010173	29010259	29009544-29010173,29010259-29010581	-	86.0505	4.1634	-4.36935	4.3e-17	9.47e-16	yes
AT3G14205	IR	Chr3	4719293	4719896	4719071-4719293,4719896-4720061	-	20.3447	4.18411	-2.28166	0.00613226	0.0192274	yes
AT5G05730	IR	Chr5	1720612	1720700	1720556-1720612,1720700-1720946	-	34.2651	4.204	-3.0269	1.09e-05	6.91e-05	yes
AT1G11592	IR	Chr1	3896090	3896212	3895935-3896090,3896212-3896261	-	30.9479	4.25731	-2.86183	5.67e-05	0.000307497	yes
AT4G38350	IR	Chr4	17963509	17963582	17963402-17963509,17963582-17963677	-	19.6529	4.26942	-2.20263	0.00897993	0.0264573	yes
AT3G48500	IR	Chr3	17963586	17963674	17963505-17963586,17963674-17963747	+	33.3573	4.29648	-2.95677	1.92e-05	0.00011562	yes
AT4G08470	IR	Chr4	5384421	5384659	5384308-5384421,5384659-5384718	-	34.7598	4.37562	-2.98986	1.11e-05	7.03e-05	yes
AT2G41880	IR	Chr2	17476609	17476684	17476474-17476609,17476684-17476729	+	26.2702	4.49787	-2.54611	0.000662262	0.00280252	yes
AT2G41880	IR	Chr2	17476729	17476809	17476684-17476729,17476809-17476899	+	26.2702	4.49787	-2.54611	0.000662262	0.00280252	yes
AT2G41880	IR	Chr2	17476174	17476262	17475812-17476174,17476262-17476383	+	26.2702	4.49787	-2.54611	0.000662262	0.00280252	yes
AT4G16890	IR	Chr4	9501709	9501911	9500813-9502573	-	21.4822	4.53489	-2.244	0.00549817	0.0175406	yes
AT4G16890	IR	Chr4	9501709	9502382	9500813-9502573	-	21.4822	4.53489	-2.244	0.00549817	0.0175406	yes
AT3G59660	IR	Chr3	22034696	22034784	22034635-22034696,22034784-22034847	-	26.5515	4.55474	-2.54335	0.000626115	0.00266704	yes
AT5G23250	IR	Chr5	7831760	7832026	7831637-7831760,7832026-7832087	+	18.4827	4.55798	-2.01971	0.0191725	0.0495707	yes
AT3G19960	IR	Chr3	6955522	6955635	6955393-6955522,6955635-6955781	+	18.614	4.58545	-2.02126	0.0186651	0.0484323	yes
AT3G61710	IR	Chr3	22840179	22840284	22840108-22840179,22840284-22840369	-	20.3324	4.64685	-2.12946	0.00990816	0.0287567	yes
AT2G48030	IR	Chr2	19648333	19648449	19648204-19648333,19648449-19648656	-	44.2025	4.71013	-3.23029	1.95e-07	1.63e-06	yes
AT3G57470	IR	Chr3	21269855	21269936	21269733-21269855,21269936-21270022	-	38.0838	4.7408	-3.00598	3.9e-06	2.67e-05	yes
AT3G27990	IR	Chr3	10393200	10396681	10393013-10393200,10396681-10396736	-	27.0567	4.85536	-2.47834	0.00071698	0.0029986	yes
AT2G25000	IR	Chr2	10630025	10630230	10629963-10630025,10630230-10630538	+	22.1863	5.03412	-2.13986	0.00681282	0.0209737	yes
AT4G33625	IR	Chr4	16153345	16153716	16153265-16153345,16153716-16153833	-	32.1056	5.0468	-2.66938	9.57e-05	0.000491288	yes
AT3G03010	IR	Chr3	679319	679460	679250-679319,679460-679529	-	27.8435	5.08105	-2.45414	0.000661391	0.00280093	yes
AT3G12020	IR	Chr3	3832971	3833209	3832921-3832971,3833209-3833256	+	27.0379	5.09019	-2.40919	0.000947043	0.00382965	yes
AT1G60730	IR	Chr1	22359110	22359475	22358938-22359110,22359475-22359675	-	82.9741	5.09872	-4.02446	1.35e-15	2.71e-14	yes
AT1G17980	IR	Chr1	6191007	6191107	6190900-6191007,6191107-6191184	-	26.2159	5.16048	-2.34487	0.00145523	0.00557382	yes
AT2G24280	IR	Chr2	10336575	10336647	10336496-10336575,10336647-10336696	+	23.029	5.19106	-2.14935	0.00564507	0.01792	yes
AT5G28850	IR	Chr5	10879359	10879451	10879269-10879359,10879451-10879556	-	22.0179	5.21711	-2.07736	0.00868993	0.0257327	yes
AT1G10470	IR	Chr1	3443169	3443252	3443099-3443169,3443252-3443329	-	38.9436	5.2666	-2.88644	5.54e-06	3.69e-05	yes
AT4G26370	IR	Chr4	13334941	13335079	13334887-13334941,13335079-13335213	-	25.6422	5.28805	-2.27771	0.00212423	0.007745	yes
AT1G55080	IR	Chr1	20553323	20553403	20553265-20553323,20553403-20553483	-	25.2868	5.32706	-2.24698	0.00256488	0.00912985	yes
AT3G45190	IR	Chr3	16547231	16547519	16547145-16547231,16547519-16547622	-	24.0956	5.37913	-2.16332	0.00440667	0.0145163	yes
AT3G25585	IR	Chr3	9295992	9296094	9295819-9295992,9296094-9296103	+	21.8642	5.37972	-2.02297	0.0107331	0.0307164	yes
AT2G30350	IR	Chr2	12935148	12935271	12935015-12935148,12935271-12935409	-	24.0772	5.45557	-2.14186	0.00478483	0.0155836	yes
AT2G01420	IR	Chr2	180977	181355	180820-180977,181355-181440	-	68.4624	5.46681	-3.64654	4.24e-12	6.2e-11	yes
AT5G07740	IR	Chr5	2460611	2460714	2460561-2460611,2460714-2460794	-	21.6565	5.52267	-1.97136	0.0132202	0.0364557	yes
AT5G27950	IR	Chr5	9985334	9985453	9985173-9985559	+	25.285	5.53539	-2.19153	0.00317227	0.0109611	yes
AT4G33050	IR	Chr4	15945838	15945953	15945750-15945838,15945953-15946018	-	62.3443	5.54075	-3.4921	1.03e-10	1.31e-09	yes
AT4G33050	IR	Chr4	15945477	15945574	15945247-15945477,15945574-15945661	-	62.3443	5.54075	-3.4921	1.03e-10	1.31e-09	yes
AT4G33050	IR	Chr4	15945161	15945247	15945060-15945161,15945247-15945477	-	62.3443	5.54075	-3.4921	1.03e-10	1.31e-09	yes
AT5G56900	IR	Chr5	23021953	23022041	23021834-23021953,23022041-23022167	-	25.9259	5.62608	-2.20419	0.00267463	0.00945353	yes
AT1G07840	IR	Chr1	2426103	2426192	2425952-2426103,2426192-2426306	+	34.2691	5.71689	-2.58361	8.4e-05	0.000436993	yes
AT1G48210	IR	Chr1	17801040	17801361	17800908-17801040,17801361-17801447	+	36.9885	5.76873	-2.68075	2.66e-05	0.000155972	yes
AT2G35510	IR	Chr2	14917432	14917723	14917353-14917432,14917723-14917967	-	27.5486	5.7917	-2.24992	0.00162653	0.00615773	yes
AT3G05250	IR	Chr3	1496133	1496213	1496039-1496133,1496213-1496292	+	23.6186	5.85574	-2.012	0.00833579	0.0248733	yes
AT5G57120	IR	Chr5	23123706	23123797	23123377-23123923	-	97.071	5.87844	-4.04554	4.67e-18	1.11e-16	yes
AT1G50460	IR	Chr1	18696718	18696915	18696591-18696718,18696915-18696993	+	30.566	5.88548	-2.3767	0.000508885	0.00222314	yes
AT3G55880	IR	Chr3	20737584	20738260	20737316-20737584,20738260-20738445	+	26.3073	5.89323	-2.15834	0.0029858	0.0103887	yes
AT4G32850	IR	Chr4	15853753	15854165	15853670-15853753,15854165-15854245	+	46.568	5.96955	-2.96364	4.25e-07	3.36e-06	yes
AT4G32850	IR	Chr4	15853753	15854165	15853670-15853753,15854165-15854241	+	46.568	5.96955	-2.96364	4.25e-07	3.36e-06	yes
AT1G34630	IR	Chr1	12685816	12685931	12685676-12685816,12685931-12686158	+	25.7821	6.04495	-2.09257	0.00425639	0.0141061	yes
AT2G46500	IR	Chr2	19087302	19087359	19087215-19088710	-	38.0623	6.13981	-2.6321	2.63e-05	0.000154262	yes
AT2G23980	IR	Chr2	10204031	10204388	10203941-10204031,10204388-10204467	-	45.332	6.16134	-2.87922	9.92e-07	7.44e-06	yes
AT4G13020	IR	Chr4	7606427	7606523	7606382-7606427,7606523-7606601	+	34.3694	6.18444	-2.47441	0.000140059	0.000695313	yes
AT4G16280	IR	Chr4	9211511	9213587	9211429-9211511,9213587-9213665	-	22.3546	6.19338	-1.85178	0.0178931	0.0467394	yes
AT1G33330	IR	Chr1	12086350	12086543	12086218-12086350,12086543-12086584	+	32.2699	6.22514	-2.37401	0.000359323	0.00162947	yes
AT3G02750	IR	Chr3	594363	594469	594140-594363,594469-594586	-	39.1767	6.23855	-2.65071	1.81e-05	0.000109554	yes
AT3G02750	IR	Chr3	595605	595696	595203-595605,595696-596129	-	39.1767	6.23855	-2.65071	1.81e-05	0.000109554	yes
AT3G60150	IR	Chr3	22222539	22222829	22222423-22222539,22222829-22222863	+	27.8359	6.28584	-2.14677	0.00236879	0.00852125	yes
AT3G16230	IR	Chr3	5502693	5502800	5502603-5502693,5502800-5502867	+	23.0461	6.42248	-1.84332	0.0167049	0.0442129	yes
AT3G16230	IR	Chr3	5502867	5502991	5502800-5502867,5502991-5503031	+	23.0461	6.42248	-1.84332	0.0167049	0.0442129	yes
AT3G54010	IR	Chr3	20001313	20001384	20001229-20001313,20001384-20001453	+	33.1662	6.46781	-2.35836	0.000320927	0.00147319	yes
AT1G08210	IR	Chr1	2577428	2577510	2577357-2577428,2577510-2577576	-	23.6227	6.48156	-1.86576	0.0141896	0.0386841	yes
AT1G54920	IR	Chr1	20473952	20474051	20473791-20473952,20474051-20474267	+	44.3971	6.52363	-2.76672	2.49e-06	1.75e-05	yes
AT4G33180	IR	Chr4	16001438	16001575	16001121-16001438,16001575-16001670	+	28.4624	6.53285	-2.12327	0.00233926	0.00842761	yes
AT4G32551	IR	Chr4	15710312	15710427	15710237-15710312,15710427-15710476	+	24.5323	6.59037	-1.89625	0.0110969	0.0315348	yes
AT3G03420	IR	Chr3	813242	813326	813105-813242,813326-813409	+	27.1872	6.66779	-2.02765	0.00435678	0.0143842	yes
AT1G78420	IR	Chr1	29505110	29505206	29505080-29505469	+	26.7323	6.79899	-1.97519	0.0058159	0.0183704	yes
AT4G00730	IR	Chr4	301017	301109	300656-301017,301109-301283	-	34.8933	7.07871	-2.30139	0.000299743	0.00138476	yes
AT4G33530	IR	Chr4	16129657	16129738	16129409-16129657,16129738-16129966	-	29.843	7.12061	-2.06732	0.00235527	0.00847991	yes
AT3G28100	IR	Chr3	10459016	10460214	10458770-10459016,10460214-10460375	+	30.1995	7.18197	-2.07208	0.00216989	0.00788866	yes
AT3G28100	IR	Chr3	10460375	10460454	10460214-10460375,10460454-10460602	+	30.1995	7.18197	-2.07208	0.00216989	0.00788866	yes
AT2G37440	IR	Chr2	15720550	15720599	15720434-15720791	+	1.05541	7.1862	2.76743	0.00842244	0.0250941	yes
AT5G03900	IR	Chr5	1050993	1051226	1050930-1050993,1051226-1051369	+	29.7954	7.19868	-2.04928	0.00257494	0.00915705	yes
AT2G44180	IR	Chr2	18271085	18271153	18270840-18271085,18271153-18271260	-	30.2988	7.22564	-2.06806	0.00217306	0.00789838	yes
AT2G23980	IR	Chr2	10202911	10202981	10202598-10202911,10202981-10203193	-	45.332	7.46116	-2.60306	5.39e-06	3.6e-05	yes
AT2G19080	IR	Chr2	8264194	8264305	8264134-8264194,8264305-8264449	+	32.4984	7.71211	-2.07517	0.00144826	0.00555218	yes
AT5G62880	IR	Chr5	25238628	25238700	25238563-25238628,25238700-25238812	+	31.045	7.82553	-1.9881	0.00278397	0.00979162	yes
AT1G36070	IR	Chr1	13470266	13470339	13470096-13470266,13470339-13470394	-	30.2013	7.85747	-1.94247	0.00391641	0.0131479	yes
AT1G36070	IR	Chr1	13470269	13470339	13470096-13470269,13470339-13470394	-	30.2013	7.85747	-1.94247	0.00391641	0.0131479	yes
AT1G79245	IR	Chr1	29807344	29807507	29806803-29807344,29807507-29809509	-	32.0919	7.89393	-2.02339	0.00199125	0.00732237	yes
AT1G10760	IR	Chr1	3590543	3590710	3590425-3590543,3590710-3590799	-	26.0168	7.93501	-1.71314	0.0184042	0.0478476	yes
AT4G38420	IR	Chr4	17984705	17984806	17983979-17984705,17984806-17984884	+	35.9143	8.0021	-2.16611	0.000500738	0.00219033	yes
AT1G22280	IR	Chr1	7875007	7875101	7874731-7875007,7875101-7875255	+	39.837	8.06419	-2.30451	0.000109921	0.000557761	yes
AT2G46370	IR	Chr2	19034377	19034544	19034341-19034640	+	29.2756	8.14112	-1.8464	0.00689664	0.0211701	yes
AT4G35890	IR	Chr4	16999320	16999832	16999230-16999320,16999832-16999903	+	41.5957	8.25967	-2.33228	6.55e-05	0.000349465	yes
AT3G01310	IR	Chr3	101356	101532	101297-101356,101532-101660	-	94.1718	8.40164	-3.48655	2.08e-15	4.08e-14	yes
AT1G25280	IR	Chr1	8865512	8865596	8865425-8865512,8865596-8865728	+	29.8323	8.46527	-1.81725	0.00727773	0.0221592	yes
AT2G22980	IR	Chr2	9779384	9779451	9779239-9779384,9779451-9779527	+	203.028	8.66673	-4.55005	3.81e-39	2.34e-37	yes
AT2G31960	IR	Chr2	13593187	13593311	13593016-13593353	+	35.6242	8.67987	-2.03711	0.00104592	0.00418074	yes
AT5G64960	IR	Chr5	25956087	25956186	25956006-25956087,25956186-25956276	+	54.2931	8.69858	-2.64192	4.79e-07	3.76e-06	yes
AT5G07100	IR	Chr5	2204733	2204813	2204608-2204733,2204813-2205165	+	339.291	8.71803	-5.28238	4.39e-69	5.1e-67	yes
AT3G43740	IR	Chr3	15644659	15644750	15644588-15644659,15644750-15644893	+	34.8334	8.7624	-1.99107	0.00151206	0.00577478	yes
AT3G58640	IR	Chr3	21692693	21692792	21692427-21692693,21692792-21692821	-	30.798	8.82145	-1.80375	0.00680321	0.0209563	yes
AT1G01540	IR	Chr1	197904	197974	197775-197904,197974-198183	+	128.049	8.84772	-3.85524	2.1e-22	6.53e-21	yes
AT4G24290	IR	Chr4	12596498	12596809	12596312-12596498,12596809-12596975	+	44.8954	8.93279	-2.32938	3.43e-05	0.00019503	yes
AT3G20250	IR	Chr3	7061400	7061509	7060700-7061976	-	33.2599	9.11119	-1.86807	0.00357304	0.0121743	yes
AT3G13740	IR	Chr3	4505543	4505648	4505441-4505543,4505648-4505795	+	46.1003	9.21904	-2.32209	2.82e-05	0.00016421	yes
AT4G17330	IR	Chr4	9696277	9696383	9695579-9697182	-	30.8356	9.33878	-1.72329	0.00980739	0.0285205	yes
AT5G40850	IR	Chr5	16368076	16368204	16368007-16368481	+	35.7896	9.38289	-1.93144	0.00178949	0.00668415	yes
AT1G47500	IR	Chr1	17433941	17434025	17433883-17433941,17434025-17434155	+	32.8781	9.43012	-1.80178	0.00522055	0.0168001	yes
AT4G13040	IR	Chr4	7614142	7614220	7614072-7614142,7614220-7614350	+	68.7514	9.6518	-2.83252	2.55e-09	2.77e-08	yes
AT5G04090	IR	Chr5	1107061	1107276	1106879-1107061,1107276-1107381	-	40.0098	9.66307	-2.0498	0.000476012	0.00209672	yes
AT5G04090	IR	Chr5	1107381	1107582	1107276-1107381,1107582-1107660	-	40.0098	9.66307	-2.0498	0.000476012	0.00209672	yes
AT3G55020	IR	Chr3	20389508	20389647	20389415-20389508,20389647-20389771	-	33.8455	9.76468	-1.79332	0.00479844	0.015617	yes
AT3G14350	IR	Chr3	4784106	4784191	4784037-4784308	-	66.2151	9.827	-2.75234	1.01e-08	1.02e-07	yes
AT4G36690	IR	Chr4	17294603	17294704	17294363-17294603,17294704-17294839	-	136.597	9.92773	-3.78232	2.14e-23	7.02e-22	yes
AT5G47480	IR	Chr5	19261602	19261818	19261315-19261602,19261818-19261970	+	31.5671	10.0828	-1.64653	0.0128427	0.0355977	yes
AT5G02100	IR	Chr5	415420	415500	415276-415420,415500-415678	+	32.3904	10.0893	-1.68274	0.00986591	0.0286592	yes
AT1G03210	IR	Chr1	783596	783681	783318-783596,783681-783842	+	43.9918	10.1318	-2.11834	0.000159558	0.000783348	yes
AT5G18310	IR	Chr5	6062261	6062346	6062150-6062404	+	97.6624	10.1835	-3.26157	7.22e-15	1.35e-13	yes
AT3G56720	IR	Chr3	21012461	21012665	21012378-21012461,21012665-21012756	+	39.276	10.248	-1.9383	0.00102719	0.00411395	yes
AT1G65040	IR	Chr1	24163023	24163237	24162833-24163379	-	2.31473	10.5006	2.18156	0.00393147	0.0131862	yes
AT1G65040	IR	Chr1	24162882	24162952	24162833-24163379	-	2.31473	10.5006	2.18156	0.00393147	0.0131862	yes
AT1G01490	IR	Chr1	181422	182061	181347-181422,182061-182749	-	90.7949	10.5106	-3.11077	3.16e-13	5.19e-12	yes
AT4G28520	IR	Chr4	14088138	14088187	14088025-14088449	+	1.22941	10.6758	3.1183	0.000804794	0.00331418	yes
AT3G47550	IR	Chr3	17524894	17524965	17524811-17524894,17524965-17525054	+	41.6894	10.6917	-1.96319	0.000616659	0.00263766	yes
AT3G13300	IR	Chr3	4309040	4309429	4308876-4309040,4309429-4309554	+	52.1715	10.9194	-2.25637	1.38e-05	8.55e-05	yes
AT1G62250	IR	Chr1	22995919	22996058	22995814-22995919,22996058-22996230	-	3.58661	11.1483	1.63613	0.00961489	0.0280635	yes
AT3G06960	IR	Chr3	2195023	2195338	2194686-2195023,2195338-2195692	-	62.0917	11.1968	-2.47131	3.17e-07	2.55e-06	yes
AT2G26280	IR	Chr2	11189147	11189286	11189077-11189147,11189286-11189724	-	51.061	11.2652	-2.18035	2.99e-05	0.000173213	yes
AT4G19420	IR	Chr4	10588288	10588378	10588211-10588288,10588378-10588431	-	52.3678	11.2735	-2.21574	1.81e-05	0.000109491	yes
AT2G02960	IR	Chr2	862700	862807	862611-862700,862807-862893	-	39.2493	11.4331	-1.77945	0.00258752	0.0091915	yes
AT5G15610	IR	Chr5	5081587	5081675	5081490-5081587,5081675-5081744	+	33.6507	11.4546	-1.55471	0.0159755	0.0426263	yes
AT3G57050	IR	Chr3	21112323	21112413	21112221-21112323,21112413-21112520	-	61.249	11.4627	-2.41774	6.04e-07	4.68e-06	yes
AT5G05930	IR	Chr5	1780844	1781090	1780772-1780844,1781090-1781151	-	35.9525	11.4631	-1.6491	0.00781772	0.0235174	yes
AT3G26730	IR	Chr3	9826507	9826673	9826403-9826507,9826673-9826796	+	53.4458	11.6017	-2.20374	1.63e-05	9.96e-05	yes
AT4G31860	IR	Chr4	15407034	15407120	15406980-15407034,15407120-15407172	-	37.814	11.7211	-1.68981	0.00509787	0.0164586	yes
AT3G55400	IR	Chr3	20536212	20536326	20536084-20536212,20536326-20536481	-	36.5684	11.8223	-1.62908	0.00812464	0.0243255	yes
AT5G22640	IR	Chr5	7532574	7532932	7532384-7533150	+	93.8464	11.8673	-2.98332	5.55e-13	8.92e-12	yes
AT2G29210	IR	Chr2	12560723	12560781	12560043-12561305	+	48.2617	11.9256	-2.01681	0.000157045	0.000771965	yes
AT5G06690	IR	Chr5	2060889	2060981	2060872-2060889,2060981-2061047	-	118.449	12.0847	-3.29301	6.84e-18	1.61e-16	yes
AT3G24740	IR	Chr3	9032064	9032377	9031847-9032064,9032377-9033475	+	38.7528	12.4619	-1.63678	0.00616438	0.0193091	yes
AT1G75760	IR	Chr1	28447241	28447313	28447117-28447241,28447313-28447393	-	52.1999	12.5238	-2.05937	6.12e-05	0.000329222	yes
AT3G13740	IR	Chr3	4505296	4505441	4505244-4505296,4505441-4505543	+	46.1003	12.6346	-1.8674	0.000605879	0.00259519	yes
AT3G03380	IR	Chr3	805015	805115	804889-805365	+	56.1184	12.9022	-2.12085	1.96e-05	0.000117795	yes
AT1G04300	IR	Chr1	1153124	1153234	1153036-1153124,1153234-1153345	-	119.965	12.9168	-3.2153	1.23e-17	2.83e-16	yes
AT1G21400	IR	Chr1	7495477	7495572	7495366-7495477,7495572-7495711	+	277.881	12.9585	-4.42249	5.78e-52	4.57e-50	yes
AT5G20990	IR	Chr5	7132158	7132666	7132057-7132158,7132666-7132796	-	37.1347	12.9901	-1.51535	0.0139904	0.0382356	yes
AT2G22980	IR	Chr2	9782169	9782629	9782048-9782169,9782629-9782742	+	203.028	13	-3.96509	2.1e-35	1.12e-33	yes
AT4G12780	IR	Chr4	7513910	7513992	7513759-7515229	+	54.4036	13.1365	-2.05012	4.61e-05	0.000255543	yes
AT4G12780	IR	Chr4	7515832	7516099	7515767-7515832,7516099-7516188	+	54.4036	13.1365	-2.05012	4.61e-05	0.000255543	yes
AT1G14380	IR	Chr1	4919037	4919224	4918407-4919775	-	4.38361	13.5985	1.63325	0.00427274	0.0141514	yes
AT1G14380	IR	Chr1	4918953	4919224	4918407-4919775	-	4.38361	13.5985	1.63325	0.00427274	0.0141514	yes
AT1G08680	IR	Chr1	2765200	2765327	2765056-2765451	+	39.1835	13.7759	-1.5081	0.0120618	0.0337955	yes
AT1G63940	IR	Chr1	23732903	23732991	23732815-23732903,23732991-23733053	+	47.4958	13.972	-1.76527	0.00101258	0.00406405	yes
AT1G70290	IR	Chr1	26473219	26473334	26472106-26473219,26473334-26474118	-	57.7782	13.9792	-2.04725	2.74e-05	0.000160112	yes
AT1G15180	IR	Chr1	5226004	5226186	5225766-5226004,5226186-5226391	+	95.8146	14.0189	-2.77287	4.24e-12	6.2e-11	yes
AT3G25690	IR	Chr3	9353071	9353916	9353010-9353071,9353916-9354157	+	174.18	14.3121	-3.60527	4.38e-28	1.82e-26	yes
AT2G43920	IR	Chr2	18190340	18190561	18190254-18190340,18190561-18190691	-	4.17234	14.3935	1.78648	0.00211955	0.00773329	yes
AT3G01770	IR	Chr3	276218	276303	276152-276218,276303-276418	-	62.3066	14.4048	-2.11284	7.36e-06	4.81e-05	yes
AT3G56130	IR	Chr3	20827693	20827901	20827623-20827693,20827901-20827954	+	166.39	14.4241	-3.52802	2.47e-26	9.65e-25	yes
AT2G46880	IR	Chr2	19265216	19265289	19265041-19265216,19265289-19265970	-	6.41071	14.677	1.195	0.0114205	0.0322511	yes
AT4G35790	IR	Chr4	16956547	16956687	16956347-16956547,16956687-16956836	-	68.9901	14.8574	-2.21521	8.66e-07	6.55e-06	yes
AT3G05210	IR	Chr3	1481266	1481363	1481195-1481266,1481363-1481431	+	46.5767	14.8865	-1.64561	0.00252405	0.00899783	yes
AT3G09600	IR	Chr3	2947983	2948178	2947924-2947983,2948178-2948296	+	4.64946	15.7192	1.75739	0.00144441	0.00554117	yes
AT5G38020	IR	Chr5	15167327	15167547	15166674-15167327,15167547-15167623	-	3.46566	16.0621	2.21246	0.000331972	0.0015174	yes
AT5G55230	IR	Chr5	22403948	22404036	22403793-22403948,22404036-22404347	+	44.0669	16.4412	-1.42238	0.0130394	0.0360723	yes
AT2G47890	IR	Chr2	19608955	19609039	19608794-19609310	+	81.204	16.62	-2.28863	4.03e-08	3.74e-07	yes
AT2G36410	IR	Chr2	15279818	15279997	15279708-15279818,15279997-15280077	+	80.6986	16.6947	-2.27315	5.3e-08	4.82e-07	yes
AT5G48230	IR	Chr5	19555011	19555089	19554913-19555011,19555089-19555129	-	49.1282	16.7203	-1.55495	0.00359289	0.0122299	yes
AT3G55280	IR	Chr3	20501073	20501092	20501000-20501363	+	56.3255	16.7212	-1.75211	0.000382655	0.00172298	yes
AT2G46800	IR	Chr2	19237582	19237969	19237171-19237582,19237969-19238032	+	48.699	16.8607	-1.53023	0.00442323	0.014563	yes
AT1G47490	IR	Chr1	17426096	17426210	17426038-17426096,17426210-17426340	+	48.2894	17.0225	-1.50426	0.0054607	0.0174386	yes
AT3G62750	IR	Chr3	23216194	23216268	23216169-23216194,23216268-23216355	+	44.3307	17.144	-1.3706	0.0173834	0.0456405	yes
AT3G62750	IR	Chr3	23214796	23214869	23214747-23214796,23214869-23214944	+	44.3307	17.144	-1.3706	0.0173834	0.0456405	yes
AT2G27710	IR	Chr2	11817419	11817471	11817306-11817538	+	52.7801	17.1542	-1.62143	0.00155929	0.00592295	yes
AT4G30190	IR	Chr4	14772544	14772644	14772306-14772808	-	63.1115	17.3555	-1.86251	6.29e-05	0.000337174	yes
AT2G01320	IR	Chr2	154983	155061	154611-154983,155061-155145	-	45.5255	17.7572	-1.35827	0.0171692	0.0451872	yes
AT2G22660	IR	Chr2	9629930	9630029	9629738-9629930,9630029-9630184	+	45.7921	17.7901	-1.36402	0.0162703	0.0432603	yes
AT3G57810	IR	Chr3	21417051	21417229	21416930-21417051,21417229-21417269	+	7.83619	17.8525	1.1879	0.00541557	0.017314	yes
AT5G46290	IR	Chr5	18775782	18775948	18775642-18776073	-	104.801	18.0109	-2.54071	1.13e-11	1.59e-10	yes
AT1G04985	IR	Chr1	1417390	1417974	1417326-1417390,1417974-1418046	-	81.2658	18.1516	-2.16256	1.72e-07	1.44e-06	yes
AT5G62720	IR	Chr5	25194072	25194577	25193925-25194072,25194577-25194683	+	82.5998	18.3833	-2.16774	1.28e-07	1.1e-06	yes
AT1G11310	IR	Chr1	3801460	3801550	3801400-3801460,3801550-3801617	-	72.9111	18.4742	-1.98063	4.95e-06	3.32e-05	yes
AT4G25500	IR	Chr4	13025273	13026056	13025163-13025273,13026056-13026168	+	211.354	18.5192	-3.51257	7.49e-33	3.73e-31	yes
AT2G35660	IR	Chr2	14988924	14989002	14988778-14988924,14989002-14989075	+	2.57512	18.6197	2.85412	1.79e-05	0.000108238	yes
AT2G35660	IR	Chr2	14988924	14989010	14988778-14988924,14989010-14989075	+	2.57512	18.6197	2.85412	1.79e-05	0.000108238	yes
AT4G34460	IR	Chr4	16478754	16478994	16478330-16478754,16478994-16479088	-	48.7273	18.939	-1.36337	0.0132445	0.0365099	yes
AT1G79700	IR	Chr1	29993088	29993322	29993080-29993088,29993322-29993404	-	246.996	18.9853	-3.70153	3.9e-40	2.45e-38	yes
AT2G20960	IR	Chr2	9007825	9008036	9007668-9008639	+	73.3976	19.0749	-1.94406	6.77e-06	4.46e-05	yes
AT2G20960	IR	Chr2	9008035	9008141	9007668-9008639	+	73.3976	19.0749	-1.94406	6.77e-06	4.46e-05	yes
AT5G18230	IR	Chr5	6024546	6024616	6023896-6024546,6024616-6024669	-	55.4465	19.4643	-1.51027	0.00277888	0.00977849	yes
AT3G19010	IR	Chr3	6556867	6556958	6556672-6556999	-	78.8734	19.6209	-2.00714	1.51e-06	1.1e-05	yes
AT2G38170	IR	Chr2	15990598	15990703	15990428-15990598,15990703-15990819	-	149.469	20.0813	-2.89593	4.63e-19	1.17e-17	yes
AT5G03540	IR	Chr5	889983	890104	889888-889983,890104-890309	+	72.4797	20.3327	-1.83377	2.42e-05	0.000143248	yes
AT5G17300	IR	Chr5	5691612	5691699	5691551-5691612,5691699-5691810	-	8.2857	20.5955	1.31364	0.00164973	0.00623666	yes
AT5G51410	IR	Chr5	20881595	20881699	20881525-20881595,20881699-20882126	-	6.61271	20.963	1.66453	0.000341802	0.00155803	yes
AT2G45660	IR	Chr2	18808200	18808323	18808159-18808200,18808323-18808364	-	61.5407	21.082	-1.54553	0.00121026	0.00474516	yes
AT2G01060	IR	Chr2	74585	74785	74509-74585,74785-74907	-	107.082	21.3984	-2.32314	1.72e-10	2.14e-09	yes
AT4G26480	IR	Chr4	13374968	13375615	13374883-13374968,13375615-13376236	-	64.9613	21.8375	-1.57277	0.000693895	0.00291464	yes
AT5G40810	IR	Chr5	16340259	16340589	16340171-16340259,16340589-16340800	+	93.9377	22.4402	-2.06562	6.97e-08	6.23e-07	yes
AT5G63620	IR	Chr5	25466864	25466946	25466694-25466864,25466946-25467087	-	54.5801	22.578	-1.27346	0.0163886	0.0434846	yes
AT1G70290	IR	Chr1	26473219	26473334	26472106-26474118	-	83.6599	22.8569	-1.87191	3.65e-06	2.51e-05	yes
AT2G05840	IR	Chr2	2235503	2235693	2235408-2235503,2235693-2235752	+	55.4875	23.323	-1.25041	0.0181999	0.0474268	yes
AT4G30190	IR	Chr4	14772544	14772644	14772306-14772544,14772644-14772808	-	108.553	23.5246	-2.20616	7.78e-10	8.89e-09	yes
AT4G02120	IR	Chr4	943627	943707	943579-943627,943707-943787	+	8.11874	23.5588	1.53694	0.00026478	0.00124158	yes
AT4G02120	IR	Chr4	942543	942610	942474-942543,942610-942672	+	8.11874	23.5588	1.53694	0.00026478	0.00124158	yes
AT1G70620	IR	Chr1	26630303	26630505	26630247-26630303,26630505-26630582	+	138.686	23.7622	-2.54508	5.26e-15	9.96e-14	yes
AT1G70620	IR	Chr1	26627540	26627842	26627196-26627540,26627842-26628053	+	138.686	23.7622	-2.54508	5.26e-15	9.96e-14	yes
AT3G59350	IR	Chr3	21934251	21934337	21933600-21934251,21934337-21934469	+	285.672	24.7724	-3.52756	5.42e-44	3.71e-42	yes
AT1G01490	IR	Chr1	181422	182061	181347-181422,182061-182135	-	76.5203	25.2123	-1.60172	0.000171547	0.000836412	yes
AT5G02810	IR	Chr5	640755	640889	640622-641050	-	12.4696	25.5919	1.03727	0.00190887	0.00707085	yes
AT2G46280	IR	Chr2	19004106	19004200	19004020-19004106,19004200-19004289	-	122.863	25.6866	-2.25797	2.47e-11	3.35e-10	yes
AT2G26980	IR	Chr2	11515619	11515704	11515563-11515619,11515704-11515817	-	89.1777	25.7788	-1.7905	4.86e-06	3.27e-05	yes
AT4G34240	IR	Chr4	16390689	16390778	16390446-16390689,16390778-16390846	+	12.2365	26.3134	1.10461	0.00114736	0.0045229	yes
AT5G16390	IR	Chr5	5361337	5361566	5361272-5361337,5361566-5361637	-	94.103	26.4961	-1.82846	1.61e-06	1.17e-05	yes
AT1G25098	IR	Chr1	8813245	8813920	8813192-8813245,8813920-8814461	+	205.898	26.9696	-2.93253	4.58e-26	1.75e-24	yes
AT2G02710	IR	Chr2	759304	759378	759249-759304,759378-759457	-	117.779	27.4211	-2.10272	8.42e-10	9.6e-09	yes
AT2G36895	IR	Chr2	15489532	15489614	15489431-15489532,15489614-15489727	-	12.5776	27.4531	1.12612	0.000794533	0.00327669	yes
AT2G26430	IR	Chr2	11245261	11245353	11245187-11245261,11245353-11245528	-	80.2567	27.4842	-1.54602	0.000217869	0.00103947	yes
AT2G26430	IR	Chr2	11245268	11245353	11245187-11245268,11245353-11245528	-	80.2567	27.4842	-1.54602	0.000217869	0.00103947	yes
AT1G79245	IR	Chr1	29806574	29806661	29805551-29806725	-	78.7826	27.5198	-1.51741	0.000336887	0.0015373	yes
AT3G14110	IR	Chr3	4677001	4677133	4676836-4677001,4677133-4677308	-	98.562	28.1265	-1.8091	1.2e-06	8.86e-06	yes
AT3G14110	IR	Chr3	4677001	4677130	4676836-4677001,4677130-4677308	-	98.562	28.1265	-1.8091	1.2e-06	8.86e-06	yes
AT2G06025	IR	Chr2	2351548	2351672	2351395-2351548,2351672-2351748	+	67.6723	28.8224	-1.23138	0.010643	0.0305103	yes
AT5G35620	IR	Chr5	13825133	13825576	13825068-13825133,13825576-13825707	-	75.7294	29.3556	-1.36722	0.00194104	0.00716593	yes
AT2G04690	IR	Chr2	1645671	1645753	1645473-1645671,1645753-1645831	+	121.14	30.2913	-1.9997	2.84e-09	3.06e-08	yes
AT4G36980	IR	Chr4	17434142	17434320	17433990-17434142,17434320-17434461	-	104.232	30.3606	-1.77953	9.1e-07	6.87e-06	yes
AT4G36980	IR	Chr4	17434142	17434317	17433990-17434142,17434317-17434461	-	104.232	30.3606	-1.77953	9.1e-07	6.87e-06	yes
AT3G51370	IR	Chr3	19070366	19070445	19069957-19070366,19070445-19070812	+	135.019	30.3807	-2.15193	1.96e-11	2.69e-10	yes
AT1G79970	IR	Chr1	30082890	30083024	30082703-30083395	+	69.8533	30.4206	-1.19928	0.012348	0.0344623	yes
AT3G22845	IR	Chr3	8088030	8088149	8087844-8088030,8088149-8088256	+	80.184	30.7315	-1.3836	0.00120867	0.00474127	yes
AT3G62190	IR	Chr3	23022259	23022335	23022227-23022259,23022335-23022473	+	12.6767	30.8395	1.2826	0.00014261	0.000706517	yes
AT3G27770	IR	Chr3	10287280	10287397	10287152-10287581	-	219.394	31.269	-2.81072	3.45e-26	1.33e-24	yes
AT5G61530	IR	Chr5	24744078	24744194	24743834-24744078,24744194-24744350	+	80.3559	31.7505	-1.33962	0.00186476	0.00692136	yes
AT5G66055	IR	Chr5	26417734	26417814	26417636-26417734,26417814-26417912	-	195.871	31.8711	-2.61958	2.07e-21	6.12e-20	yes
AT5G45170	IR	Chr5	18270931	18271024	18270788-18270931,18271024-18271108	-	14.6625	32.1738	1.13376	0.000267978	0.00125376	yes
AT1G58180	IR	Chr1	21538029	21538132	21537915-21538198	-	166.69	32.6335	-2.35274	8.28e-16	1.68e-14	yes
AT1G58180	IR	Chr1	21539300	21539394	21539169-21539300,21539394-21539458	-	166.69	32.6335	-2.35274	8.28e-16	1.68e-14	yes
AT4G19160	IR	Chr4	10478321	10478541	10478244-10478321,10478541-10478904	+	221.205	32.8118	-2.7531	1.14e-25	4.21e-24	yes
AT5G57655	IR	Chr5	23348658	23348736	23348373-23348658,23348736-23348969	+	475.281	32.8428	-3.85513	1.63e-78	2.16e-76	yes
AT4G16990	IR	Chr4	9564596	9564692	9564477-9564596,9564692-9564941	+	278.489	34.7063	-3.00435	9.56e-36	5.18e-34	yes
AT3G48360	IR	Chr3	17909888	17910093	17909585-17910235	-	291.554	35.1441	-3.05241	4.37e-38	2.57e-36	yes
AT5G28770	IR	Chr5	10797113	10797196	10796988-10797113,10797196-10797271	-	103.93	35.6181	-1.54494	2.62e-05	0.000154031	yes
AT1G78870	IR	Chr1	29651845	29651949	29651772-29651845,29651949-29652046	+	92.8059	35.6799	-1.3791	0.000523964	0.00228312	yes
AT1G78870	IR	Chr1	29650750	29650929	29650723-29650750,29650929-29651015	+	92.8059	35.6799	-1.3791	0.000523964	0.00228312	yes
AT3G01480	IR	Chr3	190198	190285	190056-190198,190285-190356	+	159.793	36.7188	-2.12161	5.75e-13	9.24e-12	yes
AT4G38550	IR	Chr4	18027127	18027239	18027008-18027127,18027239-18027385	+	218.509	37.5464	-2.54095	1.08e-22	3.43e-21	yes
AT4G25700	IR	Chr4	13094620	13094995	13094495-13094620,13094995-13095129	-	17.8448	38.3305	1.10299	8.8e-05	0.000455241	yes
AT1G12250	IR	Chr1	4159750	4159854	4159565-4159750,4159854-4159883	+	5.59987	39.0081	2.80031	7.01e-10	8.07e-09	yes
AT5G58140	IR	Chr5	23528510	23528726	23528407-23528510,23528726-23528775	+	8.92097	39.8253	2.15841	2.29e-08	2.2e-07	yes
AT4G30310	IR	Chr4	14832273	14832352	14832194-14832273,14832352-14832469	+	89.6054	40.3283	-1.15179	0.0074582	0.0225883	yes
AT2G36895	IR	Chr2	15489532	15489614	15489431-15489532,15489614-15489730	-	18.2425	40.4224	1.14785	3.94e-05	0.000221433	yes
AT3G44620	IR	Chr3	16194982	16195052	16194915-16194982,16195052-16195138	+	14.5641	40.6328	1.48023	2.61e-06	1.83e-05	yes
AT5G14030	IR	Chr5	4527899	4528036	4527828-4527899,4528036-4528041	+	146.299	41.2146	-1.82769	2.26e-09	2.46e-08	yes
AT1G58280	IR	Chr1	21621261	21621337	21621187-21621261,21621337-21621499	-	10.0319	41.4159	2.04558	2.69e-08	2.56e-07	yes
AT3G13790	IR	Chr3	4535235	4535501	4534364-4535235,4535501-4535509	-	122.603	43.1283	-1.50729	9.09e-06	5.86e-05	yes
AT1G63770	IR	Chr1	23658109	23658216	23658038-23658109,23658216-23658332	-	96.9743	44.8464	-1.11261	0.00815564	0.0243806	yes
AT3G50670	IR	Chr3	18827439	18828349	18827358-18827439,18828349-18828411	-	114.154	46.599	-1.29261	0.000399661	0.00178809	yes
AT4G23100	IR	Chr4	12103704	12103803	12103635-12103704,12103803-12103883	-	152.482	46.8149	-1.7036	1.4e-08	1.38e-07	yes
AT4G38470	IR	Chr4	18003166	18003240	18003113-18003166,18003240-18003374	+	132.512	51.4819	-1.36399	4.36e-05	0.0002435	yes
AT3G54620	IR	Chr3	20218609	20218714	20218484-20218609,20218714-20218789	-	117.894	55.7249	-1.0811	0.00522064	0.0167956	yes
AT1G20696	IR	Chr1	7180754	7180983	7180674-7180754,7180983-7181069	+	143.095	55.8376	-1.35767	2.41e-05	0.000142896	yes
AT1G20696	IR	Chr1	7180094	7180368	7179999-7180094,7180368-7180425	+	143.095	55.8376	-1.35767	2.41e-05	0.000142896	yes
AT1G20696	IR	Chr1	7180760	7180990	7180674-7180760,7180990-7181069	+	143.095	55.8376	-1.35767	2.41e-05	0.000142896	yes
AT1G22300	IR	Chr1	7879287	7879636	7879225-7879287,7879636-7879784	-	123.215	56.8418	-1.11615	0.00273312	0.00963797	yes
AT4G10120	IR	Chr4	6315507	6315637	6315418-6315507,6315637-6315890	+	21.8327	58.6119	1.4247	3.11e-08	2.93e-07	yes
AT4G23470	IR	Chr4	12249491	12249818	12249470-12249491,12249818-12249874	+	323.878	60.9335	-2.41014	2.47e-30	1.11e-28	yes
AT3G60600	IR	Chr3	22401575	22401913	22401522-22401575,22401913-22401990	+	265.491	63.8231	-2.05651	1.75e-19	4.56e-18	yes
AT1G10890	IR	Chr1	3628229	3629098	3627997-3628229,3629098-3629304	+	23.1159	64.5573	1.4817	3.09e-09	3.3e-08	yes
AT3G14660	IR	Chr3	4925556	4925653	4925339-4925556,4925653-4925900	+	280.767	65.6068	-2.09746	3.27e-21	9.55e-20	yes
AT5G19855	IR	Chr5	6712455	6712795	6712390-6712455,6712795-6712852	-	11.7188	67.2211	2.52009	8.18e-15	1.52e-13	yes
AT1G56500	IR	Chr1	21160493	21160572	21160437-21160493,21160572-21160666	+	26.0088	67.8634	1.38364	4.43e-09	4.65e-08	yes
AT1G55960	IR	Chr1	20929031	20929107	20928903-20929169	-	23.7334	68.1578	1.52196	6.68e-10	7.71e-09	yes
AT1G14320	IR	Chr1	4888766	4888938	4888549-4889050	+	168.622	70.0286	-1.26778	2.74e-05	0.000160075	yes
AT5G64130	IR	Chr5	25665029	25665105	25664982-25665029,25665105-25665167	-	179.161	70.6819	-1.34184	3.24e-06	2.24e-05	yes
AT5G64130	IR	Chr5	25665167	25665259	25665105-25665167,25665259-25665372	-	179.161	70.6819	-1.34184	3.24e-06	2.24e-05	yes
AT5G63160	IR	Chr5	25334687	25335034	25334384-25334687,25335034-25335173	-	368.487	73.6054	-2.32373	2.26e-32	1.1e-30	yes
AT1G80380	IR	Chr1	30219410	30219493	30219294-30219410,30219493-30219543	+	367.29	85.8825	-2.09648	3.15e-27	1.27e-25	yes
AT1G80380	IR	Chr1	30218677	30218756	30218636-30218677,30218756-30218834	+	367.29	85.8825	-2.09648	3.15e-27	1.27e-25	yes
AT1G64680	IR	Chr1	24036760	24036841	24036654-24036760,24036841-24036936	+	42.0952	87.6686	1.05841	6.42e-09	6.63e-08	yes
AT4G32590	IR	Chr4	15722069	15722238	15722016-15722069,15722238-15722300	+	45.6452	96.4615	1.07949	7.64e-10	8.75e-09	yes
AT4G00430	IR	Chr4	186473	186602	186333-186473,186602-186897	-	38.064	107.313	1.49533	1.63e-14	2.95e-13	yes
AT3G23050	IR	Chr3	8195817	8196075	8195564-8195817,8196075-8196210	+	221.465	107.849	-1.03807	0.000326728	0.0014961	yes
AT4G36850	IR	Chr4	17353776	17353886	17353627-17353776,17353886-17353906	-	302.844	142.102	-1.09164	5.53e-06	3.69e-05	yes
AT5G02840	IR	Chr5	650543	650686	650434-650543,650686-650855	+	65.907	156.853	1.25091	2.5e-17	5.59e-16	yes
AT3G23400	IR	Chr3	8377067	8377556	8376941-8377067,8377556-8377792	-	74.8921	160.366	1.09849	1.2e-15	2.41e-14	yes
AT3G47340	IR	Chr3	17438826	17438910	17438659-17438826,17438910-17439044	-	1105.55	196.038	-2.49556	7.27e-105	1.21e-102	yes
AT5G20250	IR	Chr5	6834047	6834147	6833989-6834047,6834147-6835720	+	1929.53	204.167	-3.24043	3.39e-260	1.39e-257	yes
AT2G39310	IR	Chr2	16415597	16415688	16415338-16415799	-	54.4421	212.624	1.96551	3.98e-35	2.12e-33	yes
AT4G22890	IR	Chr4	12009028	12009106	12008931-12009028,12009106-12009185	+	50.8424	213.402	2.06947	6.64e-37	3.76e-35	yes
AT5G66040	IR	Chr5	26410805	26410869	26410732-26410805,26410869-26410993	+	461.789	226.022	-1.03077	2.89e-07	2.34e-06	yes
AT3G61440	IR	Chr3	22737443	22737519	22737384-22737443,22737519-22737599	+	807.844	248.805	-1.69906	8.99e-39	5.39e-37	yes
AT1G20620	IR	Chr1	7145780	7145880	7145691-7145780,7145880-7146041	+	1732.82	349.399	-2.31018	3.42e-144	8.19e-142	yes
AT4G20260	IR	Chr4	10942978	10943046	10942836-10943479	+	936.956	417.24	-1.1671	1.14e-18	2.82e-17	yes
AT4G20260	IR	Chr4	10942948	10943126	10942836-10943479	+	936.956	417.24	-1.1671	1.14e-18	2.82e-17	yes
AT4G35770	IR	Chr4	16945513	16945604	16945317-16945513,16945604-16945674	+	8747.82	542.53	-4.01115	0	0	yes
AT1G07350	IR	Chr1	2258602	2259003	2258539-2258602,2259003-2259152	-	9.08281	548.177	5.91536	2.53e-153	6.87e-151	yes
AT3G14420	IR	Chr3	4821944	4822033	4821788-4821944,4822033-4822157	+	501.038	1068.69	1.09285	2.06e-94	3.16e-92	yes
AT3G14420	IR	Chr3	4821940	4822033	4821788-4821940,4822033-4822157	+	501.038	1068.69	1.09285	2.06e-94	3.16e-92	yes
AT3G09440	IR	Chr3	2903245	2903336	2903198-2903245,2903336-2905169	-	65.9868	5250.27	6.31407	0	0	yes
AT4G17150	MIR	Chr4	9640923	9641219	9640786-9640923,9641006-9641062,9641219-9641347	+	13.8445	1.34579	-3.36279	0.0028617	0.0100246	yes
AT4G30820	MIR	Chr4	15007211	15007755	15007107-15007211,15007602-15007675,15007755-15007858	+	12.426	1.91265	-2.69972	0.0143907	0.0391422	yes
AT4G30820	MIR	Chr4	15006702	15007602	15006648-15006702,15007107-15007211,15007602-15007675	+	12.426	1.91265	-2.69972	0.0143907	0.0391422	yes
AT4G30820	MIR	Chr4	15006702	15007755	15006648-15006702,15007107-15007211,15007602-15007675,15007755-15007858	+	12.426	1.91265	-2.69972	0.0143907	0.0391422	yes
[truncated: 294 more rows]

## Sheet: E_SRG DEG Dark vs. Light
gene	control	treat	log2(Fold_change)	p-value	q-value	significant
[truncated: 18 more rows]

## Sheet: F_SRG DAS Dark vs. Light
gene_id	event_type	chrom	event_start	event_end	event_pattern	strand	control	treat	log2(Fold_change)	p-value	q-value	significant
[truncated: 29 more rows]

[truncated: 2 more sheets: G_SRG DEG Heat vs. Dark, H_SF DAS Heat vs. Dark]
