# Supplementary material for: Global Analysis of Dark- and Heat-Regulated Alternative Splicing in Arabidopsis
Source: Int J Mol Sci. 2023 Mar 10;24(6):5299. doi: 10.3390/ijms24065299 (PMC10049525; doi:10.3390/ijms24065299)
Supplement: Supplementary file 1 [file ijms-24-05299-s001.zip › Dataset S2 GO charts by ShinyGo.xlsx]

## Sheet: Dark vs. Light DEG
Enrichment FDR	nGenes	Pathway Genes	Fold Enrichment	Pathways (click for details)
1.5E-04	4	4	19.3	Photosynthesis, light harvesting in photosystem II
1.5E-04	4	4	19.3	Cellular response to sucrose starvation
1.8E-03	3	3	19.3	Sulfolipid metabolic proc.
1.8E-03	3	3	19.3	Sulfolipid biosynthetic proc.
1.4E-05	6	8	14.5	NADH dehydrogenase complex (plastoquinone) assembly
1.4E-03	4	6	12.9	Glycine decarboxylation via glycine cleavage system
1.4E-03	4	6	12.9	Granum assembly
3.8E-05	6	9	12.9	Ribulose bisphosphate carboxylase complex assembly
5.3E-09	11	17	12.5	Photosynthetic electron transport in photosystem I
8.5E-06	7	11	12.3	NAD(P)H dehydrogenase complex assembly
2.7E-10	13	21	11.9	Reductive pentose-phosphate cycle
2.7E-10	13	21	11.9	Photosynthesis, dark reaction
1.8E-17	22	36	11.8	Photosynthesis, light harvesting
5.7E-11	14	23	11.7	Photosynthesis, light harvesting in photosystem I
1.2E-02	3	5	11.6	Response to paraquat
1.2E-02	3	5	11.6	Tyrosine catabolic proc.
1.8E-05	7	12	11.3	Photosystem II repair
1.8E-05	7	12	11.3	Fructose 1,6-bisphosphate metabolic proc.
5.0E-12	16	28	11	Carbon fixation
2.7E-03	4	7	11	Glycine catabolic proc.
2.7E-03	4	7	11	Leucine catabolic proc.
6.2E-04	5	9	10.7	Acetyl-CoA biosynthetic proc. from pyruvate
1.4E-05	8	16	9.6	Response to fructose
2.4E-18	27	54	9.6	Photosynthetic electron transport chain
6.3E-05	7	14	9.6	Nonphotochemical quenching
6.3E-05	7	14	9.6	Energy quenching
2.1E-02	3	6	9.6	Carotene biosynthetic proc.
2.1E-02	3	6	9.6	Ammonia assimilation cycle
1.7E-03	5	11	8.8	Photoinhibition
1.7E-03	5	11	8.8	Neg. reg. of photosynthesis, light reaction
3.8E-05	8	18	8.6	Starch catabolic proc.
7.7E-03	4	9	8.6	Photosynthetic acclimation
6.3E-04	6	14	8.3	Neg. reg. of photosynthesis
3.3E-02	3	7	8.3	Amylopectin biosynthetic proc.
3.3E-02	3	7	8.3	Protein glutathionylation
3.3E-02	3	7	8.3	Photosystem II stabilization
3.3E-02	3	7	8.3	Pos. reg. of reactive oxygen species biosynthetic proc.
3.3E-02	3	7	8.3	Amylopectin metabolic proc.
3.3E-02	3	7	8.3	Aspartate family amino acid catabolic proc.
6.1E-37	61	144	8.2	Photosynthesis, light reaction
9.9E-07	11	26	8.2	Photosystem II assembly
8.8E-05	8	20	7.7	Glycogen metabolic proc.
8.8E-05	8	20	7.7	Energy reserve metabolic proc.
1.2E-02	4	10	7.7	Glycerol ether metabolic proc.
1.0E-62	108	275	7.6	Photosynthesis
1.4E-03	6	16	7.2	Acetyl-CoA biosynthetic proc.
1.4E-03	6	16	7.2	Reg. of protein serine/threonine phosphatase activity
4.8E-02	3	8	7.2	PSII associated light-harvesting complex II catabolic proc.
4.8E-02	3	8	7.2	Xanthophyll biosynthetic proc.
4.8E-02	3	8	7.2	Pentose-phosphate shunt, non-oxidative branch
4.8E-02	3	8	7.2	Protein lipoylation
4.9E-04	7	19	7.1	Response to low light intensity stimulus
1.6E-02	4	11	7	Endoplasmic reticulum localization
1.6E-02	4	11	7	Endoplasmic reticulum-plasma membrane tethering
1.6E-02	4	11	7	Cellular heat acclimation
5.6E-03	5	14	6.9	Xanthophyll metabolic proc.
2.4E-04	8	23	6.7	Reg. of photosynthesis, light reaction
4.8E-10	20	58	6.7	Protein-chromophore linkage
3.7E-07	14	41	6.6	Reg. of photosynthesis
2.2E-02	4	12	6.4	Tyrosine metabolic proc.
9.5E-10	20	60	6.4	Response to high light intensity
2.5E-03	6	18	6.4	Photosystem I assembly
2.5E-03	6	18	6.4	Glycine metabolic proc.
1.5E-04	9	28	6.2	Gluconeogenesis
1.2E-03	7	22	6.1	Thioester biosynthetic proc.
1.2E-03	7	22	6.1	Acyl-CoA biosynthetic proc.
5.4E-08	17	54	6.1	Glucose metabolic proc.
2.0E-04	9	29	6	Reg. of generation of precursor metabolites and energy
5.6E-04	8	26	5.9	Protein repair
2.9E-02	4	13	5.9	Sucrose biosynthetic proc.
2.9E-02	4	13	5.9	Response to photooxidative stress
2.9E-02	4	13	5.9	Response to nutrient
1.6E-03	7	23	5.9	Neg. reg. of phosphoprotein phosphatase activity
1.6E-03	7	23	5.9	Neg. reg. of protein dephosphorylation
2.6E-04	9	30	5.8	Hexose biosynthetic proc.
2.3E-06	14	47	5.7	Cell redox homeostasis
7.2E-04	8	27	5.7	Acetyl-CoA metabolic proc.
1.3E-02	5	17	5.7	Serine family amino acid catabolic proc.
7.6E-18	41	140	5.7	Response to light intensity
3.7E-02	4	14	5.5	Ether metabolic proc.
3.7E-02	4	14	5.5	Water homeostasis
3.7E-02	4	14	5.5	Primary alcohol biosynthetic proc.
3.7E-02	4	14	5.5	Protein tetramerization
3.7E-02	4	14	5.5	Endoplasmic reticulum membrane organization
2.5E-03	7	25	5.4	Leucine metabolic proc.
3.2E-03	7	26	5.2	Pentose-phosphate shunt
3.2E-03	7	26	5.2	Response to freezing
4.7E-02	4	15	5.1	Carotene metabolic proc.
4.7E-02	4	15	5.1	Reg. of reactive oxygen species biosynthetic proc.
4.7E-02	4	15	5.1	Branched-chain amino acid catabolic proc.
2.0E-02	5	19	5.1	Response to mechanical stimulus
1.4E-04	11	42	5.1	Tetraterpenoid metabolic proc.
1.4E-04	11	42	5.1	Carotenoid metabolic proc.
2.5E-06	16	62	5	Photorespiration
8.2E-04	9	35	5	Tetraterpenoid biosynthetic proc.
8.2E-04	9	35	5	Carotenoid biosynthetic proc.
5.3E-09	24	95	4.9	Cellular amino acid catabolic proc.
5.0E-03	7	28	4.8	NADPH regeneration
1.1E-02	6	24	4.8	Neg. reg. of programmed cell death
2.5E-02	5	20	4.8	Chlorophyll catabolic proc.
1.3E-04	12	49	4.7	Thylakoid membrane organization
3.1E-04	11	46	4.6	Response to absence of light
6.8E-04	10	42	4.6	Starch biosynthetic proc.
1.7E-06	18	76	4.6	Starch metabolic proc.
8.8E-06	16	68	4.5	Alpha-amino acid catabolic proc.
1.6E-02	6	26	4.5	Reg. of ethylene-activated signaling pathway
1.6E-02	6	26	4.5	Reg. of phosphorelay signal transduction system
4.6E-04	11	48	4.4	Cellular polysaccharide catabolic proc.
3.7E-02	5	22	4.4	Pigment catabolic proc.
4.8E-03	8	36	4.3	Glucose 6-phosphate metabolic proc.
1.9E-02	6	27	4.3	Glutamate metabolic proc.
5.2E-05	15	69	4.2	Response to hydrogen peroxide
5.6E-03	8	37	4.2	NADP metabolic proc.
4.1E-04	12	56	4.1	Plastid membrane organization
1.2E-02	7	33	4.1	Response to insect
1.2E-02	7	33	4.1	NADH dehydrogenase complex assembly
6.7E-03	8	38	4.1	Cellular response to water deprivation
2.6E-04	13	62	4	Monosaccharide biosynthetic proc.
1.2E-32	107	517	4	Generation of precursor metabolites and energy
2.8E-05	17	83	4	Nucleotide phosphorylation
7.8E-06	19	93	3.9	Pyruvate metabolic proc.
4.8E-03	9	45	3.9	Branched-chain amino acid metabolic proc.
7.2E-05	16	80	3.9	Ribonucleoside diphosphate metabolic proc.
1.3E-04	15	75	3.9	Purine nucleoside diphosphate metabolic proc.
8.5E-05	16	81	3.8	Nucleoside diphosphate phosphorylation
3.2E-07	25	127	3.8	Response to karrikin
1.6E-03	11	56	3.8	Glucan catabolic proc.
1.1E-08	31	159	3.8	Carboxylic acid catabolic proc.
3.0E-04	14	72	3.8	Glycolytic proc.
3.0E-04	14	72	3.8	ADP metabolic proc.
3.0E-04	14	72	3.8	ATP generation from ADP
1.9E-02	7	36	3.8	Multidimensional cell growth
1.9E-02	7	36	3.8	Nucleoside bisphosphate biosynthetic proc.
1.9E-02	7	36	3.8	Purine nucleoside bisphosphate biosynthetic proc.
1.9E-02	7	36	3.8	Neg. reg. of cell death
1.2E-03	12	63	3.7	Response to red light
4.0E-04	14	74	3.7	Cellular carbohydrate catabolic proc.
4.2E-02	6	32	3.6	Reg. of stomatal closure
1.5E-07	28	150	3.6	Rhythmic proc.
1.4E-02	8	43	3.6	Response to far red light
6.1E-07	26	141	3.6	Circadian rhythm
8.4E-03	9	49	3.5	Thioester metabolic proc.
8.4E-03	9	49	3.5	Acyl-CoA metabolic proc.
9.7E-05	18	101	3.4	Nucleoside diphosphate metabolic proc.
2.6E-04	16	90	3.4	Chlorophyll metabolic proc.
2.2E-03	12	68	3.4	Serine family amino acid metabolic proc.
1.6E-03	13	75	3.3	Response to sucrose
1.2E-02	9	52	3.3	Cellular response to osmotic stress
2.4E-04	17	99	3.3	Cellular metabolic compound salvage
2.0E-03	13	77	3.3	Response to disaccharide
4.4E-16	70	416	3.2	Response to cold
1.4E-09	42	250	3.2	Small molecule catabolic proc.
3.6E-06	26	155	3.2	Response to reactive oxygen species
1.6E-02	9	54	3.2	Reg. of circadian rhythm
1.8E-04	19	117	3.1	Response to brassinosteroid
5.2E-04	17	106	3.1	Porphyrin-containing compound metabolic proc.
3.2E-02	8	50	3.1	Serine family amino acid biosynthetic proc.
4.2E-09	43	269	3.1	Response to decreased oxygen levels
1.6E-25	119	746	3.1	Response to light stimulus
5.7E-04	17	107	3.1	Tetrapyrrole metabolic proc.
1.3E-02	10	63	3.1	Protein peptidyl-prolyl isomerization
4.0E-08	39	249	3	Cellular glucan metabolic proc.
1.0E-07	37	237	3	Electron transport chain
2.5E-08	41	265	3	Response to hypoxia
2.3E-24	119	770	3	Response to radiation
7.0E-03	12	78	3	Reg. of carbohydrate metabolic proc.
1.6E-02	10	65	3	Chlorophyll biosynthetic proc.
1.5E-07	37	241	3	Cellular response to decreased oxygen levels
7.3E-08	39	255	3	Glucan metabolic proc.
4.9E-14	71	465	2.9	Response to oxidative stress
3.2E-03	14	92	2.9	Cellular response to brassinosteroid stimulus
2.0E-04	21	139	2.9	Hexose metabolic proc.
3.7E-07	36	239	2.9	Cellular response to hypoxia
3.0E-02	9	60	2.9	Membrane docking
3.0E-02	9	60	2.9	Organelle localization by membrane tethering
2.0E-02	10	67	2.9	Nucleoside bisphosphate metabolic proc.
2.0E-02	10	67	2.9	Purine nucleoside bisphosphate metabolic proc.
1.1E-06	34	228	2.9	Cellular response to abiotic stimulus
1.4E-05	28	188	2.9	Monosaccharide metabolic proc.
6.2E-18	94	633	2.9	Response to temperature stimulus
9.3E-03	12	81	2.9	Response to nematode
6.4E-03	13	88	2.9	Response to blue light
3.3E-02	9	61	2.8	Xyloglucan metabolic proc.
1.5E-02	11	75	2.8	Porphyrin-containing compound biosynthetic proc.
4.6E-04	20	137	2.8	Cellular response to light stimulus
1.1E-04	24	165	2.8	Pigment biosynthetic proc.
5.0E-04	20	138	2.8	Response to chitin
7.7E-03	13	90	2.8	Brassinosteroid mediated signaling pathway
7.7E-03	13	90	2.8	Steroid hormone mediated signaling pathway
7.7E-03	13	90	2.8	Response to steroid hormone
7.7E-03	13	90	2.8	Cellular response to steroid hormone stimulus
1.7E-05	29	201	2.8	Pigment metabolic proc.
1.2E-02	12	84	2.8	Systemic acquired resistance
1.8E-02	11	77	2.8	Response to monosaccharide
3.1E-06	34	239	2.7	Chloroplast organization
1.5E-04	24	169	2.7	Sulfur compound biosynthetic proc.
2.2E-04	23	162	2.7	Response to carbohydrate
1.9E-02	11	78	2.7	Tetrapyrrole biosynthetic proc.
8.3E-04	20	144	2.7	Cellular response to radiation
9.2E-09	52	376	2.7	Carbohydrate biosynthetic proc.
3.4E-02	10	73	2.6	Response to hexose
3.4E-02	10	73	2.6	Neg. reg. of hydrolase activity
5.3E-07	42	310	2.6	Plastid organization
2.8E-07	44	325	2.6	Cellular polysaccharide metabolic proc.
4.0E-02	10	75	2.6	Olefinic compound metabolic proc.
9.6E-07	42	317	2.6	Response to cadmium ion
8.6E-05	29	219	2.6	Cellular response to extracellular stimulus
2.9E-08	53	402	2.5	Response to water deprivation
3.5E-06	39	298	2.5	Carbohydrate catabolic proc.
1.1E-04	29	222	2.5	Response to wounding
1.8E-02	13	100	2.5	Reg. of stomatal movement
4.7E-02	10	77	2.5	Carboxylic acid transmembrane transport
3.6E-03	18	139	2.5	Glucan biosynthetic proc.
2.9E-06	41	319	2.5	Response to organic cyclic compound
2.2E-05	35	273	2.5	Response to extracellular stimulus
3.6E-18	123	962	2.5	Response to inorganic substance
2.0E-04	29	231	2.4	Response to red or far red light
9.7E-03	16	128	2.4	Cellular response to chemical stress
9.4E-08	55	442	2.4	Response to acid chemical
5.8E-04	26	210	2.4	Cellular response to ethylene stimulus
2.0E-04	30	243	2.4	Response to heat
8.3E-04	25	203	2.4	Ethylene-activated signaling pathway
1.0E-04	33	269	2.4	Purine-containing compound metabolic proc.
2.9E-07	53	433	2.4	Response to metal ion
3.9E-03	20	164	2.4	Cellular response to starvation
2.8E-07	55	457	2.3	Defense response to bacterium
5.3E-04	28	233	2.3	Cellular homeostasis
9.2E-08	60	503	2.3	Cellular carbohydrate metabolic proc.
8.7E-03	18	151	2.3	Stomatal movement
3.6E-02	13	110	2.3	Vitamin metabolic proc.
4.7E-03	21	179	2.3	Cellular response to nutrient levels
8.2E-04	28	240	2.3	Cellular carbohydrate biosynthetic proc.
1.1E-03	27	232	2.2	Response to nutrient levels
8.9E-03	19	164	2.2	Fatty acid biosynthetic proc.
1.7E-03	26	226	2.2	Purine ribonucleotide metabolic proc.
3.5E-03	23	200	2.2	Response to fatty acid
8.1E-03	20	175	2.2	Energy derivation by oxidation of organic compounds
3.0E-07	61	534	2.2	Response to bacterium
3.9E-03	23	202	2.2	Response to starvation
3.7E-07	61	538	2.2	Monocarboxylic acid metabolic proc.
1.2E-02	19	168	2.2	Aging
3.9E-02	14	124	2.2	Reg. of small molecule metabolic proc.
1.2E-02	19	169	2.2	Response to salicylic acid
2.0E-02	17	152	2.2	Cellular ketone metabolic proc.
1.6E-03	28	251	2.2	Ribonucleotide metabolic proc.
3.3E-21	188	1692	2.1	Response to oxygen-containing compound
5.7E-04	33	298	2.1	Alpha-amino acid metabolic proc.
4.7E-02	14	127	2.1	Photoperiodism, flowering
1.6E-12	116	1055	2.1	Carboxylic acid metabolic proc.
2.6E-03	28	260	2.1	Ribose phosphate metabolic proc.
1.4E-05	53	494	2.1	Polysaccharide metabolic proc.
6.5E-13	127	1184	2.1	Oxoacid metabolic proc.
6.3E-13	128	1196	2.1	Carbohydrate metabolic proc.
2.9E-03	28	262	2.1	Monocarboxylic acid biosynthetic proc.
2.0E-02	19	178	2.1	Alcohol metabolic proc.
8.8E-04	34	319	2.1	Response to nitrogen compound
1.7E-03	31	292	2	Response to toxic substance
1.4E-02	21	198	2	Cellular polysaccharide biosynthetic proc.
1.6E-12	129	1228	2	Organic acid metabolic proc.
6.6E-05	49	468	2	Cellular amino acid metabolic proc.
7.5E-03	25	239	2	Polysaccharide biosynthetic proc.
1.7E-02	21	201	2	Cell death
2.1E-18	191	1834	2	Small molecule metabolic proc.
3.2E-02	18	173	2	ATP metabolic proc.
5.5E-03	27	260	2	Phosphorelay signal transduction system
3.9E-03	29	281	2	Response to ethylene
9.5E-03	25	244	2	Organic hydroxy compound biosynthetic proc.
5.6E-03	28	274	2	Fatty acid metabolic proc.
2.8E-03	32	315	2	Nucleotide metabolic proc.
4.0E-04	43	424	2	Nucleobase-containing small molecule metabolic proc.
7.8E-07	76	750	2	Small molecule biosynthetic proc.
1.2E-05	62	612	2	Response to alcohol
8.1E-03	27	268	1.9	Response to organonitrogen compound
1.0E-03	39	389	1.9	Organic hydroxy compound metabolic proc.
2.6E-04	47	470	1.9	Response to salt stress
4.2E-08	96	966	1.9	Response to lipid
1.4E-02	25	252	1.9	Detoxification
1.1E-02	27	274	1.9	Membrane organization
1.2E-04	54	549	1.9	Response to osmotic stress
6.2E-05	59	603	1.9	Response to abscisic acid
5.3E-03	32	328	1.9	Nucleoside phosphate metabolic proc.
2.9E-04	52	542	1.9	Carboxylic acid biosynthetic proc.
1.6E-12	164	1716	1.8	Cellular response to chemical stimulus
1.3E-03	44	465	1.8	Homeostatic proc.
2.0E-13	181	1914	1.8	Response to external stimulus
2.4E-03	41	437	1.8	Sulfur compound metabolic proc.
1.7E-08	133	1473	1.7	Biological proc. involved in interspecies interaction between organisms
2.8E-08	131	1457	1.7	Response to external biotic stimulus
2.8E-08	131	1457	1.7	Response to other organism
5.4E-04	59	658	1.7	Organophosphate metabolic proc.
1.7E-02	33	371	1.7	Secondary metabolic proc.
2.5E-03	48	540	1.7	Cellular response to lipid
4.3E-02	26	293	1.7	Cellular response to abscisic acid stimulus
4.3E-02	26	293	1.7	Cellular response to alcohol
1.4E-02	36	409	1.7	Dephosphorylation
2.6E-06	105	1193	1.7	Defense response to other organism
2.4E-06	106	1205	1.7	Immune response
8.4E-04	59	671	1.7	Lipid biosynthetic proc.
3.0E-08	140	1593	1.7	Response to hormone
2.7E-06	106	1209	1.7	Immune system proc.
6.9E-08	141	1631	1.7	Response to endogenous stimulus
7.3E-04	64	741	1.7	Cellular response to oxygen-containing compound
1.2E-04	85	999	1.6	Cellular response to hormone stimulus
1.7E-03	67	813	1.6	Cellular lipid metabolic proc.
6.0E-03	56	685	1.6	Protein-containing complex assembly
1.6E-04	95	1163	1.6	Lipid metabolic proc.
2.3E-03	66	808	1.6	Carbohydrate derivative metabolic proc.
1.0E-03	77	949	1.6	Reg. of biological quality
1.4E-04	102	1265	1.6	Cellular response to stress
2.1E-03	75	944	1.5	Hormone-mediated signaling pathway
5.2E-04	94	1189	1.5	Cellular response to organic substance
8.1E-03	62	789	1.5	Neg. reg. of cellular proc.
6.1E-05	141	1850	1.5	Catabolic proc.
2.8E-04	123	1627	1.5	Organic substance catabolic proc.
2.4E-04	128	1700	1.5	Defense response
2.6E-02	58	772	1.4	Protein-containing complex subunit organization
1.4E-03	106	1422	1.4	Cellular catabolic proc.
2.7E-02	70	968	1.4	Cellular component assembly
3.8E-02	129	1990	1.3	Signal transduction

## Sheet: Dark vs. Light DAS
Enrichment FDR	nGenes	Pathway Genes	Fold Enrichment	Pathways (click for details)
3.5E-02	2	4	36.3	Cellular response to sucrose starvation
4.2E-02	2	5	29	Pentose catabolic proc.
4.2E-02	2	5	29	Pos. reg. of meiotic nuclear division
1.4E-02	4	23	12.6	Chloroplast fission
1.4E-02	4	23	12.6	Plastid fission
4.2E-02	3	18	12.1	Starch catabolic proc.
4.2E-02	3	18	12.1	Purine-containing compound catabolic proc.
4.8E-02	3	20	10.9	Actin filament bundle assembly
9.9E-03	5	35	10.4	Tetraterpenoid biosynthetic proc.
9.9E-03	5	35	10.4	Carotenoid biosynthetic proc.
2.2E-02	4	28	10.4	Carbon fixation
1.4E-02	5	40	9.1	MRNA cis splicing, via spliceosome
1.4E-02	5	41	8.8	Reg. of photosynthesis
1.4E-02	5	42	8.6	Tetraterpenoid metabolic proc.
1.4E-02	5	42	8.6	Carotenoid metabolic proc.
9.9E-03	6	54	8.1	Photosynthetic electron transport chain
1.1E-02	6	57	7.6	Cellular aldehyde metabolic proc.
2.2E-02	5	49	7.4	Alternative mRNA splicing, via spliceosome
4.5E-02	4	40	7.3	Reg. of alternative mRNA splicing, via spliceosome
4.2E-02	5	63	5.8	Potassium ion transmembrane transport
4.6E-02	5	67	5.4	Calcium ion transmembrane transport
2.9E-02	6	81	5.4	Response to nematode
6.4E-03	10	152	4.8	Cellular ketone metabolic proc.
1.2E-02	9	141	4.6	Circadian rhythm
4.3E-02	6	95	4.6	Reg. of cellular ketone metabolic proc.
4.3E-02	6	95	4.6	Cellular amino acid catabolic proc.
1.3E-02	9	144	4.5	Photosynthesis, light reaction
2.6E-04	17	275	4.5	Photosynthesis
4.8E-02	6	99	4.4	Cellular metabolic compound salvage
7.4E-04	15	250	4.4	Small molecule catabolic proc.
1.4E-02	9	150	4.4	Rhythmic proc.
2.4E-02	8	137	4.2	Cellular response to light stimulus
1.4E-03	14	242	4.2	MRNA splicing, via spliceosome
2.6E-02	8	140	4.1	Response to light intensity
1.8E-02	9	159	4.1	Carboxylic acid catabolic proc.
4.2E-02	7	124	4.1	Reg. of small molecule metabolic proc.
2.9E-02	8	144	4	Cellular response to radiation
4.3E-02	7	127	4	Response to karrikin
3.3E-03	14	269	3.8	RNA splicing, via transesterification reactions
3.3E-03	14	269	3.8	RNA splicing, via transesterification reactions with bulged adenosine as nucleop
9.9E-03	12	232	3.8	Response to nutrient levels
4.0E-02	8	155	3.7	Response to reactive oxygen species
2.9E-02	9	179	3.6	Cellular response to nutrient levels
4.3E-02	8	164	3.5	Cellular response to starvation
4.4E-02	8	165	3.5	Pigment biosynthetic proc.
2.2E-02	11	239	3.3	Chloroplast organization
4.3E-02	9	202	3.2	Response to starvation
2.0E-02	12	273	3.2	Response to extracellular stimulus
3.8E-02	10	228	3.2	Cellular response to abiotic stimulus
8.2E-04	22	517	3.1	Generation of precursor metabolites and energy
4.2E-02	10	237	3.1	Electron transport chain
1.2E-02	15	357	3	RNA splicing
4.2E-02	11	274	2.9	Membrane organization
3.8E-02	12	310	2.8	Plastid organization
9.9E-03	18	465	2.8	Response to oxidative stress
2.4E-02	14	367	2.8	Metal ion transport
4.2E-02	12	317	2.7	Response to cadmium ion
1.2E-03	27	746	2.6	Response to light stimulus
4.2E-02	13	365	2.6	Inorganic cation transmembrane transport
1.7E-03	27	770	2.5	Response to radiation
2.9E-02	16	468	2.5	Cellular amino acid metabolic proc.
3.4E-04	36	1055	2.5	Carboxylic acid metabolic proc.
4.3E-02	14	416	2.4	Response to cold
2.2E-02	18	538	2.4	Monocarboxylic acid metabolic proc.
4.5E-02	14	420	2.4	Inorganic ion transmembrane transport
2.3E-02	18	542	2.4	Carboxylic acid biosynthetic proc.
4.8E-02	14	424	2.4	Nucleobase-containing small molecule metabolic proc.
5.5E-04	38	1184	2.3	Oxoacid metabolic proc.
4.5E-06	58	1834	2.3	Small molecule metabolic proc.
4.1E-02	17	540	2.3	Cation transport
8.2E-04	38	1228	2.2	Organic acid metabolic proc.
1.7E-02	23	750	2.2	Small molecule biosynthetic proc.
3.6E-02	20	671	2.2	Lipid biosynthetic proc.
1.8E-02	25	855	2.1	Ion transport
1.3E-02	28	962	2.1	Response to inorganic substance
2.6E-02	35	1422	1.8	Cellular catabolic proc.
4.2E-02	31	1277	1.8	Protein phosphorylation
1.7E-02	45	1914	1.7	Response to external stimulus
3.6E-02	39	1689	1.7	Phosphorylation
4.3E-02	37	1627	1.6	Organic substance catabolic proc.

## Sheet: Dark vs. Light DEG&DAS
Enrichment FDR	nGenes	Pathway Genes	Fold Enrichment	Pathways (click for details)
1.1E-02	2	4	73.5	Cellular response to sucrose starvation
1.6E-02	2	5	58.8	Pentose catabolic proc.
2.6E-02	2	7	42	Aspartate family amino acid catabolic proc.
3.8E-02	2	9	32.7	Ribulose bisphosphate carboxylase complex assembly
1.0E-02	3	18	24.5	Starch catabolic proc.
3.7E-03	4	28	21	Carbon fixation
8.9E-03	4	41	14.3	Reg. of photosynthesis
3.7E-03	5	54	13.6	Photosynthetic electron transport chain
3.9E-02	3	35	12.6	Tetraterpenoid biosynthetic proc.
3.9E-02	3	35	12.6	Carotenoid biosynthetic proc.
2.4E-02	4	62	9.5	Photorespiration
1.0E-02	5	81	9.1	Response to nematode
3.8E-02	4	74	7.9	Disaccharide metabolic proc.
3.8E-02	4	74	7.9	Cellular carbohydrate catabolic proc.
1.6E-02	5	95	7.7	Cellular amino acid catabolic proc.
1.6E-02	5	96	7.7	Oligosaccharide metabolic proc.
8.2E-06	14	275	7.5	Photosynthesis
1.8E-02	5	99	7.4	Cellular metabolic compound salvage
4.5E-02	4	80	7.3	Cellular response to phosphate starvation
5.1E-03	7	144	7.1	Photosynthesis, light reaction
1.0E-02	6	127	6.9	Response to karrikin
3.7E-03	8	179	6.6	Cellular response to nutrient levels
7.9E-03	7	159	6.5	Carboxylic acid catabolic proc.
1.5E-02	6	140	6.3	Response to light intensity
8.5E-03	7	164	6.3	Cellular response to starvation
3.8E-02	5	124	5.9	Reg. of small molecule metabolic proc.
2.6E-03	10	250	5.9	Small molecule catabolic proc.
3.7E-03	9	232	5.7	Response to nutrient levels
8.5E-03	8	219	5.4	Cellular response to extracellular stimulus
1.6E-02	7	202	5.1	Response to starvation
7.9E-03	9	273	4.8	Response to extracellular stimulus
4.3E-02	6	191	4.6	Alpha-amino acid biosynthetic proc.
1.0E-02	9	298	4.4	Carbohydrate catabolic proc.
3.3E-02	7	239	4.3	Chloroplast organization
1.8E-02	8	274	4.3	Membrane organization
2.6E-03	14	517	4	Generation of precursor metabolites and energy
1.4E-02	11	465	3.5	Response to oxidative stress
2.0E-02	11	503	3.2	Cellular carbohydrate metabolic proc.
3.7E-02	10	468	3.1	Cellular amino acid metabolic proc.
3.3E-02	11	538	3	Monocarboxylic acid metabolic proc.
3.3E-02	11	542	3	Carboxylic acid biosynthetic proc.
9.5E-03	15	746	3	Response to light stimulus
2.6E-03	21	1055	2.9	Carboxylic acid metabolic proc.
1.1E-02	15	770	2.9	Response to radiation
2.6E-03	23	1196	2.8	Carbohydrate metabolic proc.
1.5E-05	35	1834	2.8	Small molecule metabolic proc.
3.4E-03	22	1184	2.7	Oxoacid metabolic proc.
4.2E-02	12	658	2.7	Organophosphate metabolic proc.
4.5E-02	12	671	2.6	Lipid biosynthetic proc.
4.2E-02	13	750	2.5	Small molecule biosynthetic proc.
4.1E-03	26	1627	2.3	Organic substance catabolic proc.
5.0E-02	15	962	2.3	Response to inorganic substance
1.1E-02	22	1422	2.3	Cellular catabolic proc.
7.9E-03	28	1914	2.1	Response to external stimulus
8.6E-03	27	1850	2.1	Catabolic proc.
1.6E-02	24	1689	2.1	Phosphorylation

## Sheet: Dark vs. Light DEG only
Enrichment FDR	nGenes	Pathway Genes	Fold Enrichment	Pathways (click for details)
1.1E-04	4	4	22.2	Photosynthesis, light harvesting in photosystem II
7.5E-06	6	8	16.7	NADH dehydrogenase complex (plastoquinone) assembly
9.7E-04	4	6	14.8	Glycine decarboxylation via glycine cleavage system
4.6E-02	2	3	14.8	Sulfate reduction
4.6E-02	2	3	14.8	Sulfolipid metabolic proc.
4.6E-02	2	3	14.8	Sulfolipid biosynthetic proc.
4.6E-02	2	3	14.8	Transport of virus in host, cell to cell
4.6E-02	2	3	14.8	Cellular response to freezing
4.6E-02	2	3	14.8	Multi-organism intercellular transport
4.1E-06	7	11	14.1	NAD(P)H dehydrogenase complex assembly
1.1E-11	14	23	13.5	Photosynthesis, light harvesting in photosystem I
1.0E-02	3	5	13.3	Tyrosine catabolic proc.
8.1E-06	7	12	13	Fructose 1,6-bisphosphate metabolic proc.
2.0E-03	4	7	12.7	Glycine catabolic proc.
9.7E-16	20	36	12.3	Photosynthesis, light harvesting
4.2E-04	5	9	12.3	Acetyl-CoA biosynthetic proc. from pyruvate
6.0E-07	9	17	11.8	Photosynthetic electron transport in photosystem I
2.4E-08	11	21	11.6	Reductive pentose-phosphate cycle
2.4E-08	11	21	11.6	Photosynthesis, dark reaction
1.6E-02	3	6	11.1	Ammonia assimilation cycle
1.6E-02	3	6	11.1	Granum assembly
5.6E-03	4	9	9.9	Ribulose bisphosphate carboxylase complex assembly
8.1E-05	7	16	9.7	Response to fructose
6.3E-08	12	28	9.5	Carbon fixation
2.5E-02	3	7	9.5	Amylopectin biosynthetic proc.
2.5E-02	3	7	9.5	Protein glutathionylation
2.5E-02	3	7	9.5	Photosystem II stabilization
2.5E-02	3	7	9.5	Pos. reg. of reactive oxygen species biosynthetic proc.
2.5E-02	3	7	9.5	Amylopectin metabolic proc.
2.5E-02	3	7	9.5	Leucine catabolic proc.
1.7E-03	5	12	9.3	Photosystem II repair
7.0E-14	22	54	9	Photosynthetic electron transport chain
8.5E-03	4	10	8.9	Glycerol ether metabolic proc.
3.7E-06	10	26	8.5	Photosystem II assembly
2.4E-32	54	144	8.3	Photosynthesis, light reaction
8.3E-04	6	16	8.3	Acetyl-CoA biosynthetic proc.
8.3E-04	6	16	8.3	Reg. of protein serine/threonine phosphatase activity
3.6E-02	3	8	8.3	Protein lipoylation
1.1E-02	4	11	8.1	Photoinhibition
1.1E-02	4	11	8.1	Neg. reg. of photosynthesis, light reaction
3.6E-03	5	14	7.9	Nonphotochemical quenching
3.6E-03	5	14	7.9	Neg. reg. of photosynthesis
3.6E-03	5	14	7.9	Energy quenching
3.7E-04	7	20	7.8	Glycogen metabolic proc.
3.7E-04	7	20	7.8	Energy reserve metabolic proc.
2.4E-53	94	275	7.6	Photosynthesis
1.6E-02	4	12	7.4	Tyrosine metabolic proc.
4.8E-02	3	9	7.4	Photosynthetic acclimation
4.8E-02	3	9	7.4	Photosynthetic electron transport in photosystem II
6.6E-05	9	28	7.1	Gluconeogenesis
6.6E-04	7	22	7.1	Thioester biosynthetic proc.
6.6E-04	7	22	7.1	Acyl-CoA biosynthetic proc.
1.0E-09	19	60	7	Response to high light intensity
2.1E-03	6	19	7	Response to low light intensity stimulus
4.4E-09	18	58	6.9	Protein-chromophore linkage
8.6E-04	7	23	6.8	Neg. reg. of phosphoprotein phosphatase activity
8.6E-04	7	23	6.8	Neg. reg. of protein dephosphorylation
8.6E-04	7	23	6.8	Reg. of photosynthesis, light reaction
1.1E-04	9	30	6.7	Hexose biosynthetic proc.
5.2E-07	14	47	6.6	Cell redox homeostasis
8.7E-03	5	17	6.5	Serine family amino acid catabolic proc.
2.6E-02	4	14	6.3	Xanthophyll metabolic proc.
2.6E-02	4	14	6.3	Ether metabolic proc.
2.6E-02	4	14	6.3	Water homeostasis
2.6E-02	4	14	6.3	Protein tetramerization
4.6E-07	15	54	6.2	Glucose metabolic proc.
1.1E-02	5	18	6.2	Starch catabolic proc.
1.1E-02	5	18	6.2	Photosystem I assembly
1.1E-02	5	18	6.2	Glycine metabolic proc.
5.9E-04	8	29	6.1	Reg. of generation of precursor metabolites and energy
3.2E-02	4	15	5.9	Reg. of reactive oxygen species biosynthetic proc.
1.3E-02	5	19	5.8	Response to mechanical stimulus
2.2E-03	7	27	5.8	Acetyl-CoA metabolic proc.
1.2E-14	35	140	5.6	Response to light intensity
2.4E-04	10	41	5.4	Reg. of photosynthesis
8.6E-03	6	25	5.3	Leucine metabolic proc.
2.9E-04	10	42	5.3	Starch biosynthetic proc.
4.7E-02	4	17	5.2	Response to desiccation
1.0E-02	6	26	5.1	Protein repair
1.0E-02	6	26	5.1	Pentose-phosphate shunt
1.0E-02	6	26	5.1	Response to freezing
1.2E-02	6	27	4.9	Glutamate metabolic proc.
1.4E-02	6	28	4.8	NADPH regeneration
7.1E-03	7	33	4.7	Response to insect
7.1E-03	7	33	4.7	NADH dehydrogenase complex assembly
3.4E-03	8	38	4.7	Cellular response to water deprivation
8.5E-05	13	62	4.7	Monosaccharide biosynthetic proc.
4.9E-05	14	68	4.6	Alpha-amino acid catabolic proc.
1.8E-06	19	95	4.4	Cellular amino acid catabolic proc.
3.8E-02	5	25	4.4	Jasmonic acid biosynthetic proc.
3.8E-05	15	76	4.4	Starch metabolic proc.
2.7E-03	9	46	4.3	Response to absence of light
1.1E-02	7	36	4.3	Multidimensional cell growth
1.1E-02	7	36	4.3	Nucleoside bisphosphate biosynthetic proc.
1.1E-02	7	36	4.3	Purine nucleoside bisphosphate biosynthetic proc.
3.8E-04	12	62	4.3	Photorespiration
4.4E-02	5	26	4.3	Reg. of ethylene-activated signaling pathway
4.4E-02	5	26	4.3	Reg. of phosphorelay signal transduction system
6.4E-03	8	42	4.2	Tetraterpenoid metabolic proc.
6.4E-03	8	42	4.2	Carotenoid metabolic proc.
1.2E-02	7	37	4.2	NADP metabolic proc.
2.5E-04	13	69	4.2	Response to hydrogen peroxide
4.0E-03	9	49	4.1	Thylakoid membrane organization
1.0E-04	15	83	4	Nucleotide phosphorylation
6.8E-28	93	517	4	Generation of precursor metabolites and energy
2.8E-04	14	80	3.9	Ribonucleoside diphosphate metabolic proc.
5.5E-04	13	75	3.8	Purine nucleoside diphosphate metabolic proc.
6.2E-03	9	52	3.8	Cellular response to osmotic stress
3.1E-04	14	81	3.8	Nucleoside diphosphate phosphorylation
1.0E-04	16	93	3.8	Pyruvate metabolic proc.
3.6E-02	6	35	3.8	Tetraterpenoid biosynthetic proc.
3.6E-02	6	35	3.8	Carotenoid biosynthetic proc.
1.3E-03	12	72	3.7	Glycolytic proc.
1.3E-03	12	72	3.7	ADP metabolic proc.
1.3E-03	12	72	3.7	ATP generation from ADP
1.3E-02	8	48	3.7	Cellular polysaccharide catabolic proc.
4.1E-02	6	36	3.7	Glucose 6-phosphate metabolic proc.
1.5E-02	8	49	3.6	Thioester metabolic proc.
1.5E-02	8	49	3.6	Acyl-CoA metabolic proc.
2.6E-02	7	43	3.6	Response to far red light
3.7E-05	19	117	3.6	Response to brassinosteroid
9.9E-03	9	56	3.6	Plastid membrane organization
6.2E-03	10	63	3.5	Protein peptidyl-prolyl isomerization
2.6E-04	16	101	3.5	Nucleoside diphosphate metabolic proc.
8.6E-04	14	90	3.5	Chlorophyll metabolic proc.
3.2E-02	7	45	3.5	Branched-chain amino acid metabolic proc.
9.0E-06	23	150	3.4	Rhythmic proc.
1.0E-03	14	92	3.4	Cellular response to brassinosteroid stimulus
6.3E-15	63	416	3.4	Response to cold
7.2E-06	24	159	3.4	Carboxylic acid catabolic proc.
1.1E-04	19	127	3.3	Response to karrikin
4.3E-05	21	141	3.3	Circadian rhythm
3.7E-09	40	269	3.3	Response to decreased oxygen levels
2.5E-02	8	54	3.3	Reg. of circadian rhythm
1.6E-02	9	61	3.3	Xyloglucan metabolic proc.
1.0E-02	10	68	3.3	Serine family amino acid metabolic proc.
6.5E-03	11	75	3.3	Response to sucrose
6.3E-08	35	241	3.2	Cellular response to decreased oxygen levels
1.0E-04	20	138	3.2	Response to chitin
2.7E-03	13	90	3.2	Brassinosteroid mediated signaling pathway
2.7E-03	13	90	3.2	Steroid hormone mediated signaling pathway
2.7E-03	13	90	3.2	Response to steroid hormone
2.7E-03	13	90	3.2	Cellular response to steroid hormone stimulus
2.2E-08	38	265	3.2	Response to hypoxia
8.0E-03	11	77	3.2	Response to disaccharide
1.9E-02	9	63	3.2	Response to red light
3.0E-02	8	56	3.2	Glucan catabolic proc.
1.7E-07	34	239	3.2	Cellular response to hypoxia
5.4E-05	22	155	3.2	Response to reactive oxygen species
8.7E-03	11	78	3.1	Reg. of carbohydrate metabolic proc.
1.4E-07	35	249	3.1	Cellular glucan metabolic proc.
3.7E-22	104	746	3.1	Response to light stimulus
2.3E-02	9	65	3.1	Chlorophyll biosynthetic proc.
2.4E-07	35	255	3	Glucan metabolic proc.
1.6E-02	10	73	3	Neg. reg. of hydrolase activity
1.9E-06	31	228	3	Cellular response to abiotic stimulus
3.9E-02	8	59	3	Reg. of protein dephosphorylation
1.7E-02	10	74	3	Cellular carbohydrate catabolic proc.
3.7E-21	104	770	3	Response to radiation
5.8E-17	85	633	3	Response to temperature stimulus
3.9E-03	14	106	2.9	Porphyrin-containing compound metabolic proc.
4.6E-02	8	61	2.9	Cellular response to acid chemical
4.3E-03	14	107	2.9	Tetrapyrrole metabolic proc.
4.1E-06	31	237	2.9	Electron transport chain
2.2E-02	10	77	2.9	Response to monosaccharide
2.2E-02	10	77	2.9	Carboxylic acid transmembrane transport
9.4E-04	18	139	2.9	Hexose metabolic proc.
9.4E-04	18	139	2.9	Glucan biosynthetic proc.
3.5E-11	60	465	2.9	Response to oxidative stress
4.2E-06	32	250	2.8	Small molecule catabolic proc.
7.9E-09	48	376	2.8	Carbohydrate biosynthetic proc.
3.0E-03	16	128	2.8	Cellular response to chemical stress
1.1E-04	25	201	2.8	Pigment metabolic proc.
5.2E-04	21	169	2.8	Sulfur compound biosynthetic proc.
2.2E-03	17	137	2.8	Cellular response to light stimulus
8.1E-04	20	162	2.7	Response to carbohydrate
4.3E-02	9	73	2.7	Response to hexose
4.5E-07	40	325	2.7	Cellular polysaccharide metabolic proc.
3.1E-04	23	188	2.7	Monosaccharide metabolic proc.
2.2E-08	49	402	2.7	Response to water deprivation
8.0E-05	27	222	2.7	Response to wounding
1.6E-02	12	99	2.7	Cellular metabolic compound salvage
9.6E-04	20	165	2.7	Pigment biosynthetic proc.
4.9E-02	9	75	2.7	Porphyrin-containing compound biosynthetic proc.
3.7E-02	10	84	2.6	Systemic acquired resistance
3.7E-03	17	144	2.6	Cellular response to radiation
3.9E-02	10	85	2.6	Polyol metabolic proc.
5.6E-06	37	319	2.6	Response to organic cyclic compound
5.8E-08	51	442	2.6	Response to acid chemical
1.3E-04	28	243	2.6	Response to heat
4.5E-02	10	87	2.6	Peptidyl-proline modification
5.7E-04	24	210	2.5	Cellular response to ethylene stimulus
1.2E-05	36	317	2.5	Response to cadmium ion
8.6E-04	23	203	2.5	Ethylene-activated signaling pathway
2.6E-04	27	239	2.5	Chloroplast organization
2.0E-05	35	310	2.5	Plastid organization
5.0E-16	108	962	2.5	Response to inorganic substance
4.3E-04	26	233	2.5	Cellular homeostasis
1.7E-02	14	127	2.4	Photoperiodism, flowering
4.3E-02	11	100	2.4	Reg. of stomatal movement
3.8E-07	50	457	2.4	Defense response to bacterium
3.4E-02	12	110	2.4	Vitamin metabolic proc.
6.6E-04	26	240	2.4	Cellular carbohydrate biosynthetic proc.
8.6E-04	25	231	2.4	Response to red or far red light
3.0E-06	46	433	2.4	Response to metal ion
3.5E-03	21	198	2.4	Cellular polysaccharide biosynthetic proc.
2.3E-07	56	534	2.3	Response to bacterium
1.4E-03	25	239	2.3	Polysaccharide biosynthetic proc.
6.9E-04	30	298	2.2	Carbohydrate catabolic proc.
1.6E-02	17	169	2.2	Response to salicylic acid
7.3E-21	170	1692	2.2	Response to oxygen-containing compound
1.5E-03	27	269	2.2	Purine-containing compound metabolic proc.
3.6E-02	14	140	2.2	Photoperiodism
8.9E-03	20	200	2.2	Response to fatty acid
3.0E-02	15	151	2.2	Stomatal movement
3.0E-02	15	151	2.2	Cell wall polysaccharide metabolic proc.
1.0E-03	29	292	2.2	Response to toxic substance
7.8E-06	49	494	2.2	Polysaccharide metabolic proc.
1.6E-02	18	183	2.2	Cellular oxidant detoxification
2.7E-02	16	164	2.2	Fatty acid biosynthetic proc.
1.2E-05	49	503	2.2	Cellular carbohydrate metabolic proc.
7.5E-03	22	226	2.2	Purine ribonucleotide metabolic proc.
9.3E-04	31	319	2.2	Response to nitrogen compound
1.5E-02	19	196	2.2	Response to jasmonic acid
2.7E-03	27	281	2.1	Response to ethylene
1.1E-02	21	219	2.1	Cellular response to extracellular stimulus
2.6E-02	17	178	2.1	Alcohol metabolic proc.
3.9E-03	26	273	2.1	Response to extracellular stimulus
3.3E-02	16	168	2.1	Aging
6.4E-03	25	268	2.1	Response to organonitrogen compound
5.3E-09	90	966	2.1	Response to lipid
7.2E-06	57	612	2.1	Response to alcohol
3.7E-05	50	538	2.1	Monocarboxylic acid metabolic proc.
9.3E-06	56	603	2.1	Response to abscisic acid
4.2E-02	16	173	2.1	ATP metabolic proc.
8.9E-03	24	260	2.1	Phosphorelay signal transduction system
1.1E-02	23	251	2	Ribonucleotide metabolic proc.
2.3E-04	43	470	2	Response to salt stress
4.6E-02	16	175	2	Energy derivation by oxidation of organic compounds
1.2E-02	23	252	2	Detoxification
6.1E-05	50	549	2	Response to osmotic stress
3.2E-02	18	198	2	Cellular response to toxic substance
4.7E-02	16	176	2	Cellular response to organic cyclic compound
8.9E-09	95	1055	2	Carboxylic acid metabolic proc.
4.8E-14	153	1716	2	Cellular response to chemical stimulus
3.1E-09	105	1184	2	Oxoacid metabolic proc.
1.6E-02	23	260	2	Ribose phosphate metabolic proc.
4.4E-09	105	1196	1.9	Carbohydrate metabolic proc.
1.8E-02	23	262	1.9	Monocarboxylic acid biosynthetic proc.
2.7E-03	34	389	1.9	Organic hydroxy compound metabolic proc.
1.1E-02	26	298	1.9	Alpha-amino acid metabolic proc.
4.4E-09	107	1228	1.9	Organic acid metabolic proc.
1.3E-03	40	465	1.9	Homeostatic proc.
1.7E-02	25	293	1.9	Cellular response to abscisic acid stimulus
1.7E-02	25	293	1.9	Cellular response to alcohol
5.8E-04	46	540	1.9	Cellular response to lipid
1.2E-12	156	1834	1.9	Small molecule metabolic proc.
5.0E-05	63	750	1.9	Small molecule biosynthetic proc.
2.8E-02	23	274	1.9	Fatty acid metabolic proc.
2.7E-03	39	468	1.9	Cellular amino acid metabolic proc.
2.2E-02	26	315	1.8	Nucleotide metabolic proc.
5.2E-03	36	437	1.8	Sulfur compound metabolic proc.
2.2E-04	60	741	1.8	Cellular response to oxygen-containing compound
1.0E-02	34	424	1.8	Nucleobase-containing small molecule metabolic proc.
2.8E-10	153	1914	1.8	Response to external stimulus
1.8E-08	127	1593	1.8	Response to hormone
2.2E-06	95	1193	1.8	Defense response to other organism
9.1E-08	117	1473	1.8	Biological proc. involved in interspecies interaction between organisms
3.3E-02	26	328	1.8	Nucleoside phosphate metabolic proc.
1.7E-07	115	1457	1.8	Response to external biotic stimulus
1.7E-07	115	1457	1.8	Response to other organism
3.4E-06	95	1205	1.8	Immune response
3.8E-06	95	1209	1.7	Immune system proc.
3.5E-08	128	1631	1.7	Response to endogenous stimulus
2.6E-02	29	371	1.7	Secondary metabolic proc.
8.9E-05	77	999	1.7	Cellular response to hormone stimulus
1.0E-02	41	542	1.7	Carboxylic acid biosynthetic proc.
4.8E-02	30	409	1.6	Dephosphorylation
1.6E-03	68	944	1.6	Hormone-mediated signaling pathway
1.8E-03	68	949	1.6	Reg. of biological quality
1.1E-02	49	685	1.6	Protein-containing complex assembly
3.8E-04	85	1189	1.6	Cellular response to organic substance
1.4E-02	47	658	1.6	Organophosphate metabolic proc.
4.3E-04	89	1265	1.6	Cellular response to stress
1.9E-02	47	671	1.6	Lipid biosynthetic proc.
1.8E-03	80	1163	1.5	Lipid metabolic proc.
1.6E-02	54	789	1.5	Neg. reg. of cellular proc.
1.9E-04	115	1700	1.5	Defense response
2.6E-02	54	813	1.5	Cellular lipid metabolic proc.
3.5E-02	53	808	1.5	Carbohydrate derivative metabolic proc.
5.2E-03	114	1850	1.4	Catabolic proc.
2.6E-02	97	1627	1.3	Organic substance catabolic proc.

## Sheet: Dark vs. Light DAS only
Enrichment FDR	nGenes	Pathway Genes	Fold Enrichment	Pathways (click for details)
4.6E-03	4	23	24.9	Chloroplast fission
4.6E-03	4	23	24.9	Plastid fission
4.6E-03	10	242	5.9	MRNA splicing, via spliceosome
4.6E-03	10	269	5.3	RNA splicing, via transesterification reactions
4.6E-03	10	269	5.3	RNA splicing, via transesterification reactions with bulged adenosine as nucleop
8.3E-03	11	357	4.4	RNA splicing

## Sheet: Heat vs. Dark DEG
Enrichment FDR	nGenes	Pathway Genes	Fold Enrichment	Pathways (click for details)
1.8E-03	6	6	4.3	Endonucleolytic cleavage in ITS1 to separate SSU-rRNA from 5.8S rRNA and LSU-rRN
5.8E-03	5	5	4.3	Autophagy of peroxisome
5.8E-03	5	5	4.3	Pos. reg. of meiotic nuclear division
5.8E-03	5	5	4.3	Reg. of shade avoidance
1.3E-07	15	16	4	Defense response by cell wall thickening
8.8E-04	9	11	3.5	Cellular heat acclimation
8.5E-04	10	13	3.3	Indole-containing compound catabolic proc.
2.3E-03	9	12	3.2	Cellular response to sulfate starvation
2.3E-03	9	12	3.2	Nucleosome positioning
6.1E-03	8	11	3.1	Circadian reg. of gene expression
6.1E-03	8	11	3.1	Protein K63-linked ubiquitination
8.7E-07	21	29	3.1	Defense response by callose deposition
2.0E-03	10	14	3	Primary miRNA processing
2.0E-03	10	14	3	Vesicle cargo loading
2.0E-03	10	14	3	Protein localization involved in auxin polar transport
5.0E-03	9	13	2.9	Toxin biosynthetic proc.
5.0E-03	9	13	2.9	Indole phytoalexin biosynthetic proc.
5.0E-03	9	13	2.9	Peptidyl-threonine phosphorylation
5.0E-03	9	13	2.9	Peptidyl-threonine modification
5.0E-03	9	13	2.9	Phytoalexin metabolic proc.
5.0E-03	9	13	2.9	Phytoalexin biosynthetic proc.
5.0E-03	9	13	2.9	RNA decapping
4.3E-04	14	21	2.8	Chloroplast rRNA processing
4.1E-03	10	15	2.8	Isoleucine metabolic proc.
4.1E-03	10	15	2.8	Isoleucine biosynthetic proc.
3.4E-04	15	23	2.8	Photosynthesis, light harvesting in photosystem I
3.2E-03	11	17	2.8	Biological adhesion
3.2E-03	11	17	2.8	Cell adhesion
1.1E-09	38	59	2.7	Heat acclimation
8.4E-05	18	28	2.7	Callose deposition in cell wall
8.3E-04	14	22	2.7	Reg. of leaf development
6.6E-05	19	30	2.7	Cell wall thickening
2.5E-03	12	19	2.7	Response to low light intensity stimulus
1.1E-06	27	43	2.7	Response to far red light
5.8E-03	11	18	2.6	Entrainment of circadian clock
3.7E-04	17	28	2.6	Group II intron splicing
2.8E-04	18	30	2.6	Protein import into chloroplast stroma
4.4E-03	12	20	2.6	Maturation of LSU-rRNA from tricistronic rRNA transcript (SSU-rRNA, 5.8S rRNA, L
2.2E-06	29	49	2.5	Protein targeting to chloroplast
2.2E-06	29	49	2.5	Establishment of protein localization to chloroplast
3.3E-03	13	22	2.5	Reg. of salicylic acid metabolic proc.
6.4E-04	17	29	2.5	Very long-chain fatty acid metabolic proc.
1.2E-04	21	36	2.5	Photosynthesis, light harvesting
2.5E-03	14	24	2.5	Cellular response to misfolded protein
1.9E-03	15	26	2.5	Protein palmitoylation
6.9E-05	23	40	2.4	MRNA cis splicing, via spliceosome
1.4E-03	16	28	2.4	Production of miRNAs involved in gene silencing by miRNA
8.7E-06	28	49	2.4	Alternative mRNA splicing, via spliceosome
3.9E-05	25	44	2.4	Immune response-regulating signaling pathway
1.1E-03	17	30	2.4	Immune response-activating signal transduction
1.1E-03	17	30	2.4	Innate immune response-activating signal transduction
5.4E-03	13	23	2.4	Peptidyl-L-cysteine S-palmitoylation
5.4E-03	13	23	2.4	Peptidyl-S-diacylglycerol-L-cysteine biosynthetic proc. from peptidyl-cysteine
5.4E-03	13	23	2.4	Nuclear-transcribed mRNA catabolic process, nonsense-mediated decay
3.9E-10	54	97	2.4	Endocytosis
3.1E-03	15	27	2.4	Response to misfolded protein
4.5E-04	20	36	2.4	Cellular response to cold
2.3E-03	16	29	2.3	Branched-chain amino acid biosynthetic proc.
1.3E-03	18	33	2.3	Protein refolding
5.5E-11	62	114	2.3	Ribosomal large subunit biogenesis
5.7E-10	56	103	2.3	Peptidyl-serine modification
5.0E-06	33	61	2.3	Reg. of phosphatase activity
1.2E-09	55	102	2.3	Peptidyl-serine phosphorylation
2.7E-06	35	65	2.3	Reg. of dephosphorylation
6.2E-03	14	26	2.3	Spliceosomal complex assembly
2.0E-06	36	67	2.3	Neg. reg. of defense response
3.8E-04	22	41	2.3	Gene silencing by miRNA
3.8E-04	22	41	2.3	Intra-Golgi vesicle-mediated transport
1.5E-06	37	69	2.3	Response to hydrogen peroxide
4.7E-03	15	28	2.3	Peptidyl-cysteine modification
1.1E-05	32	60	2.3	Response to high light intensity
2.1E-04	24	45	2.3	Callose localization
2.1E-04	24	45	2.3	Branched-chain amino acid metabolic proc.
1.5E-04	25	47	2.3	Ribosomal large subunit assembly
1.4E-03	19	36	2.2	Nucleoside bisphosphate biosynthetic proc.
1.4E-03	19	36	2.2	Purine nucleoside bisphosphate biosynthetic proc.
3.2E-04	24	46	2.2	Reg. of leaf senescence
2.4E-04	25	48	2.2	Polysaccharide localization
5.6E-15	96	186	2.2	Protein folding
2.2E-03	19	37	2.2	Reg. of protein stability
1.2E-03	21	41	2.2	Pos. reg. of growth
3.2E-07	46	90	2.2	Reg. of seedling development
4.8E-04	24	47	2.2	Maturation of LSU-rRNA
1.0E-04	29	57	2.2	Reg. of phosphoprotein phosphatase activity
7.8E-05	30	59	2.2	Reg. of protein dephosphorylation
6.0E-06	38	75	2.2	Cellular response to heat
4.2E-18	123	243	2.2	Response to heat
1.4E-07	50	99	2.1	Chromatin remodeling
4.6E-05	33	66	2.1	Chaperone-mediated protein folding
6.3E-05	32	64	2.1	Nucleosome organization
1.1E-04	30	60	2.1	Protein complex oligomerization
1.5E-04	29	58	2.1	Protein-chromophore linkage
2.8E-04	27	54	2.1	Reg. of circadian rhythm
3.1E-03	19	38	2.1	Cytosolic transport
3.1E-03	19	38	2.1	Reg. of gene silencing
4.2E-03	18	36	2.1	MRNA 3 -end processing
4.2E-03	18	36	2.1	Reg. of defense response to fungus
2.3E-03	20	40	2.1	Reg. of alternative mRNA splicing, via spliceosome
2.2E-04	29	59	2.1	Pectin biosynthetic proc.
2.2E-04	29	59	2.1	Reg. of mRNA processing
3.0E-04	28	57	2.1	Reg. of RNA splicing
7.5E-04	25	51	2.1	MAPK cascade
1.0E-03	24	49	2.1	Reg. of mRNA splicing, via spliceosome
4.0E-06	43	88	2.1	Response to blue light
5.5E-06	42	86	2.1	Reg. of seed germination
2.5E-03	21	43	2.1	Neg. reg. of response to biotic stimulus
3.1E-09	68	140	2.1	Photoperiodism
9.5E-05	33	68	2.1	Hyperosmotic response
2.4E-04	30	62	2.1	Chromatin assembly or disassembly
4.3E-04	28	58	2.1	ERAD pathway
5.8E-04	27	56	2.1	Detection of light stimulus
1.4E-03	24	50	2	de novo protein folding
7.4E-05	35	73	2	MRNA transport
1.9E-03	23	48	2	Long-day photoperiodism
1.9E-03	23	48	2	Chaperone cofactor-dependent protein refolding
9.3E-09	67	140	2	Response to light intensity
2.5E-03	22	46	2	Response to absence of light
2.5E-03	22	46	2	Neg. reg. of immune system proc.
3.4E-03	21	44	2	Receptor-mediated endocytosis
9.6E-09	68	143	2	Leaf senescence
6.1E-03	19	40	2	Sphingolipid biosynthetic proc.
8.2E-04	27	57	2	Hyperosmotic salinity response
1.1E-03	26	55	2	Red, far-red light phototransduction
1.1E-03	26	55	2	Indole-containing compound biosynthetic proc.
1.1E-03	26	55	2	Phototransduction
1.0E-08	70	149	2	Plant organ senescence
6.0E-05	38	81	2	Response to topologically incorrect protein
2.6E-15	126	269	2	RNA splicing, via transesterification reactions
2.6E-15	126	269	2	RNA splicing, via transesterification reactions with bulged adenosine as nucleop
7.9E-05	37	79	2	Indole-containing compound metabolic proc.
3.5E-03	22	47	2	Nucleosome assembly
6.2E-04	29	62	2	Detection of external stimulus
2.4E-34	295	633	2	Response to temperature stimulus
1.9E-04	34	73	2	Cellular response to topologically incorrect protein
3.2E-07	59	127	2	Photoperiodism, flowering
3.5E-04	32	69	2	Viral proc.
2.0E-03	25	54	2	Reg. of reactive oxygen species metabolic proc.
2.7E-03	24	52	2	Chromatin assembly
2.7E-03	24	52	2	Reg. of defense response to bacterium
7.1E-17	146	317	2	Response to cadmium ion
8.5E-04	29	63	2	Response to red light
3.7E-08	69	150	2	Rhythmic proc.
1.1E-04	38	83	1.9	Nucleic acid transport
1.1E-04	38	83	1.9	RNA transport
1.1E-04	38	83	1.9	Establishment of RNA localization
4.6E-05	42	92	1.9	Cellular response to brassinosteroid stimulus
6.2E-05	41	90	1.9	Brassinosteroid mediated signaling pathway
6.2E-05	41	90	1.9	Steroid hormone mediated signaling pathway
6.2E-05	41	90	1.9	Response to steroid hormone
2.6E-04	35	77	1.9	Protein targeting to membrane
2.4E-07	64	141	1.9	Circadian rhythm
8.6E-07	59	130	1.9	Translational initiation
7.1E-06	51	113	1.9	Protein transmembrane transport
5.5E-23	215	477	1.9	MRNA processing
8.3E-05	41	91	1.9	Detection of stimulus
8.3E-05	41	91	1.9	Intracellular protein transmembrane transport
7.1E-12	109	242	1.9	MRNA splicing, via spliceosome
3.5E-05	45	100	1.9	Reg. of stomatal movement
1.1E-04	40	89	1.9	Response to virus
2.5E-09	86	192	1.9	Protein autophosphorylation
3.9E-08	75	168	1.9	Localization within membrane
3.5E-03	25	56	1.9	Sphingolipid metabolic proc.
1.5E-03	29	65	1.9	Chlorophyll biosynthetic proc.
1.1E-12	120	269	1.9	Response to decreased oxygen levels
1.0E-16	159	357	1.9	RNA splicing
1.6E-08	80	180	1.9	Golgi vesicle transport
9.7E-06	52	117	1.9	Response to brassinosteroid
1.5E-04	40	90	1.9	Chlorophyll metabolic proc.
4.8E-04	35	79	1.9	Cellular response to red or far red light
6.2E-03	23	52	1.9	Cellular response to osmotic stress
6.4E-04	34	77	1.9	Red or far-red light signaling pathway
5.1E-12	117	265	1.9	Response to hypoxia
5.3E-10	97	220	1.9	Neg. reg. of response to stimulus
1.1E-06	63	143	1.9	Protein import
9.9E-08	74	168	1.9	Aging
8.3E-11	106	241	1.9	Cellular response to decreased oxygen levels
1.1E-10	105	239	1.9	Cellular response to hypoxia
4.7E-03	25	57	1.9	Cellular response to carbohydrate stimulus
2.8E-06	60	137	1.9	Cellular response to light stimulus
5.1E-18	182	416	1.9	Response to cold
7.1E-17	171	392	1.9	Leaf development
1.1E-08	87	200	1.9	Ribonucleoprotein complex subunit organization
8.8E-22	231	535	1.8	Ribonucleoprotein complex biogenesis
2.5E-04	41	95	1.8	Auxin polar transport
2.5E-04	41	95	1.8	Reg. of cellular ketone metabolic proc.
2.5E-04	41	95	1.8	Cellular amino acid catabolic proc.
2.6E-08	85	197	1.8	Ribonucleoprotein complex assembly
4.4E-05	50	116	1.8	Auxin transport
6.1E-03	25	58	1.8	Cortical cytoskeleton organization
3.4E-03	28	65	1.8	Nuclear export
6.1E-04	37	86	1.8	Reg. of innate immune response
3.4E-04	40	93	1.8	RNA localization
6.9E-19	202	470	1.8	Response to salt stress
1.7E-20	221	515	1.8	Vesicle-mediated transport
6.2E-10	105	245	1.8	Protein targeting
4.4E-05	51	119	1.8	Hormone transport
4.5E-03	27	63	1.8	Pos. reg. of reproductive proc.
4.6E-17	184	430	1.8	Ribosome biogenesis
3.4E-08	86	201	1.8	Cell death
3.2E-05	53	124	1.8	Reg. of small molecule metabolic proc.
6.3E-06	61	143	1.8	Protein localization to membrane
1.8E-04	45	106	1.8	Cytoplasmic translation
1.7E-17	194	457	1.8	Defense response to bacterium
4.5E-06	64	151	1.8	Stomatal movement
1.3E-04	47	111	1.8	Nuclear transport
1.3E-04	47	111	1.8	Nucleocytoplasmic transport
1.2E-22	256	605	1.8	MRNA metabolic proc.
3.2E-03	30	71	1.8	Meristem structural organization
3.2E-03	30	71	1.8	Reg. of photoperiodism, flowering
5.8E-03	27	64	1.8	Protein-containing complex localization
5.8E-03	27	64	1.8	Reg. of lipid biosynthetic proc.
4.6E-11	124	294	1.8	RRNA processing
1.4E-03	35	83	1.8	Reg. of lipid metabolic proc.
9.9E-20	225	534	1.8	Response to bacterium
2.8E-10	115	273	1.8	Reg. of defense response
2.3E-06	69	164	1.8	Fatty acid biosynthetic proc.
1.0E-03	37	88	1.8	Photomorphogenesis
5.4E-16	182	433	1.8	Response to metal ion
9.5E-05	50	119	1.8	MRNA catabolic proc.
7.4E-11	125	299	1.8	RRNA metabolic proc.
1.8E-03	35	84	1.8	Process utilizing autophagic mechanism
1.8E-03	35	84	1.8	Autophagy
2.0E-05	60	144	1.8	Cellular response to radiation
4.2E-03	30	72	1.8	Endosomal transport
3.2E-07	82	197	1.8	Seedling development
6.1E-07	79	190	1.8	Reg. of response to biotic stimulus
3.1E-03	32	77	1.8	Response to monosaccharide
1.7E-07	86	207	1.8	Reg. of immune system proc.
1.7E-07	86	207	1.8	Reg. of immune response
6.0E-19	226	544	1.8	Intracellular protein transport
2.3E-03	34	82	1.8	Neg. reg. of cellular amide metabolic proc.
2.8E-04	46	111	1.8	Leaf morphogenesis
5.4E-03	29	70	1.8	Cellular biogenic amine metabolic proc.
7.0E-04	41	99	1.8	Pos. reg. of defense response
2.1E-04	48	116	1.8	Reg. of mRNA metabolic proc.
5.1E-04	43	104	1.8	Response to endoplasmic reticulum stress
4.0E-03	31	75	1.8	Response to sucrose
3.0E-03	33	80	1.8	Cellular response to phosphate starvation
5.7E-08	95	231	1.8	Response to red or far red light
1.9E-24	305	742	1.7	Intracellular transport
4.5E-18	225	549	1.7	Response to osmotic stress
1.2E-03	40	98	1.7	Ribosome assembly
8.5E-04	42	103	1.7	Neg. reg. of signal transduction
9.8E-24	304	746	1.7	Response to light stimulus
3.1E-13	167	410	1.7	Reg. of response to stress
2.0E-03	37	91	1.7	Pos. reg. of immune system proc.
2.0E-03	37	91	1.7	Pos. reg. of response to biotic stimulus
1.7E-07	93	229	1.7	Vegetative to reproductive phase transition of meristem
2.0E-08	108	268	1.7	Response to organonitrogen compound
4.8E-30	400	993	1.7	RNA processing
6.2E-03	31	77	1.7	Response to disaccharide
7.2E-04	46	115	1.7	Establishment of protein localization to membrane
5.9E-03	32	80	1.7	Neg. reg. of translation
2.2E-08	111	278	1.7	Establishment of protein localization to organelle
5.5E-23	316	792	1.7	Establishment of localization in cell
1.4E-04	57	143	1.7	RNA catabolic proc.
1.7E-03	41	103	1.7	Membrane lipid biosynthetic proc.
4.2E-03	35	88	1.7	Nuclear-transcribed mRNA catabolic proc.
6.8E-05	64	162	1.7	Response to carbohydrate
2.2E-21	304	770	1.7	Response to radiation
1.2E-04	61	155	1.7	Response to reactive oxygen species
7.8E-26	378	962	1.7	Response to inorganic substance
2.0E-03	42	107	1.7	Neg. reg. of cell communication
2.0E-03	42	107	1.7	Neg. reg. of signaling
4.9E-03	36	92	1.7	Reg. of cell death
2.5E-06	89	228	1.7	Cellular response to abiotic stimulus
1.0E-04	64	164	1.7	Programmed cell death
4.1E-22	332	853	1.7	Protein transport
9.4E-04	49	126	1.7	Membrane lipid metabolic proc.
1.8E-08	124	319	1.7	Response to nitrogen compound
9.2E-05	66	170	1.7	Seed germination
1.6E-19	295	760	1.7	Reg. of response to stimulus
3.3E-07	106	274	1.6	Fatty acid metabolic proc.
3.1E-03	41	106	1.6	Porphyrin-containing compound metabolic proc.
1.8E-11	174	450	1.6	NcRNA processing
4.2E-03	39	101	1.6	Nucleoside diphosphate metabolic proc.
1.2E-21	334	865	1.6	Establishment of protein localization
3.5E-08	123	319	1.6	Response to organic cyclic compound
8.5E-07	101	262	1.6	Monocarboxylic acid biosynthetic proc.
1.5E-06	98	255	1.6	Innate immune response
3.7E-03	41	107	1.6	Tetrapyrrole metabolic proc.
1.4E-03	49	128	1.6	Pos. reg. of developmental proc.
5.0E-04	57	149	1.6	Reg. of transport
6.1E-13	205	536	1.6	NcRNA metabolic proc.
8.0E-24	394	1038	1.6	Cellular localization
3.6E-17	283	747	1.6	Cellular macromolecule localization
5.0E-04	60	159	1.6	Carboxylic acid catabolic proc.
1.5E-07	123	326	1.6	Protein localization to organelle
1.4E-03	52	138	1.6	Response to chitin
2.6E-12	208	553	1.6	Phyllome development
1.7E-11	195	519	1.6	Peptidyl-amino acid modification
1.3E-07	128	342	1.6	Neg. reg. of gene expression
2.9E-13	229	612	1.6	Response to alcohol
1.0E-08	150	402	1.6	Response to water deprivation
5.0E-04	63	169	1.6	Sulfur compound biosynthetic proc.
2.2E-20	360	966	1.6	Response to lipid
1.6E-04	73	196	1.6	Response to jasmonic acid
2.2E-05	90	242	1.6	Protein dephosphorylation
3.1E-05	88	237	1.6	Cellular nitrogen compound catabolic proc.
9.8E-15	263	709	1.6	Cellular protein localization
2.5E-12	223	603	1.6	Response to abscisic acid
5.3E-04	65	176	1.6	Cellular response to organic cyclic compound
5.0E-05	86	233	1.6	Cellular homeostasis
2.3E-15	284	772	1.6	Protein-containing complex subunit organization
3.2E-07	131	357	1.6	Reg. of multicellular organismal development
9.1E-04	62	169	1.6	Nucleobase-containing compound transport
5.4E-33	620	1692	1.6	Response to oxygen-containing compound
4.6E-18	342	934	1.6	Amide biosynthetic proc.
7.0E-05	86	235	1.6	Heterocycle catabolic proc.
1.2E-03	60	164	1.6	Cellular response to starvation
2.5E-19	373	1023	1.6	Protein localization
3.8E-06	113	310	1.6	Plastid organization
1.7E-08	161	442	1.6	Response to acid chemical
2.4E-16	315	865	1.5	Peptide biosynthetic proc.
4.2E-05	94	259	1.5	Pos. reg. of response to stimulus
6.2E-16	312	860	1.5	Translation
8.3E-04	66	182	1.5	Cellular chemical homeostasis
2.7E-03	55	152	1.5	Cellular ketone metabolic proc.
1.8E-21	429	1186	1.5	Nitrogen compound transport
3.0E-06	119	329	1.5	Chromatin organization
1.6E-08	168	465	1.5	Response to oxidative stress
8.0E-10	195	540	1.5	Cellular response to lipid
1.0E-09	194	538	1.5	Monocarboxylic acid metabolic proc.
5.1E-03	50	139	1.5	Cellular cation homeostasis
2.7E-06	123	342	1.5	Reg. of post-embryonic development
2.6E-04	81	226	1.5	Reg. of cellular amide metabolic proc.
9.5E-12	245	685	1.5	Protein-containing complex assembly
1.5E-03	64	179	1.5	Cellular response to nutrient levels
2.0E-06	130	364	1.5	Neg. reg. of biosynthetic proc.
1.3E-03	66	185	1.5	Nucleobase-containing compound catabolic proc.
4.9E-03	53	149	1.5	Reg. of flower development
2.4E-04	85	239	1.5	Chloroplast organization
1.5E-03	67	189	1.5	Reactive oxygen species metabolic proc.
3.5E-21	462	1304	1.5	Macromolecule localization
4.8E-04	79	223	1.5	Reg. of translation
1.6E-05	115	325	1.5	Posttranscriptional reg. of gene expression
3.9E-04	82	232	1.5	Response to nutrient levels
1.5E-24	545	1542	1.5	Cellular component biogenesis
1.5E-15	342	968	1.5	Peptide metabolic proc.
3.4E-17	383	1086	1.5	Cellular amide metabolic proc.
1.3E-03	71	202	1.5	Response to starvation
3.3E-08	189	542	1.5	Carboxylic acid biosynthetic proc.
1.1E-03	76	218	1.5	Reg. of phosphate metabolic proc.
1.5E-15	367	1055	1.5	Carboxylic acid metabolic proc.
3.6E-05	117	337	1.5	Neg. reg. of cellular macromolecule biosynthetic proc.
2.0E-08	200	577	1.5	Organic acid biosynthetic proc.
2.1E-03	70	202	1.5	Protein phosphopantetheinylation
8.8E-26	626	1808	1.5	Organonitrogen compound biosynthetic proc.
1.9E-03	72	208	1.5	Organelle assembly
7.2E-07	162	468	1.5	Cellular amino acid metabolic proc.
9.1E-17	409	1184	1.5	Oxoacid metabolic proc.
6.2E-03	58	168	1.5	Reg. of shoot system development
8.9E-05	110	319	1.5	Reg. of signal transduction
1.9E-04	101	293	1.5	Cellular response to abscisic acid stimulus
1.9E-04	101	293	1.5	Cellular response to alcohol
4.6E-17	423	1228	1.5	Organic acid metabolic proc.
8.8E-04	83	241	1.5	Cellular response to auxin stimulus
6.9E-17	419	1217	1.5	Neg. reg. of biological proc.
2.8E-06	151	439	1.5	Embryo development
5.7E-20	504	1468	1.5	Organic substance transport
3.6E-17	434	1265	1.5	Cellular response to stress
1.8E-03	77	225	1.5	Cellular response to external stimulus
5.8E-04	91	266	1.5	Aromatic compound catabolic proc.
4.5E-08	205	600	1.5	Cellular protein-containing complex assembly
2.0E-10	270	791	1.5	Neg. reg. of metabolic proc.
5.8E-04	93	273	1.4	Response to extracellular stimulus
1.2E-03	85	250	1.4	Small molecule catabolic proc.
1.8E-04	110	324	1.4	Reg. of signaling
2.8E-03	74	218	1.4	Reg. of hydrolase activity
6.6E-04	93	274	1.4	Membrane organization
1.8E-03	81	239	1.4	Polysaccharide biosynthetic proc.
5.4E-03	66	195	1.4	Post-embryonic plant organ development
2.3E-05	139	411	1.4	Embryo development ending in seed dormancy
7.6E-04	93	275	1.4	Organic cyclic compound catabolic proc.
3.0E-03	75	222	1.4	Response to wounding
1.5E-03	85	252	1.4	Neg. reg. of RNA metabolic proc.
9.7E-12	326	968	1.4	Cellular component assembly
2.7E-03	78	232	1.4	Developmental maturation
1.4E-03	88	262	1.4	Abscisic acid-activated signaling pathway
3.0E-04	110	328	1.4	Reg. of cell communication
9.7E-05	126	376	1.4	Carbohydrate biosynthetic proc.
2.5E-11	323	964	1.4	Shoot system development
8.2E-09	251	750	1.4	Small molecule biosynthetic proc.
1.3E-18	533	1593	1.4	Response to hormone
4.4E-13	376	1124	1.4	Plant organ development
1.5E-08	246	737	1.4	Neg. reg. of macromolecule metabolic proc.
1.6E-08	247	741	1.4	Cellular response to oxygen-containing compound
3.1E-03	80	240	1.4	Neg. reg. of transcription, DNA-templated
2.8E-03	83	250	1.4	Phospholipid metabolic proc.
3.4E-03	80	241	1.4	Neg. reg. of RNA biosynthetic proc.
3.4E-03	80	241	1.4	Neg. reg. of nucleic acid-templated transcription
6.1E-11	331	999	1.4	Cellular response to hormone stimulus
2.7E-05	153	462	1.4	Plant organ morphogenesis
1.2E-17	539	1631	1.4	Response to endogenous stimulus
1.1E-04	135	409	1.4	Dephosphorylation
1.8E-08	259	785	1.4	Reg. of developmental proc.
5.9E-06	178	540	1.4	Neg. reg. of cellular metabolic proc.
5.4E-05	147	446	1.4	Reg. of multicellular organismal proc.
3.8E-03	82	249	1.4	Cellular glucan metabolic proc.
4.1E-18	565	1716	1.4	Cellular response to chemical stimulus
1.4E-03	98	298	1.4	Alpha-amino acid metabolic proc.
2.1E-12	391	1189	1.4	Cellular response to organic substance
6.2E-10	312	949	1.4	Reg. of biological quality
2.2E-03	92	280	1.4	Neg. reg. of nucleobase-containing compound metabolic proc.
9.5E-07	215	658	1.4	Organophosphate metabolic proc.
3.5E-03	88	270	1.4	Reg. of protein modification proc.
3.2E-09	307	944	1.4	Hormone-mediated signaling pathway
6.5E-07	230	709	1.4	Growth
3.6E-03	91	281	1.4	Response to ethylene
2.4E-04	139	430	1.4	Organophosphate biosynthetic proc.
1.8E-07	255	789	1.4	Neg. reg. of cellular proc.
8.5E-05	157	486	1.4	Neg. reg. of nitrogen compound metabolic proc.
2.8E-04	138	428	1.4	Cell growth
6.9E-17	591	1834	1.4	Small molecule metabolic proc.
6.9E-17	594	1845	1.4	Organelle organization
5.0E-04	133	415	1.4	Response to auxin
6.1E-11	405	1267	1.4	Reproductive structure development
8.5E-11	405	1270	1.4	Reproductive system development
3.1E-03	103	323	1.4	Proteasomal protein catabolic proc.
2.9E-13	510	1606	1.4	Post-embryonic development
4.5E-04	147	465	1.3	Homeostatic proc.
2.5E-05	207	657	1.3	Fruit development
4.9E-05	196	623	1.3	Reg. of protein metabolic proc.
1.2E-03	133	423	1.3	Cell morphogenesis
5.1E-03	103	328	1.3	Nucleoside phosphate metabolic proc.
6.5E-05	195	622	1.3	Seed development
1.6E-14	600	1914	1.3	Response to external stimulus
5.5E-06	242	772	1.3	Cellular macromolecule catabolic proc.
3.5E-03	116	372	1.3	Reg. of growth
1.3E-10	459	1473	1.3	Biological proc. involved in interspecies interaction between organisms
2.6E-10	453	1457	1.3	Response to external biotic stimulus
2.6E-10	453	1457	1.3	Response to other organism
4.0E-06	264	850	1.3	Organonitrogen compound catabolic proc.
2.1E-04	182	586	1.3	Root system development
2.5E-03	127	409	1.3	Chemical homeostasis
6.2E-03	107	345	1.3	Pollen development
1.2E-09	432	1394	1.3	Pos. reg. of biological proc.
2.5E-03	131	424	1.3	Nucleobase-containing small molecule metabolic proc.
1.5E-09	439	1422	1.3	Cellular catabolic proc.
1.3E-03	152	494	1.3	Developmental growth
2.2E-06	310	1015	1.3	Anatomical structure morphogenesis
3.8E-05	248	813	1.3	Cellular lipid metabolic proc.
9.2E-08	389	1277	1.3	Protein phosphorylation
6.1E-04	185	609	1.3	Protein catabolic proc.
2.4E-03	150	494	1.3	Ubiquitin-dependent protein catabolic proc.
6.6E-05	245	808	1.3	Carbohydrate derivative metabolic proc.
1.1E-09	511	1689	1.3	Phosphorylation
1.6E-03	169	560	1.3	Reproductive shoot system development
2.5E-03	164	547	1.3	Flower development
4.4E-03	148	494	1.3	Carbohydrate derivative biosynthetic proc.
7.2E-04	201	671	1.3	Lipid biosynthetic proc.
2.0E-06	362	1209	1.3	Immune system proc.
6.6E-08	456	1526	1.3	Developmental proc. involved in reproduction
2.1E-03	173	579	1.3	Proteolysis involved in cellular protein catabolic proc.
2.6E-06	360	1205	1.3	Immune response
2.4E-03	175	588	1.3	Cellular protein catabolic proc.
4.7E-06	355	1193	1.3	Defense response to other organism
8.0E-05	286	965	1.3	Macromolecule catabolic proc.
6.1E-03	154	521	1.3	Modification-dependent macromolecule catabolic proc.
4.1E-04	269	922	1.2	Pos. reg. of metabolic proc.
9.5E-07	474	1627	1.2	Organic substance catabolic proc.
2.2E-07	537	1850	1.2	Catabolic proc.
9.5E-07	493	1700	1.2	Defense response
1.1E-03	251	867	1.2	Pos. reg. of cellular metabolic proc.
1.8E-07	574	1990	1.2	Signal transduction
4.8E-03	201	697	1.2	Cell wall organization or biogenesis
5.9E-03	202	704	1.2	Tissue development
7.4E-04	322	1135	1.2	Pos. reg. of cellular proc.
5.4E-04	339	1196	1.2	Carbohydrate metabolic proc.
3.5E-03	270	959	1.2	Protein modification by small protein conjugation or removal
4.7E-03	360	1318	1.2	Transmembrane transport
4.4E-03	517	1943	1.1	Reproduction
5.0E-03	514	1934	1.1	Reproductive proc.

## Sheet: Heat vs. Dark DAS
Enrichment FDR	nGenes	Pathway Genes	Fold Enrichment	Pathways (click for details)
4.5E-02	2	3	20.8	Reg. of DNA-templated transcription, termination
4.5E-02	2	3	20.8	Neg. reg. of circadian rhythm
4.5E-02	2	3	20.8	Reg. of viral proc.
4.5E-02	2	3	20.8	Cellular response to external biotic stimulus
4.5E-02	2	3	20.8	Reg. of cellular response to oxidative stress
1.3E-02	3	5	18.8	Response to cycloheximide
1.7E-02	3	6	15.6	Response to ketone
2.4E-02	3	7	13.4	Nuclear-transcribed mRNA catabolic process, deadenylation-independent decay
2.4E-02	3	7	13.4	Deadenylation-independent decapping of nuclear-transcribed mRNA
2.4E-02	3	7	13.4	Pos. reg. of mRNA splicing, via spliceosome
2.4E-02	3	7	13.4	Pos. reg. of mRNA processing
2.4E-02	3	7	13.4	Cyclic nucleotide biosynthetic proc.
3.1E-02	3	8	11.7	Pos. reg. of RNA splicing
3.1E-02	3	8	11.7	Monopolar cell growth
3.1E-03	5	14	11.2	Reg. of auxin biosynthetic proc.
4.0E-02	3	9	10.4	Somatic cell DNA recombination
4.7E-02	3	10	9.4	Reg. of shoot apical meristem development
4.7E-02	3	10	9.4	Protein export from nucleus
2.5E-02	4	15	8.3	Cellular response to biotic stimulus
4.4E-03	7	34	6.4	Endoplasmic reticulum organization
4.7E-02	4	20	6.3	N-terminal protein amino acid modification
2.8E-02	5	26	6	Reg. of hormone metabolic proc.
6.4E-04	10	54	5.8	Reg. of circadian rhythm
4.0E-02	5	30	5.2	Reg. of protein-containing complex disassembly
4.7E-02	5	32	4.9	GPI anchor metabolic proc.
5.5E-04	12	77	4.9	Red or far-red light signaling pathway
6.6E-04	12	79	4.7	Cellular response to red or far red light
3.1E-02	6	40	4.7	MRNA cis splicing, via spliceosome
3.1E-02	6	40	4.7	Transcription elongation from RNA polymerase II promoter
1.3E-02	8	55	4.5	Red, far-red light phototransduction
1.3E-02	8	55	4.5	Phototransduction
1.4E-02	8	56	4.5	Detection of light stimulus
2.3E-02	7	49	4.5	Reg. of mRNA splicing, via spliceosome
1.7E-02	8	59	4.2	Reg. of mRNA processing
1.3E-02	9	69	4.1	Viral proc.
3.1E-02	7	54	4.1	DNA-templated transcription, elongation
3.1E-02	7	54	4.1	Reg. of reactive oxygen species metabolic proc.
8.7E-05	18	141	4	Circadian rhythm
4.9E-02	6	47	4	Ribosomal large subunit assembly
5.9E-05	19	150	4	Rhythmic proc.
2.4E-02	8	64	3.9	Nucleosome organization
3.9E-02	7	57	3.8	Reg. of RNA splicing
6.8E-04	16	137	3.7	Cellular response to light stimulus
5.2E-13	55	477	3.6	MRNA processing
4.7E-02	7	61	3.6	Reg. of phosphatase activity
1.2E-02	11	97	3.5	Phosphatidylinositol metabolic proc.
4.8E-02	7	62	3.5	Chromatin assembly or disassembly
4.8E-02	7	62	3.5	Glycolipid biosynthetic proc.
1.2E-03	16	144	3.5	Cellular response to radiation
1.3E-02	11	99	3.5	Posttranscriptional gene silencing
1.3E-02	11	99	3.5	Chromatin remodeling
1.7E-02	10	90	3.5	Chlorophyll metabolic proc.
1.8E-02	10	91	3.4	Detection of stimulus
1.9E-05	26	242	3.4	MRNA splicing, via spliceosome
1.5E-02	11	103	3.3	Membrane lipid biosynthetic proc.
4.4E-02	8	75	3.3	Phosphatidylinositol biosynthetic proc.
1.3E-05	28	269	3.3	RNA splicing, via transesterification reactions
1.3E-05	28	269	3.3	RNA splicing, via transesterification reactions with bulged adenosine as nucleop
2.4E-07	37	357	3.2	RNA splicing
3.6E-02	9	88	3.2	Post-transcriptional gene silencing by RNA
1.0E-11	60	605	3.1	MRNA metabolic proc.
2.8E-02	11	116	3	Reg. of mRNA metabolic proc.
3.8E-02	10	106	2.9	Porphyrin-containing compound metabolic proc.
4.0E-02	10	107	2.9	Tetrapyrrole metabolic proc.
9.2E-04	22	242	2.8	Protein dephosphorylation
1.3E-02	15	166	2.8	Glycerophospholipid metabolic proc.
2.1E-02	13	145	2.8	Gene silencing by RNA
3.6E-02	11	123	2.8	Endomembrane system organization
3.0E-03	20	228	2.7	Cellular response to abiotic stimulus
1.2E-02	16	183	2.7	Gene silencing
4.3E-02	11	127	2.7	Photoperiodism, flowering
2.6E-02	13	151	2.7	Stomatal movement
4.4E-02	11	128	2.7	Glycerophospholipid biosynthetic proc.
3.5E-02	12	140	2.7	Response to light intensity
4.7E-02	11	130	2.6	Protein-DNA complex subunit organization
1.5E-02	16	192	2.6	Protein autophosphorylation
1.0E-11	81	993	2.5	RNA processing
8.7E-05	35	433	2.5	Response to metal ion
1.7E-04	33	409	2.5	Dephosphorylation
2.4E-03	25	317	2.5	Response to cadmium ion
3.0E-03	26	342	2.4	Neg. reg. of gene expression
1.5E-02	19	250	2.4	Phospholipid metabolic proc.
4.9E-02	13	172	2.4	Organelle localization
4.0E-02	15	203	2.3	Glycerolipid metabolic proc.
4.7E-02	14	190	2.3	Reg. of response to biotic stimulus
4.7E-02	14	190	2.3	Phospholipid biosynthetic proc.
1.3E-02	23	325	2.2	Posttranscriptional reg. of gene expression
1.4E-02	23	329	2.2	Chromatin organization
4.4E-03	29	416	2.2	Response to cold
2.9E-02	19	273	2.2	Reg. of defense response
4.7E-02	16	231	2.2	Response to red or far red light
6.4E-06	65	962	2.1	Response to inorganic substance
6.5E-05	53	792	2.1	Establishment of localization in cell
6.8E-04	42	633	2.1	Response to temperature stimulus
1.4E-02	26	392	2.1	Leaf development
1.9E-04	49	742	2.1	Intracellular transport
1.3E-02	27	410	2.1	Reg. of response to stress
2.1E-04	49	746	2.1	Response to light stimulus
1.3E-03	40	612	2	Response to alcohol
4.4E-03	35	544	2	Intracellular protein transport
4.5E-04	49	770	2	Response to radiation
2.2E-05	66	1038	2	Cellular localization
9.8E-06	72	1135	2	Pos. reg. of cellular proc.
2.2E-02	26	411	2	Response to water
3.9E-02	22	350	2	Reg. of cellular component organization
4.5E-02	22	358	1.9	Neg. reg. of cellular biosynthetic proc.
6.8E-03	37	603	1.9	Response to abscisic acid
1.3E-02	33	540	1.9	Cellular response to lipid
2.0E-04	59	966	1.9	Response to lipid
7.8E-06	84	1394	1.9	Pos. reg. of biological proc.
3.6E-02	25	415	1.9	Response to auxin
1.8E-02	31	515	1.9	Vesicle-mediated transport
1.7E-02	32	534	1.9	Response to bacterium
2.8E-02	28	470	1.9	Response to salt stress
8.9E-03	39	658	1.9	Organophosphate metabolic proc.
4.0E-02	26	442	1.8	Response to acid chemical
6.4E-03	43	737	1.8	Neg. reg. of macromolecule metabolic proc.
2.3E-02	32	549	1.8	Response to osmotic stress
4.4E-03	46	791	1.8	Neg. reg. of metabolic proc.
4.7E-02	25	430	1.8	Organophosphate biosynthetic proc.
1.0E-02	41	709	1.8	Cellular protein localization
3.0E-03	50	867	1.8	Pos. reg. of cellular metabolic proc.
8.2E-03	43	747	1.8	Cellular macromolecule localization
2.2E-03	53	922	1.8	Pos. reg. of metabolic proc.
1.8E-02	36	630	1.8	Pos. reg. of nucleobase-containing compound metabolic proc.
4.9E-02	26	457	1.8	Defense response to bacterium
4.0E-02	30	535	1.8	Ribonucleoprotein complex biogenesis
2.9E-02	34	611	1.7	Pos. reg. of RNA metabolic proc.
2.5E-05	94	1692	1.7	Response to oxygen-containing compound
2.8E-02	35	630	1.7	Pos. reg. of cellular biosynthetic proc.
1.5E-02	42	760	1.7	Reg. of response to stimulus
9.2E-04	67	1217	1.7	Neg. reg. of biological proc.
2.9E-05	100	1845	1.7	Organelle organization
1.8E-04	86	1593	1.7	Response to hormone
1.7E-02	45	840	1.7	Pos. reg. of macromolecule metabolic proc.
2.1E-04	87	1631	1.7	Response to endogenous stimulus
2.6E-02	41	772	1.7	Protein-containing complex subunit organization
2.3E-02	43	811	1.7	Pos. reg. of nitrogen compound metabolic proc.
4.8E-02	35	671	1.6	Lipid biosynthetic proc.
2.4E-02	45	865	1.6	Establishment of protein localization
2.9E-02	44	853	1.6	Protein transport
4.7E-02	38	741	1.6	Cellular response to oxygen-containing compound
2.8E-02	50	999	1.6	Cellular response to hormone stimulus
2.1E-02	56	1124	1.6	Plant organ development
3.4E-02	48	964	1.6	Shoot system development
1.7E-02	59	1186	1.6	Nitrogen compound transport
1.4E-02	63	1267	1.6	Reproductive structure development
4.7E-02	43	865	1.6	Peptide biosynthetic proc.
1.4E-02	63	1270	1.6	Reproductive system development
4.4E-02	46	934	1.5	Amide biosynthetic proc.
4.5E-02	49	1015	1.5	Anatomical structure morphogenesis
4.8E-03	87	1808	1.5	Organonitrogen compound biosynthetic proc.
3.5E-03	92	1914	1.5	Response to external stimulus
3.2E-02	57	1189	1.5	Cellular response to organic substance
4.8E-02	49	1023	1.5	Protein localization
2.8E-02	62	1304	1.5	Macromolecule localization
1.4E-02	76	1606	1.5	Post-embryonic development
2.4E-02	69	1468	1.5	Organic substance transport
3.1E-02	68	1473	1.4	Biological proc. involved in interspecies interaction between organisms
3.5E-02	67	1457	1.4	Response to external biotic stimulus
3.5E-02	67	1457	1.4	Response to other organism
1.7E-02	90	1990	1.4	Signal transduction
5.0E-02	68	1526	1.4	Developmental proc. involved in reproduction
4.3E-02	75	1689	1.4	Phosphorylation

## Sheet: Heat vs. Dark DEG&DAS
Enrichment FDR	nGenes	Pathway Genes	Fold Enrichment	Pathways (click for details)
3.7E-02	2	3	23.8	Reg. of DNA-templated transcription, termination
3.7E-02	2	3	23.8	Reg. of viral proc.
3.7E-02	2	3	23.8	Cellular response to external biotic stimulus
9.5E-03	3	5	21.4	Response to cycloheximide
1.5E-02	3	6	17.9	Response to ketone
2.0E-02	3	7	15.3	Nuclear-transcribed mRNA catabolic process, deadenylation-independent decay
2.0E-02	3	7	15.3	Deadenylation-independent decapping of nuclear-transcribed mRNA
2.5E-02	3	8	13.4	Monopolar cell growth
2.5E-03	5	14	12.8	Reg. of auxin biosynthetic proc.
3.2E-02	3	9	11.9	Somatic cell DNA recombination
3.7E-02	3	10	10.7	Reg. of shoot apical meristem development
3.7E-02	3	10	10.7	Protein export from nucleus
4.4E-02	3	11	9.7	Proton export across plasma membrane
2.0E-02	4	15	9.5	Cellular response to biotic stimulus
3.6E-02	4	20	7.1	N-terminal protein amino acid modification
2.0E-02	5	26	6.9	Reg. of hormone metabolic proc.
1.3E-02	6	34	6.3	Endoplasmic reticulum organization
2.9E-02	5	30	6	Reg. of protein-containing complex disassembly
3.5E-02	5	32	5.6	GPI anchor metabolic proc.
2.1E-02	6	40	5.4	MRNA cis splicing, via spliceosome
2.1E-02	6	40	5.4	Transcription elongation from RNA polymerase II promoter
7.7E-03	9	69	4.7	Viral proc.
2.0E-02	7	54	4.6	DNA-templated transcription, elongation
3.5E-02	6	47	4.6	Ribosomal large subunit assembly
3.7E-02	6	49	4.4	Reg. of mRNA splicing, via spliceosome
3.7E-02	6	49	4.4	Alternative mRNA splicing, via spliceosome
2.8E-02	7	59	4.2	Reg. of mRNA processing
3.2E-02	7	61	4.1	Reg. of phosphatase activity
3.3E-02	7	62	4	Glycolipid biosynthetic proc.
9.5E-03	10	90	4	Chlorophyll metabolic proc.
3.5E-02	7	63	4	Protein peptidyl-prolyl isomerization
3.7E-02	7	65	3.8	Chlorophyll biosynthetic proc.
3.7E-02	7	65	3.8	Reg. of dephosphorylation
8.1E-03	11	103	3.8	Membrane lipid biosynthetic proc.
2.9E-02	8	77	3.7	Red or far-red light signaling pathway
4.3E-02	7	68	3.7	Liposaccharide metabolic proc.
4.3E-02	7	68	3.7	Glycolipid metabolic proc.
3.3E-02	8	79	3.6	Cellular response to red or far red light
5.0E-11	48	477	3.6	MRNA processing
4.8E-02	7	70	3.6	Lipoprotein biosynthetic proc.
4.8E-02	7	70	3.6	Protein lipidation
3.5E-02	8	81	3.5	Response to nematode
3.7E-02	8	83	3.4	Protein-containing complex disassembly
2.1E-02	10	106	3.4	Porphyrin-containing compound metabolic proc.
2.1E-02	10	107	3.3	Tetrapyrrole metabolic proc.
3.5E-02	9	99	3.2	Posttranscriptional gene silencing
3.5E-02	9	99	3.2	Chromatin remodeling
4.9E-02	8	89	3.2	Response to virus
4.9E-06	32	357	3.2	RNA splicing
2.0E-10	53	605	3.1	MRNA metabolic proc.
5.8E-04	21	242	3.1	MRNA splicing, via spliceosome
3.2E-02	10	116	3.1	Reg. of mRNA metabolic proc.
3.0E-04	23	269	3.1	RNA splicing, via transesterification reactions
3.0E-04	23	269	3.1	RNA splicing, via transesterification reactions with bulged adenosine as nucleop
4.3E-02	9	106	3	Pos. reg. of hydrolase activity
1.6E-03	20	242	3	Protein dephosphorylation
3.9E-02	10	124	2.9	Reg. of small molecule metabolic proc.
3.3E-02	11	137	2.9	Cellular response to light stimulus
2.5E-02	12	150	2.9	Rhythmic proc.
2.6E-02	12	151	2.8	Stomatal movement
3.5E-02	11	140	2.8	Response to light intensity
3.6E-02	11	141	2.8	Circadian rhythm
2.0E-02	14	183	2.7	Gene silencing
3.8E-02	11	144	2.7	Cellular response to radiation
3.9E-02	11	145	2.7	Gene silencing by RNA
4.7E-02	11	149	2.6	Reg. of flower development
2.5E-02	14	192	2.6	Protein autophosphorylation
2.0E-10	72	993	2.6	RNA processing
3.0E-04	31	433	2.6	Response to metal ion
2.8E-02	14	196	2.6	Response to jasmonic acid
3.2E-03	24	342	2.5	Neg. reg. of gene expression
4.8E-02	12	172	2.5	Organelle localization
6.2E-03	22	317	2.5	Response to cadmium ion
2.8E-02	15	218	2.5	Reg. of hydrolase activity
3.8E-03	26	392	2.4	Leaf development
3.2E-03	27	409	2.4	Dephosphorylation
3.5E-02	15	228	2.4	Cellular response to abiotic stimulus
3.8E-03	27	416	2.3	Response to cold
1.5E-02	21	329	2.3	Chromatin organization
2.8E-04	40	633	2.3	Response to temperature stimulus
3.5E-02	17	273	2.2	Reg. of defense response
1.0E-04	46	742	2.2	Intracellular transport
5.4E-05	49	792	2.2	Establishment of localization in cell
2.3E-02	20	325	2.2	Posttranscriptional reg. of gene expression
8.7E-06	62	1038	2.1	Cellular localization
5.2E-03	32	544	2.1	Intracellular protein transport
1.9E-02	24	410	2.1	Reg. of response to stress
8.1E-03	30	515	2.1	Vesicle-mediated transport
5.4E-05	56	962	2.1	Response to inorganic substance
2.0E-02	24	415	2.1	Response to auxin
1.4E-05	65	1135	2	Pos. reg. of cellular proc.
3.7E-02	20	350	2	Reg. of cellular component organization
1.1E-02	30	534	2	Response to bacterium
3.0E-02	23	411	2	Response to water
8.0E-03	34	612	2	Response to alcohol
1.3E-02	30	540	2	Cellular response to lipid
3.3E-04	53	966	2	Response to lipid
8.7E-06	76	1394	1.9	Pos. reg. of biological proc.
7.6E-04	50	922	1.9	Pos. reg. of metabolic proc.
1.4E-03	47	867	1.9	Pos. reg. of cellular metabolic proc.
7.3E-03	38	709	1.9	Cellular protein localization
5.4E-03	40	747	1.9	Cellular macromolecule localization
3.9E-02	24	457	1.9	Defense response to bacterium
2.4E-02	29	553	1.9	Phyllome development
1.6E-02	33	630	1.9	Pos. reg. of cellular biosynthetic proc.
1.6E-02	33	630	1.9	Pos. reg. of nucleobase-containing compound metabolic proc.
8.5E-03	39	746	1.9	Response to light stimulus
4.9E-02	23	442	1.9	Response to acid chemical
2.3E-02	31	603	1.8	Response to abscisic acid
2.6E-02	31	611	1.8	Pos. reg. of RNA metabolic proc.
1.2E-02	39	770	1.8	Response to radiation
1.1E-02	40	791	1.8	Neg. reg. of metabolic proc.
3.9E-02	27	535	1.8	Ribonucleoprotein complex biogenesis
1.6E-02	37	737	1.8	Neg. reg. of macromolecule metabolic proc.
1.0E-02	42	840	1.8	Pos. reg. of macromolecule metabolic proc.
1.6E-02	38	760	1.8	Reg. of response to stimulus
5.4E-05	84	1692	1.8	Response to oxygen-containing compound
1.5E-02	40	811	1.8	Pos. reg. of nitrogen compound metabolic proc.
5.0E-02	27	549	1.8	Response to osmotic stress
2.1E-04	78	1593	1.8	Response to hormone
3.5E-02	32	658	1.7	Organophosphate metabolic proc.
1.5E-02	42	865	1.7	Establishment of protein localization
2.8E-03	59	1217	1.7	Neg. reg. of biological proc.
2.5E-04	79	1631	1.7	Response to endogenous stimulus
4.8E-02	29	601	1.7	Reg. of cellular protein metabolic proc.
1.9E-02	41	853	1.7	Protein transport
5.8E-03	54	1124	1.7	Plant organ development
1.3E-02	46	964	1.7	Shoot system development
3.6E-02	36	772	1.7	Protein-containing complex subunit organization
3.0E-04	86	1845	1.7	Organelle organization
8.8E-03	55	1186	1.7	Nitrogen compound transport
1.8E-02	47	1015	1.7	Anatomical structure morphogenesis
3.0E-02	40	865	1.7	Peptide biosynthetic proc.
2.0E-02	46	999	1.6	Cellular response to hormone stimulus
2.5E-02	43	934	1.6	Amide biosynthetic proc.
6.7E-04	83	1808	1.6	Organonitrogen compound biosynthetic proc.
5.0E-02	34	741	1.6	Cellular response to oxygen-containing compound
8.8E-03	58	1267	1.6	Reproductive structure development
8.8E-03	58	1270	1.6	Reproductive system development
3.7E-02	39	860	1.6	Translation
1.9E-02	53	1189	1.6	Cellular response to organic substance
1.4E-02	58	1304	1.6	Macromolecule localization
8.8E-03	65	1468	1.6	Organic substance transport
3.5E-02	45	1023	1.6	Protein localization
8.6E-03	70	1606	1.6	Post-embryonic development
1.3E-02	64	1473	1.6	Biological proc. involved in interspecies interaction between organisms
3.7E-03	83	1914	1.5	Response to external stimulus
1.5E-02	63	1457	1.5	Response to external biotic stimulus
1.5E-02	63	1457	1.5	Response to other organism
2.5E-02	55	1277	1.5	Protein phosphorylation
2.0E-02	70	1689	1.5	Phosphorylation
3.7E-02	62	1526	1.5	Developmental proc. involved in reproduction
2.5E-02	79	1990	1.4	Signal transduction

## Sheet: Heat vs. Dark DEG only
Enrichment FDR	nGenes	Pathway Genes	Fold Enrichment	Pathways (click for details)
1.6E-02	4	4	4.8	Photosynthesis, light harvesting in photosystem II
4.4E-03	5	5	4.8	Autophagy of peroxisome
6.7E-07	14	16	4.2	Defense response by cell wall thickening
1.6E-02	5	6	4	Peptidyl-asparagine modification
1.6E-02	5	6	4	Protein N-linked glycosylation via asparagine
1.6E-02	5	6	4	Viral genome replication
1.6E-02	5	6	4	Endonucleolytic cleavage in ITS1 to separate SSU-rRNA from 5.8S rRNA and LSU-rRN
4.0E-04	10	13	3.7	Indole-containing compound catabolic proc.
1.4E-02	6	8	3.6	Indolalkylamine catabolic proc.
1.4E-02	6	8	3.6	Tryptophan catabolic proc.
1.4E-02	6	8	3.6	Pyridoxine metabolic proc.
3.7E-03	8	11	3.5	Cellular heat acclimation
1.1E-02	7	10	3.4	N-glycan processing
2.8E-03	9	13	3.3	Peptidyl-threonine phosphorylation
2.8E-03	9	13	3.3	Peptidyl-threonine modification
7.7E-03	8	12	3.2	Camalexin biosynthetic proc.
7.7E-03	8	12	3.2	Nucleosome positioning
7.7E-03	8	12	3.2	Camalexin metabolic proc.
6.1E-06	19	29	3.2	Defense response by callose deposition
1.0E-04	15	23	3.2	Photosynthesis, light harvesting in photosystem I
1.5E-03	11	17	3.1	Biological adhesion
1.5E-03	11	17	3.1	Cell adhesion
5.5E-03	9	14	3.1	Amine catabolic proc.
5.5E-03	9	14	3.1	Cellular biogenic amine catabolic proc.
5.5E-03	9	14	3.1	Protein localization involved in auxin polar transport
1.9E-02	7	11	3.1	Protein K63-linked ubiquitination
7.9E-04	13	21	3	Chloroplast rRNA processing
1.4E-02	8	13	3	Toxin biosynthetic proc.
1.4E-02	8	13	3	Indole phytoalexin biosynthetic proc.
1.4E-02	8	13	3	Phytoalexin metabolic proc.
1.4E-02	8	13	3	Phytoalexin biosynthetic proc.
1.0E-02	9	15	2.9	Secondary alcohol metabolic proc.
2.1E-05	21	36	2.8	Photosynthesis, light harvesting
2.8E-08	34	59	2.8	Heat acclimation
4.7E-04	16	28	2.8	Callose deposition in cell wall
3.1E-04	17	30	2.7	Cell wall thickening
1.6E-02	9	16	2.7	Stress granule assembly
1.6E-02	9	16	2.7	Indole glucosinolate metabolic proc.
1.6E-02	9	16	2.7	Acetyl-CoA biosynthetic proc.
1.6E-02	9	16	2.7	Diaminopimelate metabolic proc.
1.6E-02	9	16	2.7	Proton-transporting two-sector ATPase complex assembly
1.6E-02	9	16	2.7	Lysine biosynthetic proc. via diaminopimelate
1.1E-05	24	43	2.7	Response to far red light
9.7E-05	20	36	2.7	Cellular response to cold
1.2E-02	10	18	2.7	Protein autoubiquitination
5.4E-03	12	22	2.6	Thioester biosynthetic proc.
5.4E-03	12	22	2.6	Acyl-CoA biosynthetic proc.
5.4E-03	12	22	2.6	Reg. of leaf development
3.8E-03	13	24	2.6	Cellular response to misfolded protein
2.6E-03	14	26	2.6	Protein palmitoylation
1.7E-03	15	28	2.6	Group II intron splicing
1.2E-03	16	30	2.6	Immune response-activating signal transduction
1.2E-03	16	30	2.6	Innate immune response-activating signal transduction
1.2E-03	16	30	2.6	Protein import into chloroplast stroma
1.4E-05	26	49	2.6	Protein targeting to chloroplast
1.4E-05	26	49	2.6	Establishment of protein localization to chloroplast
1.7E-02	10	19	2.5	Response to low light intensity stimulus
1.7E-02	10	19	2.5	Histone demethylation
7.8E-05	23	44	2.5	Immune response-regulating signaling pathway
8.4E-03	12	23	2.5	Peptidyl-L-cysteine S-palmitoylation
8.4E-03	12	23	2.5	Peptidyl-S-diacylglycerol-L-cysteine biosynthetic proc. from peptidyl-cysteine
4.0E-03	14	27	2.5	Response to misfolded protein
1.3E-03	17	33	2.5	Protein refolding
6.1E-04	19	37	2.5	Reg. of protein stability
1.7E-02	11	22	2.4	Reg. of salicylic acid metabolic proc.
1.7E-02	11	22	2.4	Lysine metabolic proc.
1.3E-03	18	36	2.4	Nucleoside bisphosphate biosynthetic proc.
1.3E-03	18	36	2.4	Purine nucleoside bisphosphate biosynthetic proc.
1.4E-08	50	103	2.3	Peptidyl-serine modification
4.8E-15	90	186	2.3	Protein folding
8.6E-03	14	29	2.3	Very long-chain fatty acid metabolic proc.
1.3E-02	13	27	2.3	Acetyl-CoA metabolic proc.
3.0E-08	49	102	2.3	Peptidyl-serine phosphorylation
3.2E-07	43	90	2.3	Reg. of seedling development
1.4E-07	46	97	2.3	Endocytosis
8.9E-04	22	47	2.3	Maturation of LSU-rRNA
1.3E-03	21	45	2.3	Callose localization
1.2E-04	28	60	2.3	Response to high light intensity
1.2E-04	28	60	2.3	Protein complex oligomerization
1.8E-04	27	58	2.2	ERAD pathway
2.8E-08	53	114	2.2	Ribosomal large subunit biogenesis
1.7E-02	13	28	2.2	Peptidyl-cysteine modification
1.7E-02	13	28	2.2	Production of miRNAs involved in gene silencing by miRNA
1.7E-02	13	28	2.2	Protein stabilization
3.6E-05	32	69	2.2	Response to hydrogen peroxide
2.7E-03	19	41	2.2	Gene silencing by miRNA
2.7E-03	19	41	2.2	Intra-Golgi vesicle-mediated transport
3.9E-03	18	39	2.2	Peroxisome organization
1.2E-03	22	48	2.2	Polysaccharide localization
4.5E-06	40	88	2.2	Response to blue light
1.1E-04	30	66	2.2	Chaperone-mediated protein folding
1.2E-02	15	33	2.2	Retrograde transport, endosome to Golgi
6.5E-06	39	86	2.2	Reg. of seed germination
1.0E-15	110	243	2.2	Response to heat
1.2E-03	23	51	2.2	MAPK cascade
1.6E-03	22	49	2.2	Alternative mRNA splicing, via spliceosome
5.4E-04	26	58	2.2	Protein-chromophore linkage
1.6E-04	30	67	2.2	Neg. reg. of defense response
3.5E-03	20	45	2.1	Branched-chain amino acid metabolic proc.
2.2E-04	30	68	2.1	Hyperosmotic response
7.4E-04	26	59	2.1	Pectin biosynthetic proc.
2.3E-03	22	50	2.1	de novo protein folding
1.0E-03	25	57	2.1	Hyperosmotic salinity response
3.3E-03	21	48	2.1	Sterol biosynthetic proc.
3.3E-03	21	48	2.1	Long-day photoperiodism
3.3E-03	21	48	2.1	Chaperone cofactor-dependent protein refolding
4.6E-03	20	46	2.1	Reg. of leaf senescence
1.4E-02	16	37	2.1	Clathrin-dependent endocytosis
6.6E-03	19	44	2.1	Receptor-mediated endocytosis
6.5E-04	28	65	2.1	Reg. of dephosphorylation
1.2E-04	34	79	2.1	Indole-containing compound metabolic proc.
1.8E-04	33	77	2.1	Protein targeting to membrane
4.4E-03	21	49	2.1	Demethylation
2.0E-02	15	35	2.1	Maturation of 5.8S rRNA
9.1E-08	61	143	2.1	Leaf senescence
1.3E-03	26	61	2.1	Reg. of phosphatase activity
1.4E-02	17	40	2.1	MRNA cis splicing, via spliceosome
1.6E-12	102	241	2	Cellular response to decreased oxygen levels
7.8E-08	63	149	2	Plant organ senescence
2.4E-12	101	239	2	Cellular response to hypoxia
2.6E-07	59	140	2	Photoperiodism
1.8E-02	16	38	2	Cytosolic transport
1.6E-13	113	269	2	Response to decreased oxygen levels
2.2E-04	34	81	2	Response to topologically incorrect protein
1.3E-02	18	43	2	Ubiquitin-dependent ERAD pathway
3.8E-03	23	55	2	Indole-containing compound biosynthetic proc.
2.5E-08	70	168	2	Localization within membrane
8.4E-13	110	265	2	Response to hypoxia
1.7E-02	17	41	2	Pos. reg. of growth
5.2E-05	41	99	2	Chromatin remodeling
6.7E-04	31	75	2	Cellular response to heat
9.3E-04	30	73	2	Cellular response to topologically incorrect protein
9.3E-04	30	73	2	MRNA transport
1.6E-02	18	44	2	Activation of innate immune response
6.7E-03	22	54	2	Reg. of circadian rhythm
4.4E-03	24	59	2	Reg. of protein dephosphorylation
2.9E-03	26	64	2	Nucleosome organization
1.5E-06	58	143	2	Protein localization to membrane
1.4E-02	19	47	2	Ribosomal large subunit assembly
6.0E-03	23	57	1.9	Reg. of phosphoprotein phosphatase activity
2.4E-26	255	633	1.9	Response to temperature stimulus
4.1E-06	56	140	1.9	Response to light intensity
6.0E-05	45	113	1.9	Protein transmembrane transport
9.2E-04	33	83	1.9	Nucleic acid transport
9.2E-04	33	83	1.9	RNA transport
9.2E-04	33	83	1.9	Establishment of RNA localization
5.1E-03	25	63	1.9	Response to red light
5.4E-04	36	91	1.9	Intracellular protein transmembrane transport
2.7E-05	50	127	1.9	Photoperiodism, flowering
7.0E-05	46	117	1.9	Response to brassinosteroid
1.1E-02	22	56	1.9	Detection of light stimulus
8.8E-06	56	143	1.9	Protein import
6.8E-04	36	92	1.9	Cellular response to brassinosteroid stimulus
3.0E-12	124	317	1.9	Response to cadmium ion
9.3E-04	35	90	1.9	Brassinosteroid mediated signaling pathway
9.3E-04	35	90	1.9	Steroid hormone mediated signaling pathway
9.3E-04	35	90	1.9	Response to steroid hormone
3.8E-03	28	72	1.9	Endosomal transport
9.0E-03	24	62	1.9	Detection of external stimulus
9.0E-03	24	62	1.9	Chromatin assembly or disassembly
2.1E-06	65	168	1.9	Aging
3.5E-08	85	220	1.9	Neg. reg. of response to stimulus
1.4E-02	22	57	1.9	Reg. of RNA splicing
1.4E-02	22	57	1.9	Import into nucleus
5.2E-03	27	70	1.9	Cellular biogenic amine metabolic proc.
4.5E-04	40	104	1.9	Response to endoplasmic reticulum stress
2.0E-02	20	52	1.9	Neg. reg. of abscisic acid-activated signaling pathway
2.0E-02	20	52	1.9	Chromatin assembly
2.0E-02	20	52	1.9	Cellular response to osmotic stress
2.0E-02	20	52	1.9	Reg. of defense response to bacterium
2.0E-02	20	52	1.9	Neg. reg. of response to alcohol
5.8E-05	50	130	1.9	Translational initiation
1.4E-09	103	269	1.8	RNA splicing, via transesterification reactions
1.4E-09	103	269	1.8	RNA splicing, via transesterification reactions with bulged adenosine as nucleop
2.3E-04	44	115	1.8	Establishment of protein localization to membrane
1.8E-02	21	55	1.8	Red, far-red light phototransduction
1.8E-02	21	55	1.8	Phototransduction
4.6E-18	204	535	1.8	Ribonucleoprotein complex biogenesis
5.6E-16	179	470	1.8	Response to salt stress
4.8E-07	76	200	1.8	Ribonucleoprotein complex subunit organization
2.0E-05	57	150	1.8	Rhythmic proc.
8.7E-04	38	100	1.8	Reg. of stomatal movement
1.8E-08	93	245	1.8	Protein targeting
2.8E-04	44	116	1.8	Auxin transport
1.3E-03	36	95	1.8	Reg. of cellular ketone metabolic proc.
2.5E-04	45	119	1.8	Hormone transport
6.1E-07	76	201	1.8	Cell death
3.0E-06	68	180	1.8	Golgi vesicle transport
3.2E-14	162	430	1.8	Ribosome biogenesis
1.8E-03	35	93	1.8	RNA localization
6.5E-05	53	141	1.8	Circadian rhythm
1.2E-06	74	197	1.8	Ribonucleoprotein complex assembly
1.4E-02	24	64	1.8	Protein localization to nucleus
2.2E-02	21	56	1.8	Sphingolipid metabolic proc.
1.9E-06	72	192	1.8	Protein autophosphorylation
4.7E-03	30	80	1.8	Cellular response to phosphate starvation
2.5E-03	34	91	1.8	Detection of stimulus
4.2E-03	31	83	1.8	Reg. of lipid metabolic proc.
7.1E-03	28	75	1.8	Response to sucrose
2.0E-02	22	59	1.8	Reg. of mRNA processing
3.9E-13	155	416	1.8	Response to cold
2.6E-14	170	457	1.8	Defense response to bacterium
8.9E-16	191	515	1.8	Vesicle-mediated transport
3.3E-09	109	294	1.8	RRNA processing
2.6E-06	73	197	1.8	Seedling development
4.4E-12	145	392	1.8	Leaf development
1.6E-03	38	103	1.8	Neg. reg. of signal transduction
2.7E-03	35	95	1.8	Auxin polar transport
4.5E-09	110	299	1.8	RRNA metabolic proc.
1.5E-02	25	68	1.8	Xylem and phloem pattern formation
1.3E-02	26	71	1.8	Reg. of photoperiodism, flowering
5.8E-08	98	268	1.8	Response to organonitrogen compound
2.2E-15	195	534	1.8	Response to bacterium
3.3E-03	35	96	1.8	Dicarboxylic acid metabolic proc.
4.4E-07	88	242	1.8	MRNA splicing, via spliceosome
1.1E-02	28	77	1.8	Response to monosaccharide
1.1E-02	28	77	1.8	Response to disaccharide
5.5E-03	32	88	1.8	Photomorphogenesis
5.1E-08	101	278	1.8	Establishment of protein localization to organelle
5.3E-15	198	549	1.7	Response to osmotic stress
1.8E-03	40	111	1.7	Nuclear transport
1.8E-03	40	111	1.7	Nucleocytoplasmic transport
9.2E-05	59	164	1.7	Fatty acid biosynthetic proc.
6.7E-03	32	89	1.7	Response to virus
1.8E-06	83	231	1.7	Response to red or far red light
1.6E-07	98	273	1.7	Reg. of defense response
2.8E-03	38	106	1.7	Cytoplasmic translation
1.2E-02	29	81	1.7	Cellular amine metabolic proc.
5.3E-03	34	95	1.7	Cellular amino acid catabolic proc.
5.6E-04	49	137	1.7	Cellular response to light stimulus
9.6E-06	74	207	1.7	Reg. of immune system proc.
9.6E-06	74	207	1.7	Reg. of immune response
1.0E-02	30	84	1.7	Process utilizing autophagic mechanism
1.0E-02	30	84	1.7	Autophagy
3.1E-14	194	544	1.7	Intracellular protein transport
2.5E-09	127	357	1.7	RNA splicing
1.3E-18	265	746	1.7	Response to light stimulus
3.4E-03	38	107	1.7	Neg. reg. of cell communication
3.4E-03	38	107	1.7	Neg. reg. of signaling
5.0E-06	81	229	1.7	Vegetative to reproductive phase transition of meristem
1.4E-02	29	82	1.7	Neg. reg. of cellular amide metabolic proc.
5.6E-03	35	99	1.7	Pos. reg. of defense response
5.2E-05	67	190	1.7	Reg. of response to biotic stimulus
6.2E-08	112	319	1.7	Response to nitrogen compound
1.4E-11	167	477	1.7	MRNA processing
1.7E-02	28	80	1.7	Ribonucleoside diphosphate metabolic proc.
2.7E-17	259	742	1.7	Intracellular transport
1.4E-02	30	86	1.7	Reg. of innate immune response
9.0E-10	143	410	1.7	Reg. of response to stress
2.6E-10	151	433	1.7	Response to metal ion
1.3E-03	48	138	1.7	Response to chitin
1.2E-02	32	92	1.7	Reg. of cell death
9.1E-03	34	98	1.7	Ribosome assembly
2.7E-03	43	124	1.7	Reg. of small molecule metabolic proc.
8.1E-03	35	101	1.7	Nucleoside diphosphate metabolic proc.
5.0E-04	56	162	1.7	Response to carbohydrate
1.8E-02	29	84	1.7	Aromatic amino acid family metabolic proc.
4.0E-03	41	119	1.7	MRNA catabolic proc.
9.4E-04	52	151	1.7	Stomatal movement
6.3E-17	265	770	1.7	Response to radiation
1.4E-02	32	93	1.7	Pyruvate metabolic proc.
4.7E-04	58	169	1.7	Sulfur compound biosynthetic proc.
7.1E-04	56	164	1.6	Programmed cell death
7.5E-18	291	853	1.6	Protein transport
1.7E-02	31	91	1.6	Pos. reg. of immune system proc.
1.7E-02	31	91	1.6	Pos. reg. of response to biotic stimulus
4.4E-07	111	326	1.6	Protein localization to organelle
1.8E-03	49	144	1.6	Cellular response to radiation
1.5E-09	153	450	1.6	NcRNA processing
9.6E-06	89	262	1.6	Monocarboxylic acid biosynthetic proc.
5.8E-06	93	274	1.6	Fatty acid metabolic proc.
1.7E-15	257	760	1.6	Reg. of response to stimulus
2.7E-17	292	865	1.6	Establishment of protein localization
7.5E-16	267	792	1.6	Establishment of localization in cell
1.1E-10	180	536	1.6	NcRNA metabolic proc.
4.8E-12	203	605	1.6	MRNA metabolic proc.
1.8E-03	52	155	1.6	Response to reactive oxygen species
9.9E-04	57	170	1.6	Seed germination
2.6E-18	322	962	1.6	Response to inorganic substance
3.7E-05	85	255	1.6	Innate immune response
1.2E-02	37	111	1.6	Leaf morphogenesis
7.5E-18	328	993	1.6	RNA processing
1.4E-03	58	176	1.6	Cellular response to organic cyclic compound
5.7E-06	105	319	1.6	Response to organic cyclic compound
5.1E-03	47	143	1.6	RNA catabolic proc.
1.4E-02	38	116	1.6	Reg. of mRNA metabolic proc.
3.3E-09	170	519	1.6	Peptidyl-amino acid modification
1.0E-12	243	747	1.6	Cellular macromolecule localization
3.1E-06	116	357	1.6	Reg. of multicellular organismal development
3.8E-04	74	228	1.6	Cellular response to abiotic stimulus
3.2E-09	179	553	1.6	Phyllome development
6.0E-03	49	152	1.6	Cellular ketone metabolic proc.
6.8E-03	48	149	1.6	Reg. of transport
1.8E-02	38	118	1.6	Reg. of abscisic acid-activated signaling pathway
1.8E-02	38	118	1.6	Reg. of response to alcohol
2.5E-12	248	772	1.6	Protein-containing complex subunit organization
5.5E-03	51	159	1.5	Carboxylic acid catabolic proc.
5.9E-16	328	1023	1.5	Protein localization
1.5E-02	41	128	1.5	Pos. reg. of developmental proc.
1.5E-14	299	934	1.5	Amide biosynthetic proc.
5.8E-16	332	1038	1.5	Cellular localization
2.0E-08	172	538	1.5	Monocarboxylic acid metabolic proc.
4.5E-03	54	169	1.5	Nucleobase-containing compound transport
4.9E-05	99	310	1.5	Plastid organization
2.2E-09	195	612	1.5	Response to alcohol
3.2E-09	192	603	1.5	Response to abscisic acid
2.7E-06	128	402	1.5	Response to water deprivation
3.4E-07	148	465	1.5	Response to oxidative stress
4.9E-13	275	865	1.5	Peptide biosynthetic proc.
1.7E-14	307	966	1.5	Response to lipid
7.8E-04	74	233	1.5	Cellular homeostasis
7.2E-13	273	860	1.5	Translation
1.3E-10	225	709	1.5	Cellular protein localization
3.6E-10	217	685	1.5	Protein-containing complex assembly
8.8E-25	536	1692	1.5	Response to oxygen-containing compound
7.9E-04	75	237	1.5	Cellular nitrogen compound catabolic proc.
3.2E-05	108	342	1.5	Reg. of post-embryonic development
6.3E-17	374	1186	1.5	Nitrogen compound transport
9.9E-04	74	235	1.5	Heterocycle catabolic proc.
1.5E-21	485	1542	1.5	Cellular component biogenesis
1.0E-03	75	239	1.5	Polysaccharide biosynthetic proc.
3.1E-06	138	442	1.5	Response to acid chemical
1.5E-14	338	1086	1.5	Cellular amide metabolic proc.
1.1E-02	51	164	1.5	Cellular response to starvation
6.0E-13	301	968	1.5	Peptide metabolic proc.
6.3E-17	404	1304	1.5	Macromolecule localization
2.3E-03	70	226	1.5	Reg. of cellular amide metabolic proc.
1.6E-03	74	239	1.5	Chloroplast organization
1.1E-03	80	259	1.5	Pos. reg. of response to stimulus
7.6E-05	112	364	1.5	Neg. reg. of biosynthetic proc.
2.8E-04	98	319	1.5	Reg. of signal transduction
3.7E-13	324	1055	1.5	Carboxylic acid metabolic proc.
5.5E-03	62	202	1.5	Response to starvation
7.7E-05	115	376	1.5	Carbohydrate biosynthetic proc.
2.1E-14	362	1184	1.5	Oxoacid metabolic proc.
1.1E-06	165	540	1.5	Cellular response to lipid
7.1E-06	143	468	1.5	Cellular amino acid metabolic proc.
8.7E-15	375	1228	1.5	Organic acid metabolic proc.
4.1E-03	68	223	1.5	Reg. of translation
2.5E-04	104	342	1.5	Neg. reg. of gene expression
7.5E-07	175	577	1.5	Organic acid biosynthetic proc.
7.1E-03	63	208	1.5	Organelle assembly
2.3E-06	164	542	1.5	Carboxylic acid biosynthetic proc.
5.2E-04	98	324	1.5	Reg. of signaling
1.4E-02	55	182	1.5	Cellular chemical homeostasis
9.0E-03	61	202	1.5	Protein phosphopantetheinylation
2.5E-14	382	1265	1.5	Cellular response to stress
4.6E-03	70	232	1.5	Developmental maturation
4.6E-03	70	232	1.5	Response to nutrient levels
1.5E-02	54	179	1.5	Cellular response to nutrient levels
6.7E-07	181	600	1.5	Cellular protein-containing complex assembly
1.3E-02	57	189	1.5	Reactive oxygen species metabolic proc.
1.7E-02	53	176	1.5	Non-membrane-bounded organelle assembly
1.1E-02	59	196	1.5	Response to jasmonic acid
1.8E-19	543	1808	1.5	Organonitrogen compound biosynthetic proc.
5.8E-04	101	337	1.4	Neg. reg. of cellular macromolecule biosynthetic proc.
1.5E-02	56	187	1.4	Reg. of catabolic proc.
1.2E-15	439	1468	1.4	Organic substance transport
8.2E-04	98	328	1.4	Reg. of cell communication
2.9E-10	289	968	1.4	Cellular component assembly
9.2E-04	98	329	1.4	Chromatin organization
8.0E-08	223	750	1.4	Small molecule biosynthetic proc.
1.8E-02	55	185	1.4	Nucleobase-containing compound catabolic proc.
5.2E-03	74	249	1.4	Cellular glucan metabolic proc.
3.8E-03	79	266	1.4	Aromatic compound catabolic proc.
2.1E-03	87	293	1.4	Cellular response to abscisic acid stimulus
2.1E-03	87	293	1.4	Cellular response to alcohol
3.0E-12	360	1217	1.4	Neg. reg. of biological proc.
3.8E-03	81	274	1.4	Membrane organization
8.7E-17	506	1716	1.4	Cellular response to chemical stimulus
4.1E-03	81	275	1.4	Organic cyclic compound catabolic proc.
5.6E-03	77	262	1.4	Abscisic acid-activated signaling pathway
1.8E-04	129	439	1.4	Embryo development
1.4E-02	64	218	1.4	Reg. of phosphate metabolic proc.
2.1E-03	95	325	1.4	Posttranscriptional reg. of gene expression
2.6E-03	94	323	1.4	Proteasomal protein catabolic proc.
3.3E-07	230	791	1.4	Neg. reg. of metabolic proc.
9.7E-03	74	255	1.4	Glucan metabolic proc.
1.1E-02	73	252	1.4	Neg. reg. of RNA metabolic proc.
7.6E-03	79	273	1.4	Response to extracellular stimulus
1.3E-02	70	242	1.4	Protein dephosphorylation
3.8E-04	129	446	1.4	Reg. of multicellular organismal proc.
5.4E-03	86	298	1.4	Alpha-amino acid metabolic proc.
1.9E-02	64	222	1.4	Response to wounding
1.3E-02	72	250	1.4	Small molecule catabolic proc.
9.7E-07	226	785	1.4	Reg. of developmental proc.
5.2E-08	273	949	1.4	Reg. of biological quality
2.1E-02	63	219	1.4	Cellular response to extracellular stimulus
1.6E-02	69	240	1.4	Neg. reg. of transcription, DNA-templated
2.6E-06	213	741	1.4	Cellular response to oxygen-containing compound
4.6E-08	277	964	1.4	Shoot system development
9.9E-04	118	411	1.4	Embryo development ending in seed dormancy
1.1E-04	155	540	1.4	Neg. reg. of cellular metabolic proc.
3.3E-09	322	1124	1.4	Plant organ development
1.7E-02	69	241	1.4	Cellular response to auxin stimulus
1.7E-02	69	241	1.4	Neg. reg. of RNA biosynthetic proc.
1.7E-02	69	241	1.4	Neg. reg. of nucleic acid-templated transcription
1.3E-02	76	266	1.4	Cell wall biogenesis
8.2E-13	455	1593	1.4	Response to hormone
5.6E-08	285	999	1.4	Cellular response to hormone stimulus
1.4E-14	523	1834	1.4	Small molecule metabolic proc.
9.6E-06	202	709	1.4	Growth
3.1E-09	338	1189	1.4	Cellular response to organic substance
8.8E-06	209	737	1.4	Neg. reg. of macromolecule metabolic proc.
1.5E-03	121	428	1.4	Cell growth
1.4E-02	79	280	1.4	Neg. reg. of nucleobase-containing compound metabolic proc.
4.4E-12	460	1631	1.4	Response to endogenous stimulus
5.6E-07	266	944	1.4	Hormone-mediated signaling pathway
1.1E-03	130	462	1.4	Plant organ morphogenesis
2.1E-02	73	260	1.4	Ribose phosphate metabolic proc.
1.7E-02	79	282	1.4	Plant epidermis development
1.1E-05	221	789	1.4	Neg. reg. of cellular proc.
9.8E-03	91	325	1.4	Cellular polysaccharide metabolic proc.
4.5E-06	238	850	1.4	Organonitrogen compound catabolic proc.
1.1E-03	136	486	1.4	Neg. reg. of nitrogen compound metabolic proc.
1.5E-05	216	772	1.4	Cellular macromolecule catabolic proc.
9.1E-03	96	345	1.3	Pollen development
1.3E-04	183	658	1.3	Organophosphate metabolic proc.
5.5E-03	108	389	1.3	Organic hydroxy compound metabolic proc.
2.1E-02	78	281	1.3	Response to ethylene
3.1E-04	169	609	1.3	Protein catabolic proc.
1.3E-02	91	328	1.3	Nucleoside phosphate metabolic proc.
1.5E-03	137	494	1.3	Ubiquitin-dependent protein catabolic proc.
2.0E-02	82	297	1.3	Proteasome-mediated ubiquitin-dependent protein catabolic proc.
4.5E-03	117	424	1.3	Nucleobase-containing small molecule metabolic proc.
1.6E-11	508	1845	1.3	Organelle organization
5.2E-03	118	430	1.3	Organophosphate biosynthetic proc.
1.4E-09	440	1606	1.3	Post-embryonic development
1.4E-07	347	1267	1.3	Reproductive structure development
2.9E-03	135	494	1.3	Developmental growth
1.8E-07	347	1270	1.3	Reproductive system development
4.2E-03	127	465	1.3	Homeostatic proc.
4.4E-08	387	1422	1.3	Cellular catabolic proc.
8.1E-03	115	423	1.3	Cell morphogenesis
1.6E-03	157	579	1.3	Proteolysis involved in cellular protein catabolic proc.
7.4E-04	178	657	1.3	Fruit development
1.7E-03	159	588	1.3	Cellular protein catabolic proc.
2.7E-10	517	1914	1.3	Response to external stimulus
1.2E-03	168	622	1.3	Seed development
1.9E-02	100	372	1.3	Reg. of growth
4.6E-03	140	521	1.3	Modification-dependent macromolecule catabolic proc.
2.4E-04	217	808	1.3	Carbohydrate derivative metabolic proc.
1.7E-07	395	1473	1.3	Biological proc. involved in interspecies interaction between organisms
1.8E-03	167	623	1.3	Reg. of protein metabolic proc.
2.6E-07	390	1457	1.3	Response to external biotic stimulus
2.6E-07	390	1457	1.3	Response to other organism
4.9E-04	216	813	1.3	Cellular lipid metabolic proc.
1.4E-02	121	456	1.3	Gametophyte development
4.9E-03	155	586	1.3	Root system development
1.6E-04	255	965	1.3	Macromolecule catabolic proc.
1.4E-02	130	494	1.3	Polysaccharide metabolic proc.
1.4E-02	130	494	1.3	Carbohydrate derivative biosynthetic proc.
5.6E-03	158	601	1.3	Reg. of cellular protein metabolic proc.
2.3E-05	334	1277	1.3	Protein phosphorylation
6.7E-07	441	1689	1.3	Phosphorylation
6.2E-05	315	1209	1.3	Immune system proc.
1.7E-02	131	503	1.3	Cellular carbohydrate metabolic proc.
8.4E-05	313	1205	1.3	Immune response
4.7E-03	181	697	1.3	Cell wall organization or biogenesis
4.9E-04	263	1015	1.3	Anatomical structure morphogenesis
1.2E-04	309	1193	1.3	Defense response to other organism
1.1E-05	394	1526	1.2	Developmental proc. involved in reproduction
5.0E-06	420	1627	1.2	Organic substance catabolic proc.
1.3E-06	476	1850	1.2	Catabolic proc.
1.0E-02	172	671	1.2	Lipid biosynthetic proc.
9.7E-05	356	1394	1.2	Pos. reg. of biological proc.
1.1E-05	434	1700	1.2	Defense response
1.2E-02	179	704	1.2	Tissue development
3.9E-03	242	959	1.2	Protein modification by small protein conjugation or removal
1.1E-02	209	833	1.2	Protein ubiquitination
1.8E-03	299	1196	1.2	Carbohydrate metabolic proc.
3.9E-05	495	1990	1.2	Signal transduction
1.7E-02	214	866	1.2	Protein modification by small protein conjugation
1.3E-02	285	1174	1.2	Proteolysis
1.9E-02	280	1163	1.2	Lipid metabolic proc.

## Sheet: Heat vs. Dark DAS only
Enrichment FDR	nGenes	Pathway Genes	Fold Enrichment	Pathways (click for details)
2.7E-02	3	27	27.7	Phosphatidylinositol dephosphorylation
2.7E-02	3	30	24.9	Phospholipid dephosphorylation
7.1E-04	5	54	23	Reg. of circadian rhythm
2.7E-02	4	77	12.9	Red or far-red light signaling pathway
2.7E-02	4	79	12.6	Cellular response to red or far red light
7.1E-04	7	141	12.4	Circadian rhythm
7.1E-04	7	150	11.6	Rhythmic proc.
2.7E-02	5	137	9.1	Cellular response to light stimulus
2.7E-02	5	144	8.6	Cellular response to radiation

[truncated: 2 more sheets: DEG Dark&Heat, DAS Dark&Heat]
