# Supplementary material for: Global Analysis of Dark- and Heat-Regulated Alternative Splicing in Arabidopsis
Source: Int J Mol Sci. 2023 Mar 10;24(6):5299. doi: 10.3390/ijms24065299 (PMC10049525; doi:10.3390/ijms24065299)
Supplement: Supplementary file 1 [file ijms-24-05299-s001.zip › Dataset S3 gene lists of different functional categories.xlsx]

## Sheet: A_Dark-responsive (30)
Gene ID	Gene name	Regulation	References
AT1G10370	ERD9	downregulated by dark	[19]
AT1G64970	G-TMT	downregulated by dark	[19]
AT2G40840	DPE2	downregulated by dark	[19]
AT1G70820	/	downregulated by dark	[19]
AT3G24220	NCED6	downregulated by dark	[19]
AT4G19170	NCED4	downregulated by dark	[19]
AT5G67030	ABA1	downregulated by dark	[19]
AT2G42600	PPC2	downregulated by dark	[19]
AT4G18240	SS4	downregulated by dark	[19]
AT5G01260	/	downregulated by dark	[19]
AT1G78580	TPS1	downregulated by dark	[19]
AT2G21370	XK1	downregulated by dark	[19]
AT5G65140	TPPJ	downregulated by dark	[19]
AT4G32980	ATH1	downregulated by dark	[19]
AT3G60140	din2	repegulated by dark	[21]
AT3G47340	din6/ASN1	repegulated by dark	[21]
AT1G67070	din9	repegulated by dark	[21]
AT5G20250	din10	repegulated by dark	[21]
AT3G49620	din11	repegulated by dark	[21]
AT4G35770	din1/Sen1	repegulated by dark	[21]
AT3G45300	IVD	repegulated by dark	[32]
AT1G21400	BCKDH	repegulated by dark	[32]
AT2G43400	ETFQO	repegulated by dark	[32]
AT5G21170	AKINBETA1	repegulated by dark	[19]
AT1G11260	STP1	repegulated by dark	[19]
AT1G65970	TPX2	repegulated by dark	[19]
AT1G54100	ALDH7B4	repegulated by dark	[19]
AT5G51830	Fructokinase 1	repegulated by dark	[19]
AT5G57560	TCH4	repegulated by dark	[19]
AT2G45050	GATA2	repegulated by dark	[33]

## Sheet: B_Heat-responsive (80)
Function	Gene name	Regulation	Gene ID	References
heat shock factor	HSFA1a (AtHSF1 )	upregulated by heat	AT4G17750	[34]
heat shock factor	HSFA1b (HSF3)	/	AT5G16820	[35]
heat shock factor	AtHSFB1 (HSF4)	up regulated by heat	AT4G36990	[35]
heat shock factor	AtHSFA1d	/	AT1G32330	[36]
heat shock factor	AtHSFA1e	up regulated by heat	AT3G02990	[36]
heat shock factor	AtHSFA2	up regulated by heat	AT2G26150	[36]
heat shock factor	AtHSFA3	up regulated by heat	AT5G03720	[36]
heat shock factor	AtHSFA4a (Hsf21)	/	AT4G18880	[36]
heat shock factor	AtHSFA4c	up regulated by heat	AT5G45710	[36]
heat shock factor	AtHSFA6a	/	AT5G43840	[36]
heat shock factor	AtHSFA6b	up regulated by heat	AT3G22830	[36]
heat shock factor	AtHSFA7a	up regulated by heat	AT3G51910	[36]
heat shock factor	AtHSFA7b	up regulated by heat	AT3G63350	[36]
heat shock factor	AtHSFA8	/	AT1G67970	[36]
heat shock factor	AtHSFA9	/	AT5G54070	[36]
heat shock factor	AtHSFB2a	up regulated by heat	AT5G62020	[36]
heat shock factor	AtHSFB2b	up regulated by heat	AT4G11660	[36]
heat shock factor	AtHSFB3	/	AT2G41690	[36]
heat shock factor	AtHSFB4	/	AT1G46264	[36]
heat shock factor	AtHSFC1	/	AT3G24520	[36]
heat shock protein	HSP101	up regulated by heat	AT1G74310	[37]
heat shock protein	HSP17.6A	up regulated by heat	AT5G12030	[46]
heat shock protein	HSP18.2	up regulated by heat	AT5G59720	[46]
heat shock protein	HSP70	up regulated by heat	AT3G12580	[46]
heat shock protein	Hsa32	up regulated by heat	AT4G21320	[47]
heat shock protein	HSP21	up regulated by heat	AT4G27670	[47]
heat shock protein	HSC70-1, HSP70-1	up regulated by heat	AT5G02500	[38]
heat shock protein	HSC70-2, HSP70-2	up regulated by heat	AT5G02490	[38]
heat shock protein	HSC70-3, HSP70-3	up regulated by heat	AT3G09440	[38]
heat shock protein	HSP70b	up regulated by heat	AT1G16030	[38]
heat shock protein	cpHSP70-2	up regulated by heat	AT5G49910	[38]
heat shock protein	mtHSP70-2	up regulated by heat	AT5G09590	[38]
heat shock protein	HSP70t-1	up regulated by heat	AT1G56410	[38]
heat shock protein	HSP70t-2	up regulated by heat	AT2G32120	[38]
heat shock protein	HSP15.7-CI (AT5G37670)	up regulated by heat	AT5G37670	[42]
heat shock protein	HSP17.6A-CI (AT1G59860)	up regulated by heat	AT1G59860	[42]
heat shock protein	HSP17.6C-CI (AT1G53540)	up regulated by heat	AT1G53540	[42]
heat shock protein	HSP17.6B-CI (AT2G29500)	up regulated by heat	AT2G29500	[42]
heat shock protein	HSP17.6-CII (AT5G12020)	up regulated by heat	AT5G12020	[42]
heat shock protein	HSP22 (AT4G10250)	up regulated by heat	AT4G10250	[42]
heat shock protein	HSP60 (AT3G23990)	up regulated by heat	AT3G23990	[42]
heat shock protein	HSP90.1 (AT5G52640)	up regulated by heat	AT5G52640	[42]
heat shock protein	HSP90.2 (AT5G56030)	up regulated by heat	AT5G56030	[42]
heat shock protein	ROF1 (AT3G25230)	up regulated by heat	AT3G25230	[42]
heat shock protein	BiP2	up regulated by heat	AT5G42020	[39]
heat shock protein	HSP17.8-CI	up regulated by heat	AT1G07400	[42]
heat shock protein	HSP17.4-CIII	up regulated by heat	AT1G54050	[42]
heat shock protein	HSP17.4	up regulated by heat	AT3G46230	[42]
heat shock protein	HSP26.5-P	up regulated by heat	AT1G52560	[42]
heat shock protein	CLPB-M	up regulated by heat	AT2G25140	[42]
heat shock protein	ROF2	up regulated by heat	AT5G48570	[42]
heat shock protein	FKBP-TYPE PPIASE	up regulated by heat	AT4G25340	[42]
other TF	DREB2A	up regulated by heat	AT5G05410	[40]
other TF	DREB2B	up regulated by heat	AT3G11020	[40]
other TF	WRKY25	up regulated by heat	AT2G30250	[41]
other TF	DREB2C	up regulated by heat	AT2G40340	[41]
other TF	MBF1c	up regulated by heat	AT3G24500	[43]
Other TF	MYB7	up regulated by heat	AT2G16720	[43]
Other TF	WRKY39	up regulated by heat	AT3G04670	[45]
Other TF	bZIP28	up regulated by heat	AT3G10800	[39]
Other TF	Zat10	up regulated by heat	AT1G27730	[41]
Other TF	Zat12	up regulated by heat	AT5G59820	[41]
Other TF	AZF3	up regulated by heat	AT5G43170	[42]
Other TF	DRE2B	up regulated by heat	AT2G38340	[42]
Other TF	HAP5B	up regulated by heat	AT1G56170	[42]
Other TF	SDG37	up regulated by heat	AT2G17900	[42]
Metabolism	APX1	up regulated by heat	AT1G07890	[41]
Metabolism	APX2	up regulated by heat	AT3G09640	[41]
Metabolism	GOLS1	up regulated by heat	AT2G47180	[42]
Metabolism	GOLS2	up regulated by heat	AT1G56600	[42]
Metabolism	MIPS2	up regulated by heat	AT2G22240	[42]
Protein degradation	FTSH4	up regulated by heat	AT2G26140	[42]
Protein degradation	FTSH6	up regulated by heat	AT5G15250	[42]
Protein degradation	PEPTIDASE M48 FAMILY PROTEIN	up regulated by heat	AT5G51740	[42]
Protein synthesis	eEF1Ba1	up regulated by heat	AT5G12110	[42]
Translation	RPS1	up regulated by heat	AT5G30510	[44]
Transport	TIL1	up regulated by heat	AT5G58070	[42]
Apoptosis	BI1	up regulated by heat	AT5G47120	[42]
Apoptosis	BAG6	up regulated by heat	AT2G46240	[42]
Cell division	CDC48	up regulated by heat	AT5G03340	[42]

## Sheet: C_Photosynthesis (60)
Function	Gene ID	Gene name	References
photosynthesis	AT1G67090	RBCS1A	[49]
photosynthesis	AT5G38430	RBCS1B	[49]
photosynthesis	AT5G38420	RBCS2B	[49]
photosynthesis	AT5G38410	RBCS3B	[49]
photosynthesis	ATCG00490	rbcL	[49]
photosynthesis	AT1G29910	cab3/Lhcb1.1	[49]
photosynthesis	AT1G29920	cab2/Lhcb1.2	[49]
photosynthesis	AT1G29930	cab1/Lhcb1.3	[49]
photosynthesis	ATCG00340	psaA-B	[49]
photosynthesis	ATCG00350	psaA-B	[49]
photosynthesis	ATCG00020	psbA/D1	[49]
photosynthesis	AT1G10960	FD1	[50]
photosynthesis	AT2G34420	Lhcb1.5	[51]
photosynthesis	AT2G34430	Lhcb1.4	[51]
photosynthesis	AT1G45474	Lhca5	[51]
photosynthesis	AT2G05100	Lhcb2.1	[51]
photosynthesis	AT3G61470	Lhca2	[51]
photosynthesis	AT2G39730	RCA	[51]
photosynthesis	AT5G54270	Lhcb3	[52]
photosynthesis	AT5G01530	Lhcb4.1	[52]
photosynthesis	AT4G10340	Lhcb5	[52]
photosynthesis	AT1G15820	Lhcb6	[52]
photosynthesis	AT2G05070	Lhcb2.2	[52]
photosynthesis	AT3G08940	Lhcb4.2	[52]
photosynthesis	AT3G27690	Lhcb2.3/2.4	[52]
photosynthesis	ATCG00270	D2/PSBD	[53]
photosynthesis	ATCG00710	PsbH	[53]
photosynthesis	AT1G68830	STN7	[53]
photosynthesis	AT5G01920	STN8	[53]
photosynthesis	ATCG00280	CP43/PSBC	[53]
photosynthesis	AT2G30170	PBCP	[53]
photosynthesis	ATCG00680	psbB/CP47	[54]
photosynthesis	ATCG00580	psbE/ Cytochrome b559 alpha	[54]
photosynthesis	AT5G66570	OE33/PsbO1	[54]
photosynthesis	AT1G06680	OE23/PsbP1	[54]
photosynthesis	AT4G21280	OE16/PsbQ1	[54]
photosynthesis	AT4G27440	PORB	[55]
photosynthesis	AT4G28750	psaE1	[56]
photosynthesis	ATCG00570	psbF/Cytochrome b559belta	[57]
photosynthesis	AT2G40100	Lhcb4.3	[57]
photosynthesis	ATCG01060	psaC	[57]
photosynthesis	AT1G60950	FD2	[57]
photosynthesis	AT2G27510	FD3	[57]
photosynthesis	ATCG00540	PetA	[57]
photosynthesis	AT4G02770	PsaD1	[57]
photosynthesis	AT1G03130	PsaD2	[57]
photosynthesis	AT2G20260	psaE2	[57]
photosynthesis	ATCG00720	PetB	[57]
photosynthesis	AT5G66190	FNR1	[60]
photosynthesis	AT1G20020	FNR2	[60]
photosynthesis	AT1G76100	PETE1	[51]
photosynthesis	AT3G54890	Lhca1	[58]
photosynthesis	AT1G20340	drt112	[58]
photosynthesis	AT3G26650	gapA	[58]
photosynthesis regulation	AT1G13450	GT-1	[59]
photosynthesis regulation	AT1G76890	GT-2	[59]
photosynthesis regulation	AT4G36730	GBF1	[59]
photosynthesis regulation	AT4G01120	GBF2	[59]
photosynthesis regulation	AT2G46270	GBF3	[59]
photosynthesis regulation	AT4G14850	PPR1/LOI1	[59]

## Sheet: D_Light signaling (56)
Function	Gene ID	Gene name	References
Photoreceptor	AT3G45780	phot1	[68]
Photoreceptor	AT5G58140	phot2	[68]
Photoreceptor	AT1G09570	PHYA	[61]
Photoreceptor	AT2G18790	PHYB/hy3	[61]
Photoreceptor	AT5G35840	PHYC	[61]
Photoreceptor	AT4G16250	PHYD	[61]
Photoreceptor	AT4G18130	PHYE	[61]
Photoreceptor	AT4G08920	hy4/cry1	[67]
Photoreceptor	AT1G04400	CRY2	[67]
Photoreceptor	AT5G24850	CRY3	[62]
Photoreceptor	AT5G57360	ZEITLUPE (ZTL)	[68]
Photoreceptor	AT1G68050	FKF1	[68]
Photoreceptor	AT2G18915	LKP2	[68]
photomorphogenesis; photoperiodism	AT2G32950	COP1	[65]
photomorphogenesis; photoperiodism	AT2G25930	ELF3	[66]
photomorphogenesis; photoperiodism	AT2G46340	SPA1	[67]
photomorphogenesis; photoperiodism	AT3G13550	COP10/FUS9	[65]
photomorphogenesis; photoperiodism	AT2G39810	HOS1	[77]
photomorphogenesis; photoperiodism	AT1G06040	STO	[69]
photomorphogenesis; photoperiodism	AT3G17609	HYH	[79]
photomorphogenesis	AT4G10180	Det1	[65]
photomorphogenesis	AT2G38050	det2	[65]
photomorphogenesis	AT2G26670	hy1	[66]
photomorphogenesis	AT3G09150	hy2	[66]
photomorphogenesis	AT5G11260	hy5	[66]
photomorphogenesis	AT2G26710	BAS1	[76]
photomorphogenesis	AT1G17060	SOB7/CYP72C1	[76]
photomorphogenesis	AT5G37190	CIP4	[70]
photomorphogenesis	AT4G27430	CIP7	[70]
photomorphogenesis	AT1G09530	PIF3	[67]
photomorphogenesis	AT2G43010	PIF4	[71]
photomorphogenesis	AT3G59060	PIF5	[71]
photomorphogenesis	AT3G62090	PIF6	[72]
photomorphogenesis	AT5G61270	PIF7	[72]
photomorphogenesis	AT2G20180	PIF1/PIL5	[72]
photomorphogenesis	AT3G55370	OBP3	[74]
photomorphogenesis	AT2G45050	GATA2	[33]
photomorphogenesis	AT5G42970	COP8/FUS8	[65]
photomorphogenesis	AT4G14110	COP9/FUS7	[65]
photomorphogenesis	AT2G37678	FHY1	[65]
photomorphogenesis	AT3G22170	FHY3	[65]
photomorphogenesis	AT1G78600	LZF1/STH3	[73]
photomorphogenesis	AT1G75780	TUB1	[51]
photomorphogenesis	AT4G11110	SPA2	[80]
photomorphogenesis	AT3G15354	SPA3	[63]
photomorphogenesis	AT1G53090	SPA4	[63]
photomorphogenesis	AT2G34640	HMR	[72]
photomorphogenesis	AT5G25060	RRC1	[64]
photomorphogenesis	AT4G25560	LAF1	[67]
photomorphogenesis	AT5G17690	TFL2	[75]
photomorphogenesis	AT2G02950	PKS1	[78]
photomorphogenesis	AT5G63310	NDPK2	[78]
photomorphogenesis	AT4G15090	FAR1	[78]
photomorphogenesis	AT1G02340	HFR1	[78]
photomorphogenesis	AT4G08810	SUB1	[78]
photomorphogenesis	AT1G10470	ARR4	[78]

## Sheet: E_Circadian clock (36)
Gene ID	Gene name	References
AT1G22770	GI	[77]
AT5G61380	TOC1	[82]
AT2G46830	CCA1	[77]
AT1G01060	LHY1	[77]
AT5G60100	PRR3	[83]
AT5G24470	PRR5	[77]
AT5G02810	PRR7	[82]
AT2G46790	PRR9	[77]
AT2G25930	ELF3	[77]
AT2G40080	ELF4	[77]
AT5G02840	RVE4/LCL1	[85]
AT3G09600	RVE8	[85]
AT3G46640	LUX	[77]
AT5G08330	CHE	[84]
AT5G57360	ZTL	[77]
AT3G22380	TIC	[89]
AT5G59560	SRR1	[96]
AT5G05660	EBI	[93]
AT5G64170	LNK1	[85]
AT3G54500	LNK2	[85]
AT3G60250	CKB3	[90]
AT2G44680	CKB4	[90]
AT2G18915	LKP2	[77]
AT1G68050	FKF1	[77]
AT2G31870	TEJ	[95]
AT1G12910	LWD1	[77]
AT3G26640	LWD2	[77]
AT2G21070	FIO1	[91]
AT2G21150	XCT	[94]
AT1G02340	HFR1	[81]
AT1G15750	TPL	[77]
AT2G21660	GRP7	[86]
AT4G39260	GRP8	[86]
AT1G77180	SKIP	[92]
AT1G17070	STIPL1	[87]
AT3G20810	JMJD5	[88]

## Sheet: F_Splicing-related genes (409)
Group ID	Group Name	Gene Name	Gene ID
1.1	Core proteins (Sm)	atSmB-a	AT5G44500
1.1	Core proteins (Sm)	atSmB-b	AT4G20440
1.1	Core proteins (Sm)	atSmD1-a	AT3G07590
1.1	Core proteins (Sm)	atSmD1-b	AT4G02840
1.1	Core proteins (Sm)	atSmD2-a	AT2G47640
1.1	Core proteins (Sm)	atSmD2-b	AT3G62840
1.1	Core proteins (Sm)	atSmD3-a	AT1G76300
1.1	Core proteins (Sm)	atSmD3-b	AT1G20580
1.1	Core proteins (Sm)	atSmE-a	AT4G30330
1.1	Core proteins (Sm)	atSmE-b	AT2G18740
1.1	Core proteins (Sm)	atSmF	AT4G30220
1.1	Core proteins (Sm)	atSmG-a	AT2G23930
1.1	Core proteins (Sm)	atSmG-b	AT3G11500
1.1	Core proteins (Sm)	atLSM2	AT1G03330
1.1	Core proteins (Sm)	atLSM3a	AT1G21190
1.1	Core proteins (Sm)	atLSM3b	AT1G76860
1.1	Core proteins (Sm)	atLSM4	AT5G27720
1.1	Core proteins (Sm)	atLSM5/SAD1	AT5G48870
1.1	Core proteins (Sm)	atLSM6a	AT3G59810
1.1	Core proteins (Sm)	atLSM6b	AT2G43810
1.1	Core proteins (Sm)	atLSM7	AT2G03870
1.1	Core proteins (Sm)	atLSM8	AT1G65700
1.1	Core proteins (Sm)	atLSM1a	AT1G19120
1.1	Core proteins (Sm)	atLSM1b	AT3G14080
1.2	U1 snRNP	atU1A	AT2G47580
1.2	U1 snRNP	atU1C	AT4G03120
1.2	U1 snRNP	atU1-70K	AT3G50670
1.2	U1 snRNP	atPrp39a	AT1G04080
1.2	U1 snRNP	atPrp39b	AT5G46400
1.2	U1 snRNP	atPrp40a	AT1G44910
1.2	U1 snRNP	atPrp40b	AT3G19670
1.2	U1 snRNP	atLuc7a	AT3G03340
1.2	U1 snRNP	atLuc7b	AT5G17440
1.2	U1 snRNP	atLuc7-rl	AT5G51410
1.2	U1 snRNP	RBM25	AT1G60200
1.3	17S U2 snRNP	atU2A	AT1G09760
1.3	17S U2 snRNP	atU2B''a	AT1G06960
1.3	17S U2 snRNP	atU2B''b	AT2G30260
1.3	17S U2 snRNP	atSAP114-1a	AT1G14650
1.3	17S U2 snRNP	atSAP114-1b	AT1G14640
1.3	17S U2 snRNP	atSAP114-2	AT5G06520
1.3	17S U2 snRNP	atSAP114-3	AT4G16200
1.3	17S U2 snRNP	atSAP114p	AT4G15580
1.3	17S U2 snRNP	atSAP61	AT5G06160
1.3	17S U2 snRNP	atSAP62	AT2G32600
1.3	17S U2 snRNP	atSAP130a	AT3G55200
1.3	17S U2 snRNP	atSAP130b	AT3G55220
1.3	17S U2 snRNP	atSF3b150	AT4G21660
1.3	17S U2 snRNP	atSF3b150p	AT1G11520
1.3	17S U2 snRNP	atSAP155	AT5G64270
1.3	17S U2 snRNP	atSAP49a	AT2G18510
1.3	17S U2 snRNP	atSAP49b	AT2G14550
1.3	17S U2 snRNP	atP14-1	AT5G12190
1.3	17S U2 snRNP	atP14-2	AT2G14870
1.3	17S U2 snRNP	SF3b_14b_/PHP5A-a	AT1G07170
1.3	17S U2 snRNP	SF3b_14b_/PHP5A-b	AT2G30000
1.3	17S U2 snRNP	SF3b10a	AT4G14342
1.3	17S U2 snRNP	SF3b10b	AT3G23325
1.3	17S U2 snRNP	F8F16.10	AT4G31200
1.3	17S U2 snRNP	SWAP	AT3G49130
1.4	U5 snRNP	atU5-15	AT5G08290
1.4	U5 snRNP	atU5-40	AT2G43770
1.4	U5 snRNP	atU5-100KD	AT2G33730
1.4	U5 snRNP	atU5-102KD	AT4G03430
1.4	U5 snRNP	atU5-116-1a	AT1G06220
1.4	U5 snRNP	atU5-116-1b	AT5G25230
1.4	U5 snRNP	atU5-116-2	AT1G56070
1.4	U5 snRNP	atU5-116-3	AT3G22980
1.4	U5 snRNP	atU5-200-1	AT5G61140
1.4	U5 snRNP	atU5-200-2a	AT1G20960
1.4	U5 snRNP	atU5-200-2b	AT2G42270
1.4	U5 snRNP	atU5-200-3	AT3G27730
1.4	U5 snRNP	atU5-220/Prp8a	AT1G80070
1.4	U5 snRNP	atU5-220/Prp8b	AT4G38780
1.4	U5 snRNP		AT1G28180
1.4	U5 snRNP		AT3G12915
1.5	U4/U6 snRNP	atSAP90-1	AT1G28060
1.5	U4/U6 snRNP	atSAP90-2	AT3G55930
1.5	U4/U6 snRNP	atSAP90-3	AT3G56790
1.5	U4/U6 snRNP	atSAP60	AT2G41500
1.5	U4/U6 snRNP	atTri-20	AT2G38730
1.5	U4/U6 snRNP	atU5-61/Prp31a	AT1G60170
1.5	U4/U6 snRNP	atU5-61/Prp31b	AT3G60610
1.5	U4/U6 snRNP	atU4/U6-15.5a	AT5G20160
1.5	U4/U6 snRNP	atU4/U6-15.5b	AT4G12600
1.5	U4/U6 snRNP	atU4/U6-15.5c	AT4G22380
1.6	tri-snRNP	atTri65a	AT4G22350
1.6	tri-snRNP	atTri65b	AT4G22290
1.6	tri-snRNP	atTri65c	AT4G22410
1.6	tri-snRNP	atTri110	AT5G16780
1.6	tri-snRNP	atTri-27kD/RY1	AT5G57370
1.6	tri-snRNP	atSnu23	AT3G05760
1.6	tri-snRNP		AT4G22285
1.7	18S U11/U12 snRNP	atU11/U12-35kD	AT2G43370
1.7	18S U11/U12 snRNP	atU11/U12-25K	AT3G07860
1.7	18S U11/U12 snRNP	atU11/U12-65K	AT1G09230
1.7	18S U11/U12 snRNP	atU11/U12-31K	AT3G10400
1.7	18S U11/U12 snRNP	U11-48K	AT3G04160
1.7	18S U11/U12 snRNP	U11-59K	AT2G46200
2.1	Splice site selection	atU2AF35a/AUSa	AT1G27650
2.1	Splice site selection	atU2AF35b/AUSb	AT5G42820
2.1	Splice site selection	atU2AF65b/AULa	AT1G60900
2.1	Splice site selection	atU2AF65a/AULb	AT4G36690
2.1	Splice site selection	atULrp	AT2G33440
2.1	Splice site selection	AUL3p	AT1G60830
2.1	Splice site selection	atUrp	AT1G10320
2.1	Splice site selection	atSF1/BBP	AT5G51300
2.1	Splice site selection	atCBP20	AT5G44200
2.1	Splice site selection	atCBP80/ABH1	AT2G13540
2.1	Splice site selection	atPTB1	AT1G43190
2.1	Splice site selection	atPTB2a	AT3G01150
2.1	Splice site selection	atPTB2b	AT5G53180
2.2	SR proteins	atSC35	AT5G64200
2.2	SR proteins	atSCL33	AT1G55310
2.2	SR proteins	atSCL30a	AT3G13570
2.2	SR proteins	atSCL30	AT3G55460
2.2	SR proteins	atSCL28	AT5G18810
2.2	SR proteins	atSR34	AT1G02840
2.2	SR proteins	atSR34b	AT4G02430
2.2	SR proteins	atSR34a	AT3G49430
2.2	SR proteins	atSR30	AT1G09140
2.2	SR proteins	atRSZ22	AT4G31580
2.2	SR proteins	atRSZ22a	AT2G24590
2.2	SR proteins	atRSZ21	AT1G23860
2.2	SR proteins	atRSZ33	AT2G37340
2.2	SR proteins	atRSZ32	AT3G53500
2.2	SR proteins	atRS31a	AT2G46610
2.2	SR proteins	atRS31	AT3G61860
2.2	SR proteins	atRS41	AT5G52040
2.2	SR proteins	atRS40	AT4G25500
2.2	SR proteins	atSR45	AT1G16610
2.3	17S U2 associated proteins	atPrp43-1	AT5G14900
2.3	17S U2 associated proteins	atPrp43-2a	AT3G62310
2.3	17S U2 associated proteins	atPrp43-2b	AT2G47250
2.3	17S U2 associated proteins	atSR140-1	AT5G25060
2.3	17S U2 associated proteins	atSR140-2	AT5G10800
2.3	17S U2 associated proteins	atSPF45	AT1G30480
2.3	17S U2 associated proteins	atSPF30	AT2G02570
2.4	35S U5 associated proteins	atPrp19a	AT1G04510
2.4	35S U5 associated proteins	atPrp19b	AT2G33340
2.4	35S U5 associated proteins	atCDC5	AT1G09770
2.4	35S U5 associated proteins	atPRL1	AT4G15900
2.4	35S U5 associated proteins	atPRL2	AT3G16650
2.4	35S U5 associated proteins	atAD-002	AT3G13200
2.4	35S U5 associated proteins	HSP73-1	AT3G12580
2.4	35S U5 associated proteins	HSP73-2	AT5G42020
2.4	35S U5 associated proteins	HSP73-3	AT5G02500
2.4	35S U5 associated proteins	atSPF27	AT3G18165
2.4	35S U5 associated proteins	atCTNNNBL1	AT3G02710
2.4	35S U5 associated proteins	atSyf1	AT5G28740
2.4	35S U5 associated proteins	atCRN1a	AT5G45990
2.4	35S U5 associated proteins	atCRN1b	AT3G13210
2.4	35S U5 associated proteins	atCRN1c	AT5G41770
2.4	35S U5 associated proteins	atCRN2	AT3G51110
2.4	35S U5 associated proteins	atlsy1	AT3G18790
2.4	35S U5 associated proteins	atGCIPp29	AT2G16860
2.4	35S U5 associated proteins	atSKIP	AT1G77180
2.4	35S U5 associated proteins	atECM2-1a	AT1G07360
2.4	35S U5 associated proteins	atECM2-1b	AT2G29580
2.4	35S U5 associated proteins	atECM2-2	AT5G07060
2.4	35S U5 associated proteins	atAquarius	AT2G38770
2.4	35S U5 associated proteins	atMGC23918	AT3G05070
2.4	35S U5 associated proteins	atG10	AT4G21110
2.4	35S U5 associated proteins	atCypE1a/CYP2	AT2G21130
2.4	35S U5 associated proteins	atCypE1b	AT4G38740
2.4	35S U5 associated proteins	atCypE2a/ROC3	AT2G16600
2.4	35S U5 associated proteins	atCypE2b	AT4G34870
2.4	35S U5 associated proteins	atPPIase-like1	AT2G36130
	35S U5 associated proteins		AT1G09080
	35S U5 associated proteins		AT1G16030
	35S U5 associated proteins		AT1G56410
	35S U5 associated proteins		AT3G09440
	35S U5 associated proteins		AT5G02490
	35S U5 associated proteins		AT5G28540
2.5	Proteins specific for BDU1	atNPW38	AT2G41020
2.5	Proteins specific for BDU1	atN-CoR1	AT3G52250
2.5	Proteins specific for BDU1	atPRP4K-1	AT3G25840
2.5	Proteins specific for BDU1	atPRP4K-2	AT1G13350
2.5	Proteins specific for BDU1	atPRP4K-3	AT3G53640
2.5	Proteins specific for BDU1	atFBP21	AT1G49590
2.5	Proteins specific for BDU1	atTBL1-rp1	AT5G67320
2.5	Proteins specific for BDU1	atSmc1	AT3G54670
2.6	Proteins in exon junction complex (EJC)	atALY-1a	AT5G02530
2.6	Proteins in exon junction complex (EJC)	atALY-1b	AT5G59950
2.6	Proteins in exon junction complex (EJC)	atALY-2a	AT5G37720
2.6	Proteins in exon junction complex (EJC)	atALY-2b	AT1G66260
2.6	Proteins in exon junction complex (EJC)	atY14	AT1G51510
2.6	Proteins in exon junction complex (EJC)	atSRM102	AT2G29210
2.6	Proteins in exon junction complex (EJC)	atMagoh	AT1G02140
2.6	Proteins in exon junction complex (EJC)	atDDX48/eIF4A3-1	AT3G19760
2.6	Proteins in exon junction complex (EJC)	atDDX48/eIF4A3-2	AT1G51380
2.6	Proteins in exon junction complex (EJC)	atUAP56a	AT5G11200
2.6	Proteins in exon junction complex (EJC)	atUAP56b	AT5G11170
2.6	Proteins in exon junction complex (EJC)	atPinin	AT1G15200
2.7	Second step splicing factors	atPrp22-1	AT3G26560
2.7	Second step splicing factors	atPrp22-2	AT1G26370
2.7	Second step splicing factors	atPrp22-3	AT1G27900
2.7	Second step splicing factors	atPrp17-1	AT1G10580
2.7	Second step splicing factors	atPrp17-2	AT5G54520
2.7	Second step splicing factors	atPrp18-1	AT1G03140
2.7	Second step splicing factors	atPrp18-2	AT1G54590
2.7	Second step splicing factors	atSLU7-1a	AT1G65660
2.7	Second step splicing factors	atSLU7-1b	AT4G37120
2.7	Second step splicing factors	atSLU7-2	AT3G45950
2.7	Second step splicing factors	atPrp16	AT5G13010
2.8	Other known splicing factors	atSRM300like	AT3G23900
2.8	Other known splicing factors	atTra/SFRS1	AT1G07350
2.8	Other known splicing factors	atPrp2-1a	AT1G32490
2.8	Other known splicing factors	atPrp2-1b	AT2G35340
2.8	Other known splicing factors	atPrp2-2	AT4G16680
2.8	Other known splicing factors	atPrp5-1a	AT3G09620
2.8	Other known splicing factors	atPrp5-1b	AT1G20920
2.8	Other known splicing factors	atPrp5-2	AT2G47330
2.8	Other known splicing factors	atDbr1	AT4G31770
3.1	SR protein Kinase	AFC1	AT3G53570
3.1	SR protein Kinase	AFC2	AT4G24740
3.1	SR protein Kinase	AFC3	AT4G32660
3.1	SR protein Kinase	atSRPK1a	AT2G17530
3.1	SR protein Kinase	atSRPK1b	AT4G35500
3.1	SR protein Kinase	atSRPK2a	AT5G22840
3.1	SR protein Kinase	atSRPK2b	AT3G53030
3.1	SR protein Kinase	atSRPK2c	AT3G44850
3.2	Glycine-Rich RNA binding protein	atGRBP1a	AT1G18630
3.2	Glycine-Rich RNA binding protein	atGRBP1b	AT1G74230
3.2	Glycine-Rich RNA binding protein	atGRBP1c	AT4G13850
3.2	Glycine-Rich RNA binding protein	atGRBP1d	AT3G23830
3.2	Glycine-Rich RNA binding protein	atGRBP1e	AT5G61030
3.2	Glycine-Rich RNA binding protein	atGRBP2	AT2G16260
3.2	Glycine-Rich RNA binding protein	AtGRP7/atGRBP3a	AT2G21660
3.2	Glycine-Rich RNA binding protein	AtGRP8/atGRBP3b	AT4G39260
3.3	hnRNP A/B family	AtRNPA/B_1	AT4G14300
3.3	hnRNP A/B family	AtRNPA/B_2	AT2G33410
3.3	hnRNP A/B family	AtRNPA/B_3	AT5G55550
3.3	hnRNP A/B family	AtRNPA/B_4	AT4G26650
3.3	hnRNP A/B family	AtRNPA/B_5	AT5G47620
3.3	hnRNP A/B family	AtRNPA/B_6	AT3G07810
3.3	hnRNP A/B family	AtRNPA/B_7	AT1G58470
3.3	hnRNP A/B family	AtRNPA/B_8a	AT5G40490
3.3	hnRNP A/B family	AtRNPA/B_8b	AT1G17640
3.3	hnRNP A/B family	AtRNP_N1	AT3G13224
3.3	hnRNP A/B family	UBA2a	AT3G56860
3.3	hnRNP A/B family	UBA2b	AT2G41060
3.3	hnRNP A/B family	UBA2c	AT3G15010
3.4	hnRNP proteins	at-hnRNP-E	AT3G04610
3.4	hnRNP proteins	at-hnRNP-F/AtRNPH/F_1	AT5G66010
3.4	hnRNP proteins	at-hnRNP-H/AtRNPH/F_2	AT3G20890
3.4	hnRNP proteins	at-hnRNP-G1	AT5G04280
3.4	hnRNP proteins	at-hnRNP-G2	AT3G26420
3.4	hnRNP proteins	at-hnRNP-G3	AT1G60650
3.4	hnRNP proteins	at-hnRNP-P	AT1G50300
3.4	hnRNP proteins	hnRNP-R1	AT4G00830
3.4	hnRNP proteins	hnRNP-R2	AT3G52660
3.4	hnRNP proteins	hnRNP-R3/AtRNPA/B_9	AT2G44710
3.4	hnRNP proteins	AtCUG-BP1	AT4G03110
3.4	hnRNP proteins	AtCUG-BP2	AT1G03457
3.4	hnRNP proteins	atFCA1	AT4G16280
3.4	hnRNP proteins	atFCA2	AT2G47310
3.5	Known plant hnRNPs	AtUBP1a	AT1G54080
3.5	Known plant hnRNPs	AtUBP1c	AT3G14100
3.5	Known plant hnRNPs	AtUBP1b	AT1G17370
3.5	Known plant hnRNPs	UBA1a	AT2G22090
3.5	Known plant hnRNPs	UBA1b	AT2G22100
3.5	Known plant hnRNPs	UBA1c	AT2G19380
3.5	Known plant hnRNPs	atRBP45a	AT5G54900
3.5	Known plant hnRNPs	atRBP45c	AT4G27000
3.5	Known plant hnRNPs	AtRBP45b	AT1G11650
3.5	Known plant hnRNPs	atRBP45d*	AT5G19350
3.5	Known plant hnRNPs	AtRBP47a	AT1G49600
3.5	Known plant hnRNPs	AtRBP47b	AT3G19130
3.5	Known plant hnRNPs	AtRBP47c	AT1G47490
3.5	Known plant hnRNPs	AtRBP47c'	AT1G47500
3.5	Known plant hnRNPs	Ath1	AT4G16830
3.5	Known plant hnRNPs	Ath2	AT4G17520
3.5	Known plant hnRNPs	Ath3*	AT5G47210
4.1	Proteins in Other processes	atCPSF-160k	AT5G51660
4.1	Proteins in Other processes	atCFI-25kD-1	AT4G25550
4.1	Proteins in Other processes	atCFI-25kD-2	AT4G29820
4.1	Proteins in Other processes	at-eIF3sub6	AT3G57290
4.1	Proteins in Other processes	at-eIF3sub2a	AT2G46280
4.1	Proteins in Other processes	at-eIF3sub2b	AT2G46290
4.1	Proteins in Other processes	atTHO2	AT1G24706
4.1	Proteins in Other processes	atHPR1	AT5G09860
4.1	Proteins in Other processes	atKIAA0983-1	AT5G42920
4.1	Proteins in Other processes	atKIAA0983-2	AT1G45233
4.1	Proteins in Other processes	atC21orf66	AT5G08550
4.1	Proteins in Other processes	atKin17-1	AT1G55460
4.1	Proteins in Other processes	atKin17-2	AT5G51795
4.2	Poly A binding protein	atPABP1/atPAB6	AT3G16380
4.2	Poly A binding protein	atPABP2/atPAB2	AT4G34110
4.2	Poly A binding protein	atPABP3/atPAB3	AT1G22760
4.2	Poly A binding protein	atPABP4/atPAB4	AT2G23350
4.2	Poly A binding protein	atPABP5/atPAB5	AT1G71770
4.2	Poly A binding protein	atPABP6/atPAB7	AT2G36660
4.2	Poly A binding protein	atPABP7/atPAB8	AT1G49760
4.2	Poly A binding protein	atPABP-like/atPAB1	AT1G34140
4.3	DEAD/H box helixase	atDbp5	AT3G53110
4.3	DEAD/H box helixase	atAbstrakt-a	AT5G51280
4.3	DEAD/H box helixase	atAbstrakt-b	AT4G33370
4.3	DEAD/H box helixase	atDDX35	AT4G18465
4.3	DEAD/H box helixase	atKIAA0052a	AT1G59760
4.3	DEAD/H box helixase	atKIAA0052b	AT2G06990
4.3	DEAD/H box helixase	p72-1	AT1G55150
4.3	DEAD/H box helixase	p72-2	AT5G63120
4.3	DEAD/H box helixase	p72-3	AT3G06480
4.3	DEAD/H box helixase	p72-4	AT3G01540
4.3	DEAD/H box helixase	p72-5	AT5G14610
4.4	cis-trans prolyl isomerases	atKIA0073	AT3G44600
4.4	cis-trans prolyl isomerases	atCYP-60	AT5G67530
4.4	cis-trans prolyl isomerases	atPPIL3	AT1G01940
4.4	cis-trans prolyl isomerases	atSDCCAG10	AT4G33060
1.2	Related to spliceosome	atCA150 atPrp40c	AT3G19840
4.5	Related to spliceosome	atKIAA1604	AT1G80930
4.5	Related to spliceosome	atMGC13125	AT1G31870
4.5	Related to spliceosome	atMFAP1a	AT5G17900
4.5	Related to spliceosome	atMFAP1b	AT4G08580
4.5	Related to spliceosome	atRED	AT2G26460
4.5	Related to spliceosome	atNOSIP	AT1G61620
4.5	Related to spliceosome	atDGCR14	AT3G07790
4.5	Related to spliceosome	atCactin	AT1G03910
4.5	Related to spliceosome	atTFIP11/TIP39a	AT1G17070
4.5	Related to spliceosome	atTFIP11/TIP39b	AT2G42330
4.5	Related to spliceosome	atSmu-1	AT1G73720
4.5	Related to spliceosome	atFLJ10206	AT5G23080
4.5	Related to spliceosome	atPSP1	AT1G67210
4.5	Related to spliceosome	atPSP2	AT5G38600
4.5	Related to spliceosome	atCWF16-1	AT1G17130
4.5	Related to spliceosome	atCWF16-2	AT3G43250
4.5	Related to spliceosome	atCWF16-3	AT2G32050
4.5	Related to spliceosome	atZNF183a	AT1G01350
4.5	Related to spliceosome	atZNF183b	AT5G06420
4.5	Related to spliceosome	atCAJ1/FLJ10634	AT5G23590
4.5	Related to spliceosome	atSPF31/Jiv	AT5G22080
4.5	Related to spliceosome	atSF4	AT3G52120
4.5	Related to spliceosome	atRBM5	AT3G54230
4.5	Related to spliceosome	atCP33/PUF60like	AT3G52380
4.5	Related to spliceosome	atPMSCL2-1	AT5G35910
4.5	Related to spliceosome	atPMSCL2-2	AT1G54440
4.5	Related to spliceosome	atPMSCL2-3	AT2G32415
4.5	Related to spliceosome	atNPC2a	AT5G09880
4.5	Related to spliceosome	atNPC2b	AT2G16940
4.5	Related to spliceosome	atIMP3/KOC	AT5G15270
4.5	Related to spliceosome	atAcinusL	AT4G39680
4.5	Related to spliceosome	atCIP1/atNuMA	AT5G41790
4.5	Related to spliceosome	atUBL5a	AT5G42300
4.5	Related to spliceosome	atUBL5b	AT3G45180
4.5	Related to spliceosome	atRuvB/TIP48a	AT3G49830
4.5	Related to spliceosome	atRuvB/TIP48b	AT5G67630
4.5	Related to spliceosome	atTIP49	AT5G22330
4.5	Related to spliceosome	atCDCL2p110-1	AT1G67580
4.5	Related to spliceosome	atCDCL2p110-2	AT5G63370
4.5	Related to spliceosome	atKIAA0853	AT5G53440
4.5	Related to spliceosome	atTPX2	AT1G03780
4.5	Related to spliceosome	atRACK1a	AT3G18130
4.5	Related to spliceosome	atRACK1b	AT1G48630
4.5	Related to spliceosome	atRACK1c/ARCA	AT1G18080
4.5	Related to spliceosome	atDKFZP586O0120	AT1G16810
4.5	Related to spliceosome	atMORG1	AT5G64730
4.5	Related to spliceosome	atKu70	AT1G16970
5.1	Splice factor like	atSFL1	AT4G35785
5.1	Splice factor like	atSFL2	AT5G59860
5.1	Splice factor like	atSFL3	AT2G25970
5.1	Splice factor like	atSFL4	AT2G40650
5.1	Splice factor like	atSFL5	AT3G11960
5.1	Splice factor like	atSFL6a	AT3G63400
5.1	Splice factor like	atSFL6b	AT3G56070
5.2	Nucleotide Binding proteins	atRBD1a	AT3G08620
5.2	Nucleotide Binding proteins	atRBD1b	AT2G38610
5.2	Nucleotide Binding proteins	atRBD2a	AT1G20880
5.2	Nucleotide Binding proteins	atRBD2b	AT5G58470
5.2	Nucleotide Binding proteins	atRBD3	AT5G28330
5.2	Nucleotide Binding proteins	atRBD4	AT5G28390
5.2	Nucleotide Binding proteins	atRBD5	AT5G06210
5.2	Nucleotide Binding proteins	atCP29	AT3G53460
5.2	Nucleotide Binding proteins	atCP31a	AT4G24770
5.2	Nucleotide Binding proteins	atCP31b	AT5G50250
5.2	Nucleotide Binding proteins	atDBP1a	AT3G05060
5.2	Nucleotide Binding proteins	atDBP1b	AT5G27120
5.2	Nucleotide Binding proteins	atDBP1c	AT5G27140
5.2	Nucleotide Binding proteins	atDBP2a	AT4G21100
5.2	Nucleotide Binding proteins	atDBP2b	AT4G05420
5.3	Possible multiple function proteins	atEF1	AT1G62750
5.3	Possible multiple function proteins	atEF2	AT1G09660
5.3	Possible multiple function proteins	atEFMa	AT2G45030
5.3	Possible multiple function proteins	atEFMb	AT1G45332
5.3	Possible multiple function proteins	atSPT5a	AT4G08350
5.3	Possible multiple function proteins	atSPT5b	AT2G34210
5.4	Glycine Rich Protein	AtGRP17	AT5G07530
5.4	Glycine Rich Protein	AtGRP16	AT5G07540
5.4	Glycine Rich Protein	AtGRP14	AT5G07510
5.4	Glycine Rich Protein	AtGRP18	AT5G07520
5.4	Glycine Rich Protein	AtGRP19	AT5G07550
5.4	Glycine Rich Protein	AtGRP20	AT5G07560
5.4	Glycine Rich Protein	atGRPs-1	AT4G30460
5.4	Glycine Rich Protein	atGRPs-2	AT4G36230
5.4	Glycine Rich Protein	atGRPs-3	AT3G17110
5.4	Glycine Rich Protein	atGRPs-4	AT5G49350
5.4	Glycine Rich Protein	AtGRP5	AT3G20470
5.4	Glycine Rich Protein	atGRPs-6a	AT1G04800
5.4	Glycine Rich Protein	atGRPs-6b	AT2G32690
5.4	Glycine Rich Protein	atGRPs-7	AT2G30560
5.4	Glycine Rich Protein	atGRPs-8a	AT3G17050
5.4	Glycine Rich Protein	atGRPs-8b	AT3G23450
5.4	Glycine Rich Protein	atGRPs-8c	AT4G22020
5.4	Glycine Rich Protein	atGRPs-9	AT5G46730
5.4	Glycine Rich Protein	atGRPs-10	AT2G36120
5.4	Glycine Rich Protein	atGRPs-11a	AT2G05580
5.4	Glycine Rich Protein	atGRPs-11b	AT5G35660
5.4	Glycine Rich Protein	atGRPs-12a	AT4G22500
5.4	Glycine Rich Protein	atGRPs-12b	AT4G22480
